# Supplementary material for: Genomes of the “Candidatus Actinomarinales” Order: Highly Streamlined Marine Epipelagic Actinobacteria
Source: mSystems. 2020 Dec 15;5(6):e01041-20. doi: 10.1128/mSystems.01041-20 (PMC7771536; doi:10.1128/mSystems.01041-20)
Supplement: TABLE S1 [file mSystems.01041-20-st001.xlsx]

## Sheet: Hoja1
Table S1. Details of the genomes used in this study (genomic features and isolation data)
Genera	Genomospecies	Genome	GC content (%)	Genome Size (bp)	Completeness (%)	Contamination (%)	Origin	Region	Sample ID	Cruise	Depth
G0	0	Actinomarina minuta	33.03	1306631	48.29	28.63	Fosmid library	Mediterranean Sea	Mediterranean Sea	*N.D	60
G1	1	AAA015-D07	31.71	625790	53.45	0	SAG	*N.D	*N.D	*N.D	*N.D
G1	3	AG-325-E09	32.28	828180	52.99	0.43	SAG	South Pacific Ocean	SWC-03	BiG-RAPA	14
G1	3	AG-325-E17	32.42	717029	49.47	0	SAG	South Pacific Ocean	SWC-03	BiG-RAPA	14
G1	3	AG-325-J06	32.35	922119	62.39	0.43	SAG	South Pacific Ocean	SWC-03	BiG-RAPA	14
G1	3	AG-333-G05	32.02	1087959	76.07	0.43	SAG	South Pacific Ocean	SWC-04	BiG-RAPA	112
G1	3	AG-333-G15	32.4	958678	76.07	0.43	SAG	South Pacific Ocean	SWC-04	BiG-RAPA	112
G1	1	AG-337-K14	31.92	874479	59.15	0	SAG	South Pacific Ocean	SWC-05	BiG-RAPA	14
G1	3	AG-349-C02	32.12	986319	70.94	0.43	SAG	North Pacific Ocean	SWC-07	HOT214	5
G1	3	AG-349-F20	32.25	927696	62.39	0	SAG	North Pacific Ocean	SWC-07	HOT214	5
G1	1	AG-359-A10	32.19	897035	50	0	SAG	North Atlantic Ocean	SWC-09	BATS248	10
G1	1	AG-359-K22	32.24	1050050	71.37	0.43	SAG	North Atlantic Ocean	SWC-09	BATS248	10
G1	1	AG-359-N14	32.24	954709	67.81	0.43	SAG	North Atlantic Ocean	SWC-09	BATS248	10
G1	1	AG-359-P15	32.15	897618	59.69	0	SAG	North Atlantic Ocean	SWC-09	BATS248	10
G1	1	AG-360-L09	32.19	852060	52.53	0.43	SAG	North Atlantic Ocean	SWC-09	BATS248	10
G1	1	AG-404-I14	32.18	1011466	69.38	0.43	SAG	North Pacific Ocean	SWC-08	HOT216	100
G1	1	AG-414-P03	32.12	972903	61.77	0.43	SAG	North Atlantic Ocean	SWC-12	GA02	119
G1	3	AG-422-C10	32.07	1027065	74.55	0.43	SAG	North Atlantic Ocean	SWC-14	GA03	58
G1	3	AG-422-C19	32.32	748241	50.26	0.43	SAG	North Atlantic Ocean	SWC-14	GA03	58
G1	1	AG-422-J23	32.3	1068759	70.94	0.43	SAG	North Atlantic Ocean	SWC-14	GA03	58
G1	3	AG-422-P02	32.26	884222	49.8	0.43	SAG	North Atlantic Ocean	SWC-14	GA03	58
G1	3	AG-422-P13	32.28	997446	66.36	0.43	SAG	North Atlantic Ocean	SWC-14	GA03	58
G1	1	AG-426-J16	32.27	1018385	70.09	0.43	SAG	North Atlantic Ocean	SWC-15	GA03	91
G1	1	AG-426-M18	32.35	1027035	68.38	0.43	SAG	North Atlantic Ocean	SWC-15	GA03	91
G1	3	AG-430-I21	32.35	886711	53.85	0.43	SAG	North Atlantic Ocean	SWC-16	GA03	90
G1	1	AG-430-M11	32.34	1012388	64.2	0.43	SAG	North Atlantic Ocean	SWC-16	GA03	90
G1	3	AG-435-P21	32.34	520447	57.02	0	SAG	North Atlantic Ocean	SWC-17	GA03	100
G1	1	AG-439-L07	32.28	893988	61.02	0	SAG	North Atlantic Ocean	SWC-18	GA03	72
G1	1	AG-439-N12	32.18	769230	50	0	SAG	North Atlantic Ocean	SWC-18	GA03	72
G1	1	AG-453-E11	32.4	727643	52.99	0	SAG	South Pacific Ocean	SWC-20	GP13	51
G1	3	AG-457-E08	32.25	850235	56.92	1.28	SAG	South Pacific Ocean	SWC-21	GP13	50
G1	3	AG-461-C10	32.04	932701	64.96	0.43	SAG	South Pacific Ocean	SWC-22	GP13	76
G1	3	AG-461-K19	32.33	872045	66.24	0.43	SAG	South Pacific Ocean	SWC-22	GP13	76
G1	3	AG-461-M08	32.59	819920	56.41	0	SAG	South Pacific Ocean	SWC-22	GP13	76
G1	3	AG-470-F08	32.03	861143	50	0	SAG	South Pacific Ocean	SWC-24	GP13	100
G1	3	AG-470-F09	32.08	923220	69.3	0	SAG	South Pacific Ocean	SWC-24	GP13	100
G1	1	AG-891-I09	32.19	1064514	75.21	0.43	SAG	North Atlantic Ocean	SWC-09	BATS248	10
G1	1	AG-892-O14	32.1	966144	52.23	0.43	SAG	North Atlantic Ocean	SWC-09	BATS248	10
G1	1	AG-895-L13	32.31	1034856	74.71	0.43	SAG	North Atlantic Ocean	SWC-09	BATS248	10
G1	1	AG-897-D06	32.3	977377	70.94	0.43	SAG	North Atlantic Ocean	SWC-09	BATS248	10
G1	1	AG-900-G21	32.73	678785	51.72	0	SAG	North Atlantic Ocean	SWC-09	BATS248	10
G1	1	AG-900-K10	32.07	862463	54.69	0	SAG	North Atlantic Ocean	SWC-09	BATS248	10
G1	1	AG-900-M19	32.28	886245	60.82	0	SAG	North Atlantic Ocean	SWC-09	BATS248	10
G1	1	AG-901-D22	32.4	797011	49.86	0.43	SAG	North Atlantic Ocean	SWC-09	BATS248	10
G1	1	AG-901-G13	32.85	840672	63.03	0.43	SAG	North Atlantic Ocean	SWC-09	BATS248	10
G1	1	AG-903-A05	32.23	805231	60.71	0	SAG	North Atlantic Ocean	SWC-09	BATS248	10
G1	1	AG-903-G18	32.27	1057182	72.65	0.43	SAG	North Atlantic Ocean	SWC-09	BATS248	10
G1	3	AG-903-I02	32.44	785412	53.85	0.43	SAG	North Atlantic Ocean	SWC-09	BATS248	10
G1	1	AG-903-P01	31.69	586844	52.45	0.52	SAG	North Atlantic Ocean	SWC-09	BATS248	10
G1	1	AG-905-D21	32.6	802534	52.61	0	SAG	North Atlantic Ocean	SWC-09	BATS248	10
G1	1	AG-905-E08	32.39	594841	52.72	0	SAG	North Atlantic Ocean	SWC-09	BATS248	10
G1	3	AG-907-I21	31.98	913654	65.39	0	SAG	North Atlantic Ocean	SWC-09	BATS248	10
G1	1	AG-908-E09	32.37	973511	65.81	0.43	SAG	North Atlantic Ocean	SWC-09	BATS248	10
G1	1	AG-908-K19	32.51	949942	60.26	0.43	SAG	North Atlantic Ocean	SWC-09	BATS248	10
G1	1	AG-908-O17	32.28	823791	57.09	0.43	SAG	North Atlantic Ocean	SWC-09	BATS248	10
G1	1	AG-910-M13	32.34	786552	56.9	0	SAG	North Atlantic Ocean	SWC-09	BATS248	10
G1	1	AG-911-D11	32.18	992377	72	0.43	SAG	North Atlantic Ocean	SWC-09	BATS248	10
G1	1	AG-911-K21	32.49	1011141	66.67	0.43	SAG	North Atlantic Ocean	SWC-09	BATS248	10
G1	1	AG-911-L21	32.19	734124	51.72	0	SAG	North Atlantic Ocean	SWC-09	BATS248	10
G1	1	AG-912-I13	32.24	964315	61.54	0.43	SAG	North Atlantic Ocean	SWC-09	BATS248	10
G1	1	AG-912-N21	32.46	851309	61.78	0.43	SAG	North Atlantic Ocean	SWC-09	BATS248	10
G1	1	AG-912-O03	32.09	884141	57.14	0	SAG	North Atlantic Ocean	SWC-09	BATS248	10
G1	1	AG-912-P15	32.32	964278	60.26	0.43	SAG	North Atlantic Ocean	SWC-09	BATS248	10
G1	1	AG-913-F10	32.03	855355	62.82	0	SAG	North Atlantic Ocean	SWC-09	BATS248	10
G1	1	AG-913-G17	32.51	969009	69.23	0.43	SAG	North Atlantic Ocean	SWC-09	BATS248	10
G1	1	AG-913-L11	32.21	925403	56.7	0.43	SAG	North Atlantic Ocean	SWC-09	BATS248	10
G1	1	AG-913-O16	31.72	701011	58.12	0	SAG	North Atlantic Ocean	SWC-09	BATS248	10
G1	1	AG-914-K21	32.26	973351	70.09	0	SAG	North Atlantic Ocean	SWC-09	BATS248	10
G1	1	AG-915-A08	32.13	906902	61.88	0.43	SAG	North Atlantic Ocean	SWC-09	BATS248	10
G1	1	AG-915-C17	32.29	845272	53.42	0.43	SAG	North Atlantic Ocean	SWC-09	BATS248	10
G1	1	AG-915-E18	32.13	677666	53.73	0.43	SAG	North Atlantic Ocean	SWC-09	BATS248	10
G1	1	AG-915-F11	32.36	1099141	76.07	0.43	SAG	North Atlantic Ocean	SWC-09	BATS248	10
G1	1	AG-916-D09	32.41	996970	63.59	0.43	SAG	North Atlantic Ocean	SWC-09	BATS248	10
G1	1	AG-916-I18	32.21	1047086	69.23	0.43	SAG	North Atlantic Ocean	SWC-09	BATS248	10
G1	1	AG-917-A10	32.51	731955	50.47	0.43	SAG	North Atlantic Ocean	SWC-09	BATS248	10
G1	1	AG-917-A11	32.42	1027934	66.67	0.43	SAG	North Atlantic Ocean	SWC-09	BATS248	10
G1	1	AG-917-M13	33.03	671098	49.57	0	SAG	North Atlantic Ocean	SWC-09	BATS248	10
G1	1	AG-918-I09	32.3	987500	67.09	0.43	SAG	North Atlantic Ocean	SWC-09	BATS248	10
G1	1	AG-918-M14	32.28	943803	59.21	0.43	SAG	North Atlantic Ocean	SWC-09	BATS248	10
G1	1	AG-919-F05	31.88	912320	68.42	0	SAG	North Atlantic Ocean	SWC-09	BATS248	10
G1	1	AG-919-G14	32.13	1030456	74.02	0.43	SAG	North Atlantic Ocean	SWC-09	BATS248	10
G1	1	AG-919-L04	32.39	998717	72.65	0.43	SAG	North Atlantic Ocean	SWC-09	BATS248	10
G1	1	AG-919-O23	32.7	906673	63.25	0.43	SAG	North Atlantic Ocean	SWC-09	BATS248	10
G1	1	AG-920-J05	32.28	1075935	71.79	0.43	SAG	North Atlantic Ocean	SWC-09	BATS248	10
G1	2	AH-287-K22	32.59	699182	58.12	0.43	SAG	North Pacific Ocean	117 Fiji-Hawaii 2007	BULA	15
G1	2	AH-321-A09	32.16	1018728	72.65	0.43	SAG	North Pacific Ocean	133 Fiji-Hawaii 2007	BULA	15
G1	1	AH-321-L10	32.82	807852	58.12	0.43	SAG	North Pacific Ocean	133 Fiji-Hawaii 2007	BULA	15
G1	2	AH-326-D23	32.19	995200	63.25	0.43	SAG	North Pacific Ocean	137 Fiji-Hawaii 2007	BULA	100
G1	3	MED628	32.38	532866	50.85	0.85	MAG	Mediterranean Sea	Mediterranean Sea	Tara Oceans	N.D
G2	4	Actino-Bin03	33.04	602065	53.16	0.43	MAG	Mediterranean Sea	Mediterranean Sea	*N.D	10
G2	4	AG-313-I09	32.66	832756	54.7	1.28	SAG	South Pacific Ocean	SWC-01	BiG-RAPA	20
G2	8	AG-325-G22	32.6	790441	66.84	0	SAG	South Pacific Ocean	SWC-03	BiG-RAPA	14
G2	4	AG-333-E10	32.48	997165	70.18	0	SAG	South Pacific Ocean	SWC-04	BiG-RAPA	112
G2	4	AG-333-M17	32.52	937299	68.38	0.43	SAG	South Pacific Ocean	SWC-04	BiG-RAPA	112
G2	1	AG-349-A01	32.69	904396	55.03	0	SAG	North Pacific Ocean	SWC-07	HOT214	5
G2	2	AG-349-E07	32.63	954793	68.38	0.85	SAG	North Pacific Ocean	SWC-07	HOT214	5
G2	2	AG-349-M08	33.07	885858	57.26	1.28	SAG	North Pacific Ocean	SWC-07	HOT214	5
G2	2	AG-360-C06	32.32	827840	54.81	0.85	SAG	North Atlantic Ocean	SWC-09	BATS248	10
G2	2	AG-365-D22	31.61	555223	63.1	0	SAG	North Atlantic Ocean	SWC-10	BATS252	100
G2	4	AG-390-B19	32.61	1010946	65.81	1.28	SAG	North Atlantic Ocean	SWC-11	GA02	8
G2	8	AG-390-E09	32.36	1029076	74.79	0.43	SAG	North Atlantic Ocean	SWC-11	GA02	8
G2	2	AG-410-M23	32.25	831691	64.91	0	SAG	North Atlantic Ocean	SWC-13	GA02	100
G2	6	AG-422-O17	32.61	865695	53.77	0.85	SAG	North Atlantic Ocean	SWC-14	GA03	58
G2	1	AG-426-D23	32.79	959208	68.38	1.28	SAG	North Atlantic Ocean	SWC-15	GA03	91
G2	2	AG-426-F13	32.6	989918	73.08	1.28	SAG	North Atlantic Ocean	SWC-15	GA03	91
G2	2	AG-426-L21	32.62	961509	71.42	1.28	SAG	North Atlantic Ocean	SWC-15	GA03	91
G2	5	AG-430-E05	32.73	787351	49.57	0.85	SAG	North Atlantic Ocean	SWC-16	GA03	90
G2	1	AG-430-M19	32.84	853287	61.25	1.28	SAG	North Atlantic Ocean	SWC-16	GA03	90
G2	5	AG-430-N17	32.72	648969	49.15	0	SAG	North Atlantic Ocean	SWC-16	GA03	90
G2	1	AG-439-A17	32.73	990604	69.77	0.85	SAG	North Atlantic Ocean	SWC-18	GA03	72
G2	2	AG-439-N21	33.01	852419	52.99	1.28	SAG	North Atlantic Ocean	SWC-18	GA03	72
G2	6	AG-447-C10	32.71	919123	54.04	1.28	SAG	South Atlantic Ocean	SWC-19	GA10	21
G2	6	AG-447-D11	32.77	903704	59.6	1.28	SAG	South Atlantic Ocean	SWC-19	GA10	21
G2	6	AG-447-D20	32.86	775582	54.42	0	SAG	South Atlantic Ocean	SWC-19	GA10	21
G2	6	AG-447-G15	32.75	831939	60.68	0.43	SAG	South Atlantic Ocean	SWC-19	GA10	21
G2	9	AG-447-I21	32.37	1063374	73.5	1.28	SAG	South Atlantic Ocean	SWC-19	GA10	21
G2	2	AG-447-L16	32.67	924408	64.96	0.43	SAG	South Atlantic Ocean	SWC-19	GA10	21
G2	8	AG-447-L17	32.23	913515	56.62	0.43	SAG	South Atlantic Ocean	SWC-19	GA10	21
G2	6	AG-447-M08	32.68	907188	53.7	1.28	SAG	South Atlantic Ocean	SWC-19	GA10	21
G2	2	AG-447-N10	32.53	892203	54.91	0.85	SAG	South Atlantic Ocean	SWC-19	GA10	21
G2	6	AG-447-N19	32.66	1041065	67.37	1.28	SAG	South Atlantic Ocean	SWC-19	GA10	21
G2	9	AG-447-O20	32.05	932794	70.44	0.43	SAG	South Atlantic Ocean	SWC-19	GA10	21
G2	2	AG-447-P23	32.42	1092844	75.21	1.28	SAG	South Atlantic Ocean	SWC-19	GA10	21
G2	6	AG-453-L02	32.79	1017420	70.09	1.28	SAG	South Pacific Ocean	SWC-20	GP13	51
G2	6	AG-453-N22	33.44	657596	49.15	0	SAG	South Pacific Ocean	SWC-20	GP13	51
G2	2	AG-453-P07	32.33	866430	70.61	0.85	SAG	South Pacific Ocean	SWC-20	GP13	51
G2	8	AG-461-G18	32.2	960518	61.54	0	SAG	South Pacific Ocean	SWC-22	GP13	76
G2	9	AG-470-E13	32.45	846246	56.74	1.28	SAG	South Pacific Ocean	SWC-24	GP13	100
G2	1	AG-891-I07	32.62	804372	56.14	0	SAG	North Atlantic Ocean	SWC-09	BATS248	10
G2	1	AG-903-D11	32.71	905813	60.68	0.43	SAG	North Atlantic Ocean	SWC-09	BATS248	10
G2	2	AG-905-B08	32.24	798723	55.34	0.85	SAG	North Atlantic Ocean	SWC-09	BATS248	10
G2	2	AG-907-K08	32.56	768011	49.67	1.28	SAG	North Atlantic Ocean	SWC-09	BATS248	10
G2	6	AG-910-M10	33.3	752629	54.19	0.43	SAG	North Atlantic Ocean	SWC-09	BATS248	10
G2	2	AG-911-L07	32.23	608984	56.84	0.85	SAG	North Atlantic Ocean	SWC-09	BATS248	10
G2	6	AG-911-M23	32.79	991064	74.36	1.28	SAG	North Atlantic Ocean	SWC-09	BATS248	10
G2	6	AG-912-D06	32.27	889261	63.99	0.85	SAG	North Atlantic Ocean	SWC-09	BATS248	10
G2	1	AG-913-K07	32.63	1116567	78.63	0.85	SAG	North Atlantic Ocean	SWC-09	BATS248	10
G2	2	AG-915-E02	32.5	741677	62.98	0	SAG	North Atlantic Ocean	SWC-09	BATS248	10
G2	1	AG-916-D18	32.77	1032187	70.09	1.28	SAG	North Atlantic Ocean	SWC-09	BATS248	10
G2	2	AG-917-L07	32.53	1009099	67.52	1.28	SAG	North Atlantic Ocean	SWC-09	BATS248	10
G2	6	AG-917-O09	32.52	1095934	77.78	1.28	SAG	North Atlantic Ocean	SWC-09	BATS248	10
G2	2	AG-918-B15	32.91	706318	53.05	0.43	SAG	North Atlantic Ocean	SWC-09	BATS248	10
G2	2	AG-919-L19	32.44	1038255	68.9	1.28	SAG	North Atlantic Ocean	SWC-09	BATS248	10
G2	1	AG-920-F19	32.62	1046244	64.1	0.85	SAG	North Atlantic Ocean	SWC-09	BATS248	10
G2	7	AH-287-A16	32.38	989067	60.26	1.28	SAG	North Pacific Ocean	117 Fiji-Hawaii 2007	BULA	15
G2	3	AH-287-B11	32.08	960741	65.81	0	SAG	North Pacific Ocean	117 Fiji-Hawaii 2007	BULA	15
G2	3	AH-287-I15	32.23	905201	53.48	1.28	SAG	North Pacific Ocean	117 Fiji-Hawaii 2007	BULA	15
G2	3	AH-287-M22	31.98	1067069	73.5	1.28	SAG	North Pacific Ocean	117 Fiji-Hawaii 2007	BULA	15
G2	3	AH-287-P09	32.7	802514	53.13	0.43	SAG	North Pacific Ocean	117 Fiji-Hawaii 2007	BULA	15
G2	3	AH-321-B21	31.84	926736	65.95	0	SAG	North Pacific Ocean	133 Fiji-Hawaii 2007	BULA	15
G2	7	AH-321-N15	32.34	912107	55.13	1.28	SAG	North Pacific Ocean	133 Fiji-Hawaii 2007	BULA	15
G2	7	AH-321-N21	32.42	876777	57.93	0.85	SAG	North Pacific Ocean	133 Fiji-Hawaii 2007	BULA	15
G2	3	AH-324-A03	32.43	851492	50.43	1.28	SAG	North Pacific Ocean	121 Fiji-Hawaii 2007	BULA	100
G2	3	AH-324-G14	32.23	924527	69.23	1.28	SAG	North Pacific Ocean	121 Fiji-Hawaii 2007	BULA	100
G2	7	AH-324-P01	32.6	961071	66.76	0.85	SAG	North Pacific Ocean	121 Fiji-Hawaii 2007	BULA	100
G2	7	AH-326-P07	32.43	976165	64.96	1.28	SAG	North Pacific Ocean	137 Fiji-Hawaii 2007	BULA	100
G2	6	Ca. Actinomarinales MED-G97	33.14	602127	53.09	0	MAG	Mediterranean Sea	Mediterranean Sea	*N.D	*N.D
G2	4	CPC91	32.83	780284	51.57	1.28	MAG	Pacific Ocean	Pacific Ocean	Tara Oceans	N.D
G3	1	AG-313-C08	33.79	897459	56.41	1.28	SAG	South Pacific Ocean	SWC-01	BiG-RAPA	20
G3	1	AG-313-I22	34.04	873020	49.43	0.85	SAG	South Pacific Ocean	SWC-01	BiG-RAPA	20
G3	1	AG-313-L19	34	805297	60.57	0.43	SAG	South Pacific Ocean	SWC-01	BiG-RAPA	20
G3	1	CPC90	34.12	901692	68.38	0.43	MAG	Pacific Ocean	Pacific Ocean	Tara Oceans	*N.D
G3	1	MED758	35.03	743160	50.43	0.43	MAG	Mediterranean Sea	Mediterranean Sea	Tara Oceans	*N.D
G4	2	AG-313-C18	31.45	888070	57.09	0.85	SAG	South Pacific Ocean	SWC-01	BiG-RAPA	20
G4	2	AG-313-L14	31.67	975680	66.91	1.28	SAG	South Pacific Ocean	SWC-01	BiG-RAPA	20
G4	1	AG-333-A21	31.78	861540	59.4	0.85	SAG	South Pacific Ocean	SWC-04	BiG-RAPA	112
G4	1	AG-333-G23	31.88	1065884	77.78	1.28	SAG	South Pacific Ocean	SWC-04	BiG-RAPA	112
G4	3	AG-365-N16	31.71	846913	53.77	1.28	SAG	North Atlantic Ocean	SWC-10	BATS252	100
G4	1	AG-404-B23	31.75	1004056	70.3	1.28	SAG	North Pacific Ocean	SWC-08	HOT216	100
G4	1	AG-404-P04	32.01	784546	56.8	0.43	SAG	North Pacific Ocean	SWC-08	HOT216	100
G4	1	AG-410-G07	31.86	919069	57.03	2.99	SAG	North Atlantic Ocean	SWC-13	GA02	100
G4	4	AG-410-G16	31.95	858548	57.69	0.85	SAG	North Atlantic Ocean	SWC-13	GA02	100
G4	1	AG-414-E04	31.86	974070	72.84	0.85	SAG	North Atlantic Ocean	SWC-12	GA02	119
G4	1	AG-414-G13	31.86	1105762	74.36	1.28	SAG	North Atlantic Ocean	SWC-12	GA02	119
G4	1	AG-414-K08	32.26	763212	54.7	0.43	SAG	North Atlantic Ocean	SWC-12	GA02	119
G4	4	AG-414-M13	31.59	931719	50.85	1.28	SAG	North Atlantic Ocean	SWC-12	GA02	119
G4	1	AG-426-J07	31.97	885778	63.25	0.43	SAG	North Atlantic Ocean	SWC-15	GA03	91
G4	1	AG-430-M02	32.32	799077	54.27	0.85	SAG	North Atlantic Ocean	SWC-16	GA03	90
G4	1	AG-430-O18	32.02	918912	63.75	0.43	SAG	North Atlantic Ocean	SWC-16	GA03	90
G4	1	AG-435-A07	31.8	987871	50.41	0	SAG	North Atlantic Ocean	SWC-17	GA03	100
G4	2	AG-464-B09	31.52	702907	53.87	0.85	SAG	South Pacific Ocean	SWC-23	GP13	203
G4	1	RS345	33.26	1142908	65.81	1.8	MAG	Red Sea	Red Sea	Tara Oceans	*N.D
G5	1	AG-439-N06	34.58	774175	52.14	0.43	SAG	North Atlantic Ocean	SWC-18	GA03	72
*N.D: not determined
