# Supplementary material for: Genomes of the “Candidatus Actinomarinales” Order: Highly Streamlined Marine Epipelagic Actinobacteria
Source: mSystems. 2020 Dec 15;5(6):e01041-20. doi: 10.1128/mSystems.01041-20 (PMC7771536; doi:10.1128/mSystems.01041-20)
Supplement: TABLE S2 [file mSystems.01041-20-st002.xlsx]

## Sheet: Table_S2
Table S2. Recruitment values (RPKG) for all the genomes at 98% identity in:
	A. Tara Oceans metagenomes
	B. Geotraces cruise
	C. BATS and HOT stations seasonal variations
	D. Red Sea vertical profile
	E. North Pacific Ocean, HOTs, vertical profile
	F. Western Mediterranean Sea vertical profile

## Sheet: A_Tara_Oceans
		Sample_Region_Filter size	TARA_007_DCM_0.22-1.6	TARA_007_SRF_0.22-1.6	TARA_023_SRF_0.22-1.6	TARA_023_DCM_0.22-1.6	TARA_030_SRF_0.22-1.6	TARA_030_DCM_0.22-1.6	TARA_124_SRF_0.22-3	TARA_009_DCM_0.22-1.6	TARA_009_SRF_0.22-1.6	TARA_133_DCM_0.22-3	TARA_152_MES_0.22-3	TARA_084_SRF_0.22-3	TARA_100_MES_0.22-3	TARA_068_MES_0.22-3	TARA_122_DCM_0.22-3	TARA_038_DCM_0.22-1.6	TARA_004_DCM_0.22-1.6	TARA_025_SRF_0.22-1.6	TARA_109_DCM_0.22-3	TARA_112_SRF_0.22-3	TARA_004_SRF_0.22-1.6	TARA_112_DCM_0.22-3	TARA_148b_MES_0.22-3	TARA_034_SRF_0.22-1.6	TARA_111_DCM_0.22-3	TARA_149_SRF_0.22-3	TARA_149_MES_0.22-3	TARA_093_DCM_0.22-3	TARA_036_SRF_0.22-1.6	TARA_096_SRF_0.22-3	TARA_146_SRF_0.22-3	TARA_031_SRF_0.22-1.6	TARA_109_MES_0.22-3	TARA_066_SRF_0.22-3	TARA_036_DCM_0.22-1.6	TARA_034_DCM_0.22-1.6	TARA_151_SRF_0.22-3	TARA_041_DCM_0.22-1.6	TARA_102_SRF_0.22-3	TARA_132_MES_0.22-3	TARA_066_DCM_0.22-3	TARA_145_SRF_0.22-3	TARA_142_MES_0.22-3	TARA_151_DCM_0.22-3	TARA_137_DCM_0.22-3	TARA_124_MIX_0.22-3	TARA_137_SRF_0.22-3
		Date	2009-09-23T16:08	2009-09-23T12:50	2009-11-18T08:41	2009-11-18T13:50	2009-12-15T10:41	2009-12-15T15:23:37	2011-08-04T18:33	2009-09-28T16:59	2009-09-28T12:18	2011-10-19T00:09	2012-03-19T14:59:48	2011-01-03T11:05	2011-04-16T13:03:08	2010-09-13T13:02:33	2011-07-28T17:15:56	2010-03-15T11:18	2009-09-15T18:00	2009-11-23T09:12	2011-05-12T22:15	2011-06-14T16:45	2009-09-15T11:30	2011-06-15T00:55:48	2012-02-27T15:28:31	2010-01-20T04:27	2011-05-31T20:28:10	2012-03-01T10:48	2012-03-01T18:50:26	2011-03-12T19:36:38	2010-03-12T06:06	2011-03-24T13:00	2012-02-15T12:54	2010-01-09T07:15	2011-05-13T16:08:58	2010-07-15T12:22	2010-03-12T12:23	2010-01-20T11:50	2012-03-09T08:59	2010-03-30T10:56	2011-04-21T20:07	2011-10-05T20:45:47	2010-07-15T15:36:10	2012-02-02T11:52	2012-01-10T14:49:35	2012-03-09T17:42:29	2011-12-02T20:42	2011-08-05T17:31:19	2011-12-02T14:12
		Depth(m)	42	5	5	55	5	70	5	55	5	45	800	5	177	700	115	25	40	5	30	5	5	155	250	5	90	5	740	35	5	5	5	5	380	5	17	60	5	60	5	550	30	5	640	80	40	120	5
Genera	Genomospecies	Genome	ERR315856	ERR315857	ERR315858	ERR315859	ERR315862	ERR318618	ERR588857	ERR594315	ERR594317	ERR598942	ERR598944	ERR598945	ERR598946	ERR598947	ERR598948	ERR598949	ERR598950	ERR598951	ERR598952	ERR598954	ERR598955	ERR598957	ERR598958	ERR598959	ERR598961	ERR598963	ERR598964	ERR598965	ERR598966	ERR598967	ERR598968	ERR598969	ERR598971	ERR598973	ERR598974	ERR598975	ERR598976	ERR598977	ERR598978	ERR598980	ERR598982	ERR598983	ERR598985	ERR598986	ERR598987	ERR598988	ERR598989
G1	1	AAA015-D07	0.46846	1.412	0.75643	1.3565	3.12574	1.99881	4.32009	0.53971	1.06258	0.22198	0.00336	0	0.00925	0.00425	1.69631	3.36634	0.62118	0.44209	17.8669	13.8115	0.69311	5.64834	0.59989	17.238	0.90491	5.72744	0.00611	0.01753	1.02919	1.59415	11.9176	29.0226	0.10644	2.24518	1.00486	0.69683	1.23999	4.53082	1.11954	0.01623	2.59085	1.10859	0.04398	0.64652	0.02252	3.4994	43.6695
G1	3	AG-325-E09	6.96433	36.8919	21.254	31.2375	71.7326	60.0188	0.7559	2.08395	31.3761	0.34694	0.00509	0	0.0108	0.00834	0.44849	0.30476	5.10722	12.0551	1.21592	4.22428	18.2012	3.44281	0.27327	0.83197	2.13344	3.06136	0.00264	0.01388	0.23355	25.1018	1.58165	0.90008	0.0093	2.45688	0.27059	0.10405	17.2148	0.42569	0.50045	0.04259	2.88523	0.14135	0.00192	8.8887	0.00693	0.68092	1.99241
G1	3	AG-325-E17	7.21957	37.0107	21.8046	31.6317	79.1055	63.5654	0.78786	2.09882	31.5345	0.39409	0.01102	0	0.02495	0.01112	0.47754	0.43039	5.62822	12.2824	1.3316	4.74572	19.3008	3.88536	0.28796	1.11095	2.41416	3.40227	0.00838	0.01894	0.33951	28.1281	1.77406	0.97868	0.01459	2.68104	0.38848	0.14858	18.7853	0.58742	0.66532	0.04323	3.04984	0.20013	0.00886	9.4411	0.0131	0.71564	2.12464
G1	3	AG-325-J06	7.69094	40.4002	23.5408	34.3554	85.0343	67.2947	0.81258	2.14763	34.581	0.39523	0.00514	0	0.02738	0.00807	0.48863	0.40803	6.08468	13.3479	1.38272	5.06857	21.3996	4.0021	0.32627	1.14167	2.49419	3.69596	0.00533	0.01926	0.31712	28.2069	1.83533	1.13544	0.01612	2.88175	0.34126	0.15404	20.4225	0.56369	0.54245	0.04405	3.31586	0.17785	0.00631	10.3783	0.01132	0.70318	2.34454
G1	3	AG-333-G05	7.73286	41.2005	24.4606	35.6094	88.6025	71.6445	0.82567	1.97043	35.3319	0.31022	0.00775	0	0.02127	0.01221	0.47379	0.33818	5.88613	13.8373	1.22192	4.80389	20.8965	3.96565	0.32879	0.89744	2.38976	3.66606	0.00402	0.01873	0.25987	29.2028	1.79994	0.92955	0.01568	2.76686	0.29549	0.13681	19.9494	0.48583	0.4907	0.04274	3.21299	0.15421	0.00438	10.1006	0.00911	0.74892	1.88536
G1	3	AG-333-G15	9.95515	53.212	31.6266	46.147	116.77	90.4086	0.77824	2.66437	45.8105	0.39613	0.00934	0	0.02359	0.01441	0.44192	0.35176	7.36982	17.8318	1.20199	4.87251	26.5262	4.23971	0.38376	0.92415	2.58497	4.45866	0.00627	0.0158	0.27629	28.5673	2.18407	0.94541	0.01148	3.50704	0.29766	0.12311	24.8093	0.47166	0.49433	0.05575	4.00366	0.17332	0.00552	12.7311	0.01089	0.70015	1.98374
G1	1	AG-337-K14	0.93297	3.61997	2.06218	3.18426	5.94813	5.76401	2.56442	0.77723	2.75902	0.2718	0.00361	0.00059	0.01083	0.00669	1.13064	1.84067	0.90869	1.1388	9.35392	14.8249	1.67935	6.20222	0.38391	8.32368	0.86885	3.77848	0.00687	0.02031	0.60111	2.89784	7.14163	16.2893	0.06421	1.42622	0.5239	0.44014	2.1426	2.413	0.68327	0.02139	1.65727	0.72547	0.03147	1.12706	0.01671	2.17764	22.2825
G1	3	AG-349-C02	9.78419	51.4946	29.8974	43.3903	110.603	86.5068	0.77436	2.48299	44.4282	0.32023	0.00587	0	0.02133	0.01401	0.4274	0.38253	7.66134	16.8892	1.13174	4.74835	26.8029	4.05354	0.37898	0.99308	2.23081	4.60009	0.00498	0.01801	0.29649	27.7537	2.22674	1.10475	0.01116	3.5408	0.31639	0.13343	25.4707	0.50921	0.47141	0.05527	4.03861	0.18979	0.00429	13.071	0.00847	0.68316	1.90666
G1	3	AG-349-F20	10.6556	56.599	34.0281	48.9427	122.749	95.4248	0.9348	2.6224	47.8814	0.35413	0.00738	0	0.02438	0.0126	0.52607	0.43475	7.89417	18.8715	1.40748	4.88116	28.2888	4.25921	0.41045	1.05583	2.55024	4.89948	0.00589	0.01971	0.32897	27.9647	2.3329	0.98847	0.01661	3.70839	0.36009	0.14749	26.7154	0.58367	0.61403	0.05992	4.24073	0.19422	0.00742	13.6153	0.01069	0.83919	2.18708
G1	1	AG-359-A10	0.80076	3.59675	2.34279	3.52447	7.09432	6.21446	2.95702	0.54696	2.92559	0.17547	0.0047	0	0.00939	0.00296	1.13162	3.28942	0.61087	1.16517	13.1393	12.3179	0.81856	5.27409	0.68335	16.0063	0.70359	6.70912	0.00731	0.01456	0.95238	1.37525	13.7859	29.314	0.08714	2.13507	0.84051	0.65961	1.35764	4.30359	0.71534	0.02264	2.44766	1.30561	0.04838	0.6392	0.01862	2.45628	34.6281
G1	1	AG-359-K22	0.78303	3.58696	2.24568	3.51087	6.75715	5.64403	3.98442	0.562	2.82759	0.20171	0.00201	0.0005	0.01203	0.00405	1.50535	4.03522	0.5942	1.19137	16.2313	14.4133	0.75446	6.25943	0.87029	18.7001	0.86518	8.37773	0.00988	0.01692	1.04641	1.37631	17.1436	36.4418	0.11009	2.65517	0.87062	0.81863	1.3969	4.98404	0.71679	0.03003	3.06638	1.57413	0.05847	0.65496	0.02336	3.28252	41.7689
G1	1	AG-359-N14	0.68243	2.25809	1.35151	2.23979	4.37976	3.09492	3.56379	0.65762	1.77639	0.2473	0.00551	0.00164	0.01267	0.00668	1.44955	3.93343	0.69442	0.74727	15.6204	14.6855	0.76571	6.39969	0.88923	18.1281	0.86598	8.33404	0.01202	0.02025	1.10333	1.33299	16.9657	35.4209	0.11301	2.62664	0.91094	0.81286	1.46527	5.04329	0.82694	0.03415	3.0664	1.60532	0.06265	0.72949	0.02515	2.96264	41.0025
G1	1	AG-359-P15	0.6839	2.01084	1.10751	2.02421	3.92378	2.37713	4.18097	0.70586	1.36734	0.20359	0.00587	0.00407	0.00762	0.00415	1.6111	3.60732	0.81686	0.60356	14.3737	13.9976	1.04667	6.05144	0.849	16.8446	0.91929	8.02916	0.00913	0.01223	0.96996	1.1238	15.828	33.1463	0.10609	2.42443	0.80264	0.74296	1.81241	4.57797	0.72132	0.02977	2.77753	1.48205	0.05366	0.90813	0.025	3.48194	37.1174
G1	1	AG-360-L09	0.69869	2.78195	1.76702	2.71657	5.77571	4.18179	4.11327	0.55432	2.2215	0.20952	0.00556	0.00123	0.01112	0.00437	1.54307	3.91502	0.58692	0.96483	15.2307	13.6478	0.73911	5.93658	0.89187	17.705	0.9635	8.52355	0.0109	0.02207	1.03979	1.59942	17.0918	34.6097	0.09949	2.54866	0.81728	0.76981	1.35341	4.73793	0.69569	0.03513	2.98991	1.529	0.06088	0.66208	0.02328	3.43513	39.5025
G1	1	AG-404-I14	0.71437	2.08739	1.17229	1.9933	4.04405	2.77228	4.23921	0.61968	1.56938	0.23499	0.00521	0	0.013	0.00473	1.64675	3.06237	0.84633	0.6415	15.2339	16.2344	0.89942	6.85784	0.6002	14.3609	0.97846	5.78561	0.00918	0.01911	0.8628	1.5598	12.0958	26.6456	0.10722	2.13841	0.75319	0.63765	1.55726	3.96725	0.76026	0.02801	2.43876	1.16856	0.04762	0.81991	0.02425	3.52611	37.9227
G1	1	AG-414-P03	1.0124	4.61927	2.93678	4.60257	8.89828	7.67216	3.99957	0.6803	3.77677	0.19327	0.00379	0	0.00973	0.00273	1.53741	3.42714	0.68518	1.5362	14.4437	14.6086	0.91559	6.41211	0.74637	16.2023	0.90831	7.19811	0.01067	0.02041	0.95785	1.5667	15.5883	31.5584	0.09336	2.28984	0.80564	0.72466	1.60127	4.25236	0.75849	0.03626	2.69206	1.41561	0.05549	0.77797	0.02468	3.26737	36.9477
G1	3	AG-422-C10	8.1041	43.1185	23.7623	34.5389	92.3268	69.9616	0.60535	1.97611	37.1728	0.29827	0.00718	0	0.01434	0.00724	0.34161	0.33239	6.81881	13.4034	1.0313	4.31682	25.4833	3.62127	0.33523	0.91472	2.01396	3.94265	0.00319	0.01679	0.26435	25.6434	1.80025	0.8809	0.01072	2.93439	0.28293	0.12	24.2477	0.47141	0.41737	0.05204	3.38936	0.15915	0.00567	12.1087	0.00407	0.50819	1.82947
G1	3	AG-422-C19	9.35562	49.5145	29.1159	42.5262	97.2722	80.3384	0.62893	2.52424	41.6729	0.27106	0.00422	0	0.0225	0.00923	0.30602	0.28725	7.28793	16.2245	0.91856	4.2637	26.0482	3.68544	0.39206	0.77155	2.00833	4.67069	0.00657	0.01397	0.22303	26.1267	2.26535	0.87946	0.0103	3.12959	0.23232	0.09911	25.671	0.367	0.36764	0.05	3.51283	0.1925	0.00637	13.1532	0.01046	0.54932	1.59128
G1	1	AG-422-J23	0.83479	2.71058	1.5461	2.56591	4.84632	3.52075	3.89963	0.74619	1.95686	0.21201	0.00493	0.01025	0.01083	0.00497	1.50763	3.66901	0.8998	0.80801	15.3182	14.0486	1.32189	6.05916	0.80537	16.0128	0.9487	7.85779	0.01124	0.02395	0.9832	1.37513	15.1975	31.4979	0.09787	2.41994	0.82598	0.70266	2.05916	4.63889	0.75247	0.0285	2.84296	1.4219	0.05299	1.07045	0.02491	3.25125	38.4318
G1	3	AG-422-P02	0.57825	1.905	1.1237	1.89433	3.65374	2.57275	4.41379	0.5759	1.44597	0.2277	0.00475	0.00105	0.01161	0.00479	1.7064	3.88438	0.64328	0.61683	16.5704	14.5176	0.71499	6.27453	0.76295	17.1706	0.94622	7.34865	0.00876	0.01676	1.06322	1.20946	15.1994	33.962	0.10707	2.50283	0.86456	0.75395	1.37548	4.75062	0.76778	0.03001	2.92358	1.41268	0.06102	0.65237	0.02564	3.6505	42.2303
G1	3	AG-422-P13	9.66749	50.8363	30.1135	43.7603	107.815	83.5776	0.7189	2.60625	42.4143	0.35482	0.00417	0	0.02439	0.01442	0.46482	0.33901	7.42482	16.8778	1.07677	4.87296	26.497	4.19272	0.41486	0.86386	2.36376	4.68735	0.00556	0.02127	0.25857	28.4387	2.25567	0.91776	0.0137	3.27904	0.29607	0.13289	25.5979	0.45475	0.46992	0.05379	3.72939	0.20011	0.00479	12.9403	0.01181	0.66884	1.78283
G1	1	AG-426-J16	0.62882	2.07598	1.19771	1.96317	3.92159	2.85276	4.36462	0.56663	1.49123	0.20071	0.00517	0.00307	0.01085	0.00522	1.71069	3.59602	0.67349	0.63044	15.1558	14.5964	0.78217	6.31503	0.74989	16.2063	0.96663	7.30276	0.01126	0.01796	0.9702	1.3464	14.7512	32.1335	0.10433	2.37414	0.83804	0.72665	1.42392	4.5617	0.77988	0.02467	2.79577	1.35874	0.05457	0.69029	0.02306	3.61005	38.1381
G1	1	AG-426-M18	0.77477	2.58436	1.46948	2.51878	4.66138	3.30655	3.90723	0.69849	1.8579	0.20005	0.00667	0.00152	0.01076	0.00414	1.55141	4.00707	0.85326	0.81783	15.7539	14.2619	1.19475	6.26025	0.88248	18.1432	0.87687	8.56652	0.01011	0.01831	1.0306	1.32964	17.1174	36.1352	0.10774	2.65749	0.85648	0.81053	1.98437	5.02436	0.72978	0.03174	3.14317	1.57578	0.06236	1.01373	0.01982	3.26373	41.7261
G1	3	AG-430-I21	12.9817	73.8985	46.7275	66.7351	171.878	132.827	0.67276	3.08258	63.4379	0.35859	0.00594	0.00059	0.02255	0.01139	0.38497	0.37386	7.63814	25.2006	1.03187	4.54408	27.426	4.08331	0.43063	1.05189	2.37675	5.37915	0.0037	0.01591	0.28663	26.8144	2.99774	1.11829	0.00869	3.53709	0.31001	0.12545	25.9533	0.51401	0.4348	0.04822	3.96852	0.19651	0.00418	13.251	0.0053	0.55823	1.80471
G1	1	AG-430-M11	0.79802	2.4582	1.41087	2.37123	4.58834	3.30903	3.91135	0.7686	1.73175	0.21756	0.0052	0.00206	0.00935	0.00525	1.55302	3.48161	0.89028	0.70729	14.3939	14.1318	1.19652	6.07381	0.7448	15.6469	0.89841	7.39069	0.01079	0.01961	0.92906	1.40991	14.4961	31.1481	0.09951	2.30698	0.81663	0.71187	1.92525	4.41996	0.76684	0.02376	2.7212	1.35986	0.05333	0.98966	0.02165	3.22288	36.2991
G1	3	AG-435-P21	8.02852	41.0588	24.0786	35.5407	90.3929	71.9897	0.66733	2.19234	35.2996	0.27198	0.01012	0.001	0.02931	0.01328	0.39638	0.33398	6.47124	13.4538	1.04862	4.73013	22.0328	4.0576	0.39466	0.94051	2.06471	4.35839	0.0084	0.01205	0.27162	28.0026	2.31897	0.94291	0.01481	2.77028	0.31489	0.13346	21.351	0.48697	0.51441	0.05032	3.18598	0.25292	0.00407	10.8969	0.01404	0.60551	1.65753
G1	1	AG-439-L07	0.68015	1.85395	1.02846	1.82686	3.30629	2.41276	4.42697	0.7017	1.41134	0.257	0.00648	0.00292	0.01236	0.00654	1.71856	3.94039	0.80853	0.5743	17.5061	13.8066	0.77835	6.02241	0.78346	19.0502	1.00147	7.51793	0.01283	0.02162	1.09778	1.36125	15.3233	34.4693	0.11515	2.58852	0.90019	0.80148	1.55455	4.84021	0.86075	0.03168	2.99985	1.46332	0.06512	0.8168	0.02919	3.72741	42.5997
G1	1	AG-439-N12	0.72224	2.04848	1.16513	1.92039	4.1185	2.78931	3.75281	0.75152	1.46508	0.24513	0.00685	0.00271	0.01094	0.0076	1.57341	3.98682	0.87945	0.57736	16.0465	13.9866	0.9961	6.25443	0.86381	18.8677	1.00829	8.48596	0.0142	0.02105	1.08474	1.21221	16.6262	36.2417	0.10448	2.6299	0.95974	0.81673	1.78146	4.99848	0.9265	0.03405	3.07198	1.57302	0.05642	0.93087	0.02985	3.13862	41.0958
G1	1	AG-453-E11	0.76424	2.31029	1.36976	2.2677	4.70598	3.17708	4.70904	0.69516	1.75572	0.21704	0.00507	0.00071	0.01302	0.00438	1.88957	3.48946	0.76737	0.75681	15.3171	16.7643	0.76875	7.31537	0.74071	18.3121	0.99273	6.73562	0.00826	0.01579	1.02751	1.38402	14.1624	32.7456	0.10516	2.50576	0.85773	0.76436	1.48411	4.40098	0.76116	0.03232	2.92486	1.35673	0.05528	0.78651	0.02152	3.97619	37.9151
G1	3	AG-457-E08	7.14469	38.0068	21.2728	31.2024	80.6308	61.3339	0.72053	1.83467	32.8231	0.32241	0.00743	0.00062	0.0099	0.0075	0.42197	0.40336	5.71593	12.0647	1.25085	4.34843	20.7835	3.53603	0.29393	1.05607	1.85175	3.49868	0.00642	0.0172	0.29472	23.8084	1.80449	1.15247	0.01489	2.67427	0.32392	0.13759	19.3547	0.53607	0.48252	0.05406	3.0957	0.16052	0.00685	9.85576	0.00736	0.65168	2.22367
G1	3	AG-461-C10	9.01325	47.3922	28.598	41.7846	104.171	78.2597	0.689	2.20636	39.6552	0.3545	0.00508	0	0.02143	0.00855	0.4169	0.3292	6.54848	15.9003	0.9504	4.40547	22.884	3.85861	0.33867	0.79946	2.11427	3.934	0.00351	0.01904	0.23036	25.4457	1.94915	0.83978	0.0124	2.92627	0.27227	0.11254	21.9806	0.43941	0.40039	0.04641	3.41384	0.16021	0.00284	11.1217	0.00615	0.59795	1.55325
G1	3	AG-461-K19	9.84869	52.0564	30.9516	44.6653	104.759	87.6412	0.79778	2.41927	43.9192	0.35493	0.00362	0	0.02413	0.0128	0.45195	0.40103	7.47838	17.3711	1.19981	4.82768	26.5602	4.28686	0.3899	0.99331	2.41551	4.47806	0.00376	0.01738	0.28969	26.9717	2.16847	0.92813	0.01073	3.50932	0.32302	0.12876	25.1267	0.5268	0.50604	0.05209	3.93124	0.16579	0.00303	12.7345	0.00539	0.68115	1.97908
G1	3	AG-461-M08	8.54161	45.3376	25.5717	36.9468	92.9531	73.3025	0.7779	2.05386	38.7184	0.31629	0.00514	0.00064	0.0263	0.01361	0.40861	0.34084	6.74093	14.2164	1.25837	4.69391	24.7313	3.8607	0.34274	0.92717	1.98902	4.08901	0.00733	0.0172	0.244	26.4832	2.01411	1.03587	0.01477	3.041	0.26757	0.13503	23.2105	0.45705	0.44391	0.05802	3.549	0.17106	0.00581	11.6752	0.01209	0.72129	2.23157
G1	3	AG-470-F08	6.91136	35.8761	20.7527	30.4761	78.3969	58.8072	0.61431	2.14404	30.4943	0.43609	0.00183	0	0.01222	0.00617	0.42642	0.39221	5.27732	11.6875	1.01063	3.91202	18.2037	3.27308	0.28585	0.95942	2.07076	3.14863	0.00253	0.02063	0.3621	23.9147	1.54612	0.90647	0.01151	2.62498	0.4092	0.13948	17.4651	0.52628	0.50573	0.04096	2.93129	0.16538	0	9.01006	0.00182	0.56458	1.70201
G1	3	AG-470-F09	4.9738	26.2895	14.9909	22.0174	55.5696	44.3925	0.71756	1.39129	22.9885	0.28376	0.00399	0	0.0188	0.00921	0.40689	0.38557	4.05388	8.70961	1.18286	5.22023	14.1409	3.59152	0.20912	1.00467	1.67794	2.50419	0.00119	0.01641	0.27253	54.754	1.31354	1.03193	0.01133	1.89306	0.30966	0.14085	13.4441	0.51941	0.48198	0.02663	2.16265	0.16069	0.00459	6.79522	0.00565	0.60184	1.97786
G1	1	AG-891-I09	0.71861	2.08283	1.17097	2.07734	3.89606	2.81058	4.19915	0.77179	1.51987	0.24114	0.00346	0.00049	0.01087	0.00549	1.65292	3.60983	0.86184	0.66477	14.5915	13.5446	1.05298	5.81067	0.74309	20.3244	0.97775	7.06571	0.00872	0.02012	0.99671	1.23523	14.0696	41.6784	0.09619	2.37681	0.88485	0.90955	1.79149	4.58999	0.80982	0.02711	2.75253	1.3556	0.05469	0.93711	0.02353	3.48478	37.577
G1	1	AG-892-O14	0.78958	2.54089	1.44054	2.47085	4.38096	3.26552	3.63756	0.75227	1.83497	0.22742	0.00436	0.0054	0.0098	0.00495	1.45478	3.19149	0.90758	0.75636	13.4506	13.0642	1.22801	5.59123	0.78267	15.4127	0.88683	7.47695	0.00961	0.01677	0.88585	1.36216	14.3127	31.3187	0.09344	2.19432	0.77118	0.70594	2.00011	4.08123	0.7491	0.03375	2.53975	1.36409	0.04766	1.01337	0.02053	3.01877	36.1175
G1	1	AG-895-L13	0.60806	1.94389	1.12589	1.88777	3.72426	2.63133	3.92535	0.61074	1.47962	0.22661	0.00611	0.00252	0.00864	0.00462	1.52949	3.87822	0.72361	0.62954	15.9454	14.1746	0.71792	6.1519	0.77009	18.4394	0.85852	7.30046	0.00792	0.01969	1.01492	1.34488	15.0846	34.0668	0.1032	2.69761	0.85405	0.7928	1.44396	4.89162	0.74358	0.02376	3.13394	1.43928	0.05268	0.73771	0.0232	3.28463	41.6443
G1	1	AG-897-D06	0.81847	4.02134	2.57762	3.98233	6.97712	6.48449	3.60069	0.54593	3.2555	0.16266	0.00485	0.00267	0.00753	0.00761	1.37707	4.00833	0.53722	1.34601	16.1584	13.9138	0.69698	6.01392	0.84556	18.4004	0.76389	8.36275	0.00727	0.01283	1.00777	1.30207	17.2743	36.2376	0.10983	2.61902	0.81857	0.78653	1.36017	5.03828	0.65223	0.02625	3.03983	1.52945	0.05578	0.64181	0.02136	2.96181	42.3248
G1	1	AG-900-G21	0.77318	3.8389	2.41842	3.55638	8.26689	6.70814	4.23864	0.486	3.23059	0.13228	0.00155	0.00154	0.01085	0.00548	1.57475	3.07055	0.47072	1.26836	13.8244	19.1256	0.69006	8.14837	0.67789	14.0726	0.82261	6.56129	0.00966	0.01155	0.79696	1.44837	14.15	28.3479	0.08596	2.03378	0.65489	0.61934	1.23289	3.78014	0.52924	0.01968	2.34352	1.22312	0.04991	0.54951	0.01615	3.56905	34.9025
G1	1	AG-900-K10	0.83963	3.82581	2.39191	3.82182	6.58451	6.24818	3.87971	0.63992	3.06374	0.26027	0.00183	0	0.00915	0.00493	1.51283	3.478	0.64802	1.25693	14.2988	13.4278	0.6806	5.83088	0.77914	16.1979	0.91275	7.50931	0.00887	0.01938	0.95387	1.38648	15.2578	32.028	0.10085	2.30948	0.81775	0.73934	1.38332	4.41804	0.7306	0.02479	2.69242	1.39984	0.05339	0.63515	0.01634	3.22603	37.393
G1	1	AG-900-M19	0.94151	4.14636	2.64623	4.05723	7.26388	7.02027	3.82277	0.69188	3.33298	0.22945	0.00773	0.00177	0.01247	0.00599	1.49128	3.296	0.68994	1.3162	15.692	13.7012	0.8377	5.77948	0.6959	16.6902	0.9299	6.59458	0.00863	0.01946	0.95131	1.5572	13.4937	29.493	0.10187	2.18584	0.88206	0.67825	1.4751	4.43228	0.83919	0.02654	2.49852	1.2728	0.05256	0.74222	0.0265	3.21022	39.4741
G1	1	AG-901-D22	0.68376	1.88522	0.92999	1.79923	2.28433	1.99349	4.15999	0.72401	1.20184	0.21803	0.00529	0.00196	0.01188	0.00467	1.62978	4.28664	0.8932	0.50059	16.3056	13.9518	1.09794	6.18537	0.83302	18.2805	0.92022	8.27731	0.01028	0.01573	1.18845	1.25448	16.3189	36.1952	0.1036	2.7734	1.00381	0.79678	1.95803	5.26335	0.88629	0.02817	3.21008	1.58046	0.05578	0.97425	0.02685	3.45779	42.3326
G1	1	AG-901-G13	0.95724	4.29811	2.78539	4.26003	7.58987	6.73055	3.96434	0.64218	3.47732	0.20357	0.00439	0.00062	0.00939	0.00379	1.5671	4.25219	0.6283	1.40253	17.2546	16.0177	0.905	6.81892	0.99199	20.178	0.85361	9.19812	0.0143	0.0174	1.08362	1.39859	18.6708	39.4112	0.11525	2.79947	0.88877	0.83677	1.55507	5.24911	0.75016	0.03243	3.31157	1.66009	0.0617	0.76497	0.0267	3.24059	45.1936
G1	1	AG-903-A05	0.88416	3.90959	2.49795	3.84055	6.99016	6.54744	4.15613	0.72247	3.13652	0.25385	0.00327	0.00259	0.01372	0.01056	1.60201	3.88225	0.71282	1.25825	15.4634	14.8454	0.72964	6.3224	0.85716	17.6634	0.98548	8.0865	0.01085	0.02271	1.07934	1.31426	16.5021	34.3918	0.1087	2.62204	0.93959	0.79643	1.46558	4.7968	0.83217	0.03186	2.92755	1.55696	0.06113	0.69923	0.02787	3.42506	38.6773
G1	1	AG-903-G18	0.7948	2.57725	1.51139	2.52025	4.94243	3.48121	4.13144	0.75237	1.91328	0.22932	0.00448	0.00197	0.01194	0.00754	1.62295	3.7786	0.85895	0.81885	16.0154	14.1939	1.20063	6.09873	0.83854	17.2282	0.92269	8.09305	0.01034	0.01829	1.04562	1.35123	15.8545	33.6265	0.10414	2.5503	0.87514	0.74987	1.92574	4.73314	0.81942	0.03084	2.93734	1.50789	0.05357	0.98018	0.02567	3.40599	39.6897
G1	3	AG-903-I02	12.4834	71.113	43.0881	62.9582	151.683	120.781	0.71176	2.84012	60.4587	0.36381	0.00537	0	0.01809	0.01353	0.41514	0.44858	7.322	23.0636	1.22389	4.42656	26.3046	3.81054	0.43086	1.23718	2.12877	5.15023	0.00765	0.01929	0.36128	26.2894	2.71807	1.21842	0.01472	3.28645	0.37199	0.16357	24.9151	0.62565	0.54311	0.06192	3.67853	0.21842	0.00809	12.6617	0.00864	0.6012	2.14475
G1	1	AG-903-P01	0.52936	1.47212	0.88826	1.4626	3.62454	2.54123	3.62498	0.58087	1.20839	0.22321	0.00269	0	0.00896	0.00272	1.46905	2.12299	0.56575	0.42938	10.4985	11.0492	0.54995	4.6313	0.42037	9.32561	0.83289	3.91023	0.00745	0.01247	0.67659	1.19623	8.05717	17.7324	0.07223	1.41858	0.56388	0.46809	1.05324	2.67303	0.74032	0.02368	1.69142	0.81171	0.03969	0.57065	0.02312	3.00121	24.6179
G1	1	AG-905-D21	1.06416	4.97464	3.19759	4.86293	8.80535	8.53828	4.28764	0.71576	4.05244	0.23956	0.00262	0	0.01377	0.00596	1.66787	3.61905	0.71327	1.57711	15.166	15.3455	0.93587	6.55196	0.76381	16.6447	0.97828	7.34752	0.00953	0.02083	1.00094	1.64263	15.9493	32.3004	0.1022	2.35275	0.82466	0.69629	1.57122	4.42959	0.77533	0.02997	2.79724	1.42977	0.05738	0.79453	0.02081	3.56445	37.3303
G1	1	AG-905-E08	0.66573	1.99861	1.04691	1.80033	3.1952	2.74042	5.39364	0.64877	1.53145	0.22997	0.00443	0.00088	0.01149	0.00536	2.06751	4.43473	0.71736	0.57629	19.3004	17.1224	0.8812	7.44447	0.98993	19.9877	1.16119	9.27847	0.01194	0.02547	1.17883	1.70705	18.5052	38.666	0.13049	2.86685	0.97176	0.86565	1.65691	5.44861	0.89306	0.03953	3.35304	1.68411	0.06229	0.8257	0.03159	4.52233	48.1775
G1	3	AG-907-I21	13.0828	76.9691	50.8018	73.2291	179.653	138.261	0.67815	2.93609	64.4431	0.32951	0.00865	0	0.02246	0.01454	0.36784	0.44371	6.55741	27.5969	1.06094	4.07742	23.3599	3.59694	0.38095	1.17329	2.02446	4.88404	0.00538	0.01716	0.3547	24.1872	2.8202	1.14363	0.01326	3.09739	0.38969	0.13375	22.3876	0.59433	0.55553	0.05323	3.50543	0.22496	0.00753	11.4471	0.00914	0.58489	1.70394
G1	1	AG-908-E09	0.8337	2.67207	1.52012	2.6195	4.88544	3.42527	4.0213	0.79445	1.90009	0.2295	0.00541	0.00054	0.01027	0.00546	1.56734	3.85479	0.90499	0.82074	15.4674	14.4898	1.20036	6.25148	0.88638	17.7396	0.94295	8.54197	0.01178	0.01825	1.05581	1.40675	16.8857	35.1336	0.11366	2.54181	0.87452	0.77463	2.00877	4.85044	0.82825	0.03294	2.98161	1.56489	0.0598	1.0387	0.02841	3.34893	40.0658
G1	1	AG-908-K19	0.9074	2.94882	1.67224	2.85966	5.07931	3.64334	3.94785	0.82904	2.02706	0.25187	0.00665	0.0011	0.0144	0.00615	1.55235	3.31713	0.96195	0.87757	15.8109	13.8749	1.36695	5.89354	0.72432	16.3817	0.91528	7.0343	0.00748	0.01925	0.91169	1.67841	13.9163	30.3535	0.11068	2.26347	0.8163	0.67565	2.07904	4.38014	0.80174	0.02813	2.62836	1.33851	0.05182	1.09944	0.02692	3.37745	40.3225
G1	1	AG-908-O17	0.93953	3.98968	2.55672	3.91199	6.81491	6.42623	3.95969	0.72272	3.22544	0.24492	0.00767	0.00317	0.01341	0.00968	1.55119	4.17571	0.73908	1.31274	16.8033	14.5212	0.84862	6.29432	0.86714	19.1048	0.91719	8.46638	0.00928	0.02156	1.12317	1.58605	17.3938	37.325	0.11494	2.7533	0.94702	0.84505	1.62357	5.28336	0.84534	0.03179	3.21332	1.58409	0.05911	0.81105	0.02724	3.25163	43.604
G1	1	AG-910-M13	0.78923	2.42509	1.41256	2.46603	4.73045	2.96997	4.62484	0.78556	1.69844	0.23637	0.00335	0	0.00736	0.00675	1.76415	3.80175	0.90309	0.77488	15.8375	14.5035	1.26331	6.18039	0.84001	17.2498	0.9814	8.23746	0.01111	0.01727	1.02582	1.36883	16.0289	33.3104	0.10638	2.57197	0.86937	0.73899	2.06628	4.80243	0.85327	0.03058	2.93249	1.5322	0.06326	1.04398	0.03052	3.8148	39.1687
G1	1	AG-911-D11	0.81892	3.74491	2.35388	3.55425	6.7157	5.82749	4.22948	0.58042	3.04853	0.21236	0.00371	0.00053	0.0106	0.00375	1.6375	4.20208	0.56319	1.24737	16.5975	14.9816	0.75847	6.45694	0.89006	19.3738	0.87455	8.46096	0.00936	0.01685	1.05888	1.39908	17.4728	38.1248	0.10873	2.83881	0.85051	0.83358	1.39554	5.2404	0.71234	0.02639	3.24877	1.56504	0.05867	0.65132	0.01998	3.48478	43.0542
G1	1	AG-911-K21	0.84409	2.77759	1.65407	2.69199	5.09043	3.61778	4.36355	0.74935	2.02251	0.22931	0.00469	0.00052	0.00988	0.00473	1.70155	4.02477	0.89086	0.86392	16.8277	14.9448	1.24727	6.49491	0.89847	18.7249	1.01424	8.66337	0.01297	0.01912	1.06043	1.42596	17.0124	36.6564	0.11759	2.73613	0.90463	0.84032	2.01822	5.07577	0.84841	0.03119	3.12081	1.61069	0.05967	1.02966	0.02581	3.619	42.5733
G1	1	AG-911-L21	0.70695	2.31367	1.22857	2.26189	3.59965	2.32311	4.70033	0.64837	1.41923	0.19426	0.0043	0.00071	0.0043	0.00434	1.72843	2.98299	0.8003	0.67361	14.7486	13.2158	1.21707	5.52914	0.69838	14.862	0.90137	6.51993	0.00744	0.01281	0.73897	1.16478	12.7541	27.5653	0.09523	2.0377	0.61123	0.58902	1.85417	3.85237	0.55454	0.01602	2.30596	1.2022	0.04758	0.9472	0.02133	3.9771	36.2948
G1	1	AG-912-I13	0.82736	2.72558	1.525	2.61822	4.81925	3.54837	4.56822	0.73415	2.01042	0.25579	0.00382	0.00054	0.01309	0.00551	1.80661	3.94714	0.92765	0.83074	16.8835	15.1041	1.27919	6.4534	0.83421	17.8037	1.03068	8.16113	0.01076	0.02113	1.07381	1.46577	15.9407	34.9785	0.11246	2.64231	0.89589	0.81451	1.99943	4.9347	0.81161	0.02937	3.04284	1.52667	0.05269	1.02376	0.02544	3.80656	41.6893
G1	1	AG-912-N21	0.94216	2.92465	1.65906	2.89459	5.18136	3.79815	4.65205	0.92694	2.12735	0.2792	0.00557	0.00061	0.01298	0.00624	1.81773	4.02056	1.02389	0.90278	16.6407	15.7065	1.33959	6.7011	0.91345	18.0246	1.06035	8.81441	0.01091	0.02271	1.14621	1.56879	17.3198	35.462	0.10993	2.7021	0.95086	0.79994	2.2199	5.06225	0.92058	0.03202	3.12467	1.66152	0.0572	1.14558	0.02882	3.82661	41.8516
G1	1	AG-912-O03	0.76568	2.46316	1.41743	2.42754	4.71514	3.17677	4.47446	0.77644	1.81513	0.23657	0.00358	0.00118	0.00833	0.00541	1.73174	3.81711	0.87286	0.76179	15.453	14.6064	1.09815	6.30197	0.85102	17.9676	0.99234	8.45664	0.00927	0.01596	0.98763	1.24293	16.6903	35.486	0.10273	2.63237	0.83737	0.79386	1.90586	4.81472	0.74897	0.03083	3.03502	1.54552	0.05807	0.96447	0.02125	3.7232	39.8042
G1	1	AG-912-P15	0.67895	2.31394	1.4022	2.28143	5.01897	3.30234	3.90083	0.5881	1.82608	0.23717	0.00765	0	0.01255	0.00441	1.53967	3.71306	0.65461	0.77524	15.3487	14.2742	0.77047	6.20404	0.84481	17.1879	0.923	7.89902	0.01076	0.02113	0.98335	1.38442	16.2486	34.4814	0.11189	2.47345	0.81557	0.76905	1.44123	4.67367	0.72164	0.0327	2.92578	1.4898	0.06312	0.70305	0.02219	3.22457	40.2407
G1	1	AG-913-F10	0.75302	3.16562	2.06311	3.27113	7.16493	5.12008	3.90568	0.54239	2.63576	0.20624	0.00431	0.00061	0.00984	0.00435	1.62163	2.87902	0.56641	1.11455	14.2741	17.5953	0.72171	7.42572	0.61257	13.2409	0.86362	5.86085	0.01149	0.01588	0.80667	1.45983	12.4047	25.5683	0.09525	2.00266	0.67641	0.60139	1.24361	3.73301	0.71269	0.02749	2.26152	1.1447	0.04517	0.62579	0.0238	3.25405	34.9073
G1	1	AG-913-G17	0.97543	4.38909	2.85183	4.46677	7.9482	7.14437	4.03445	0.70087	3.54819	0.23275	0.0038	0	0.0114	0.00384	1.56537	3.74327	0.69008	1.42861	15.597	14.8296	0.75776	6.37325	0.79419	17.0412	0.89455	7.63931	0.00958	0.01941	1.01805	1.37077	16.4979	33.2029	0.10737	2.45611	0.86292	0.73673	1.45978	4.62315	0.80171	0.03144	2.85586	1.49645	0.05844	0.71648	0.02155	3.36823	39.213
G1	1	AG-913-L11	0.65764	2.25535	1.3637	2.21571	4.56366	3.13661	3.84751	0.6145	1.76721	0.21917	0.00398	0.00169	0.01194	0.00861	1.49261	3.74701	0.72654	0.74031	14.4598	14.1125	0.91518	6.07688	0.82814	17.3406	0.90764	7.94576	0.01062	0.01807	0.96179	1.26511	15.9512	34.293	0.10291	2.51445	0.83172	0.78104	1.53148	4.67143	0.74457	0.0335	2.86833	1.4667	0.0509	0.77083	0.02369	3.23009	38.0752
G1	1	AG-913-O16	0.71009	2.50812	1.55406	2.69538	3.66526	3.89477	4.14478	0.67227	1.98739	0.22905	0.00451	0.00075	0.00825	0.00455	1.58353	3.71557	0.69854	0.80728	16.6245	16.4089	0.62956	6.97339	0.76885	17.5676	0.99209	7.39319	0.01169	0.01789	1.10877	1.34209	15.8877	33.1938	0.10758	2.46836	0.92691	0.7852	1.39827	4.72429	0.88011	0.02897	2.79937	1.46214	0.05663	0.67968	0.02383	3.41818	40.453
G1	1	AG-914-K21	0.61054	1.951	1.00229	1.74067	2.8127	2.38939	4.33913	0.63803	1.2632	0.20023	0.00271	0.00107	0.00865	0.00382	1.64511	4.13558	0.76774	0.54473	17.5004	15.1991	1.00417	6.60721	0.81875	18.0521	0.92198	7.95593	0.00786	0.01771	1.13253	1.23253	16.0092	35.522	0.11198	2.68075	0.929	0.77368	1.70461	5.03897	0.79219	0.02581	3.09447	1.52026	0.06199	0.86489	0.02467	3.58697	44.2
G1	1	AG-915-A08	0.70554	1.90518	1.01495	1.92681	3.05857	2.26574	3.22508	0.70152	1.31606	0.26324	0.00755	0.00403	0.0116	0.00762	1.33514	3.32479	0.89858	0.53834	14.2011	13.3176	1.09805	5.595	0.70488	15.9141	0.85756	6.89378	0.00843	0.02016	0.93752	1.14851	13.3642	32.1677	0.09651	2.22672	0.81289	0.72038	1.82416	4.24083	0.79165	0.03418	2.58221	1.29377	0.05544	0.95648	0.02647	2.67245	39.0261
G1	1	AG-915-C17	0.93322	3.93227	2.5021	3.81904	7.32216	6.6225	3.8914	0.65913	3.27577	0.28369	0.00685	0.00062	0.01183	0.0044	1.61787	3.01248	0.74308	1.29739	15.1989	17.6612	0.9571	7.47113	0.61416	14.8903	0.98184	6.03077	0.01292	0.02101	0.91712	1.85068	12.4253	26.4457	0.10745	2.11899	0.85172	0.66541	1.58167	3.98944	0.8556	0.03288	2.37741	1.20111	0.05698	0.81813	0.02099	3.29041	37.625
G1	1	AG-915-E18	0.98723	4.63889	2.86479	4.54224	9.82678	7.75938	3.08774	0.62589	3.91611	0.20186	0.00233	0	0.01009	0.00314	1.24491	2.61793	0.68037	1.5594	12.5233	18.573	1.01802	8.07263	0.5698	12.3759	0.77962	5.43916	0.00806	0.01388	0.76891	1.84672	11.4829	23.4388	0.08204	1.74773	0.66138	0.55794	1.57209	3.23796	0.63955	0.02524	2.07357	1.05558	0.04608	0.78184	0.01386	2.48578	30.4734
G1	1	AG-915-F11	0.86284	3.85868	2.44859	3.81275	6.73555	6.11636	4.11757	0.61646	3.1023	0.20903	0.00431	0.00095	0.01053	0.00435	1.57348	3.93028	0.62401	1.25183	15.8389	14.7412	0.81338	6.32221	0.91241	17.9528	0.97189	8.65064	0.01094	0.02044	1.04146	1.77422	17.3306	35.1317	0.10417	2.57376	0.85412	0.78064	1.45658	4.84409	0.72402	0.03015	3.02469	1.55683	0.05923	0.70547	0.02422	3.45469	40.6863
G1	1	AG-916-D09	1.02731	4.54335	2.91548	4.55075	8.59432	7.44399	3.76701	0.71798	3.68724	0.24953	0.00264	0	0.01266	0.00373	1.49871	3.75678	0.69891	1.48384	15.3124	15.0075	0.84623	6.5266	0.80904	17.1689	0.8647	7.75827	0.01096	0.01834	1.01919	1.44456	16.7192	33.5405	0.10657	2.47995	0.84502	0.74488	1.51937	4.66072	0.76815	0.02949	2.87663	1.52049	0.0584	0.76902	0.02199	3.14119	38.9838
G1	1	AG-916-I18	0.97308	4.35494	2.79808	4.35808	8.24289	7.17592	4.12264	0.69462	3.56702	0.24515	0.00252	0	0.01357	0.00406	1.59376	3.71762	0.70075	1.42987	15.9236	16.0389	0.80986	6.8955	0.79388	17.303	0.92604	7.59827	0.01148	0.01896	1.02646	1.47325	16.4514	33.2903	0.10988	2.431	0.85608	0.75361	1.48113	4.63533	0.78914	0.03165	2.85676	1.48739	0.05813	0.74365	0.02592	3.39973	39.5334
G1	1	AG-917-A10	0.70253	2.29283	1.33988	2.26724	5.06258	3.09844	4.08305	0.70466	1.75582	0.26122	0.00503	0.00071	0.01222	0.00726	1.67228	4.26735	0.7728	0.74662	17.5137	15.9025	0.77531	6.98063	0.89901	19.0221	1.07909	8.62093	0.01269	0.02641	1.14138	1.44203	17.5002	37.679	0.12785	2.83081	0.97643	0.87616	1.54972	5.28406	0.87955	0.0387	3.23904	1.62733	0.06219	0.78708	0.02424	3.44291	45.2503
G1	1	AG-917-A11	0.69054	2.12737	1.16754	1.98891	3.94111	2.91863	3.7964	0.71775	1.56388	0.23585	0.0041	0	0.01228	0.00466	1.52029	3.88814	0.83125	0.59752	15.726	14.2561	1.06938	6.1769	0.86292	18.2775	0.94176	8.19291	0.0101	0.02084	1.03764	1.32848	16.1783	35.844	0.10336	2.59554	0.87508	0.83421	1.82589	5.01896	0.76138	0.0312	3.01386	1.51878	0.05664	0.93444	0.02285	3.21851	40.5427
G1	1	AG-917-M13	0.74649	2.91027	1.92497	2.79036	5.41727	4.56433	3.88068	0.61094	2.1215	0.19361	0.00314	0	0.01176	0.00396	1.46622	3.88429	0.65989	0.8769	16.6718	14.8648	0.8311	6.29508	0.7344	17.9139	0.85403	7.47723	0.00488	0.0218	1.09964	1.40192	15.3408	33.1418	0.11812	2.51598	0.97603	0.69648	1.49915	4.96947	0.93266	0.02469	2.83687	1.47667	0.05837	0.70997	0.021	3.20831	43.6001
G1	1	AG-918-I09	0.69144	2.12551	1.13502	2.03916	4.06753	2.87771	3.85958	0.71903	1.55665	0.22571	0.0032	0.00211	0.01119	0.00646	1.5259	3.94142	0.84843	0.65016	15.856	13.9956	1.12578	6.13535	0.86567	18.4744	0.89595	8.23286	0.00885	0.01852	1.01243	1.31127	16.5726	36.3965	0.09477	2.58027	0.83562	0.8451	1.85863	5.01016	0.74195	0.02977	3.05381	1.50011	0.05414	0.95616	0.0222	3.2385	41.3721
G1	1	AG-918-M14	0.75996	2.76811	1.8534	3.1151	5.28907	3.65392	3.37554	0.66355	2.0963	0.24736	0.00447	0.00055	0.01171	0.00619	1.4199	3.69491	0.71843	1.15472	15.1171	13.5519	0.83996	5.94052	0.77734	17.5723	0.8771	7.41891	0.00926	0.01937	0.98197	1.38378	14.9109	34.0095	0.10382	2.46055	0.82605	0.79127	1.44966	4.64928	0.76572	0.02888	2.86183	1.43524	0.05552	0.73272	0.02323	2.80246	38.5468
G1	1	AG-919-F05	0.78619	3.05314	1.82702	3.0941	5.00106	4.30264	4.26928	0.65374	2.22365	0.24895	0.00231	0.00057	0.01268	0.00408	1.62794	3.69122	0.70045	0.97764	15.2217	14.7668	0.75677	6.42785	0.76477	17.366	0.93973	7.3645	0.01197	0.01947	1.1048	1.37174	15.5966	33.0578	0.10439	2.40383	0.95556	0.77507	1.44771	4.55568	0.87804	0.03105	2.78049	1.45698	0.06092	0.69415	0.02403	3.56048	38.2269
G1	1	AG-919-G14	0.67959	2.00193	1.02123	1.93102	3.46413	2.4638	3.31691	0.7226	1.38165	0.23168	0.0046	0	0.01021	0.00516	1.46741	2.64686	0.8373	0.5497	11.4401	11.661	1.03681	5.0552	0.5652	11.7242	0.85502	5.31586	0.00636	0.01622	0.77608	1.13344	10.3958	23.0981	0.07265	1.78775	0.6697	0.55191	1.67081	3.3261	0.71256	0.02127	2.14332	1.01667	0.03852	0.87509	0.01773	2.75492	29.0065
G1	1	AG-919-L04	0.85247	3.50404	2.19297	3.34667	6.36732	5.65564	4.40925	0.69051	2.87133	0.25174	0.00316	0.00052	0.01475	0.00479	1.69842	4.15456	0.70759	1.11909	16.8107	15.6723	0.85884	6.748	0.93972	18.7248	1.05325	8.90052	0.01149	0.02302	1.13289	1.89967	17.7722	36.5879	0.1141	2.68988	0.91641	0.81521	1.57553	5.11824	0.8084	0.03158	3.16067	1.61668	0.06201	0.78022	0.02508	3.68634	42.8254
G1	1	AG-919-O23	0.84839	3.8138	2.45253	3.7423	6.0691	5.81432	4.23261	0.58446	2.95345	0.16136	0.00755	0.0023	0.01044	0.00704	1.6212	3.88928	0.58371	1.20606	16.014	14.2141	0.74357	6.13515	0.83224	17.9762	0.90837	8.0624	0.00904	0.01325	1.00417	1.3766	16.6789	35.3405	0.10261	2.5202	0.81598	0.78681	1.39491	4.82544	0.68917	0.03301	3.01791	1.49462	0.06013	0.66183	0.02418	3.49748	41.8056
G1	1	AG-920-J05	0.85288	3.80687	2.39177	3.81051	6.91047	6.33269	3.56327	0.57525	3.12815	0.216	0.00489	0	0.01174	0.00346	1.39656	2.564	0.59055	1.27004	13.0115	16.5788	0.78261	7.03048	0.56224	12.6311	0.82672	5.31634	0.00965	0.01845	0.73758	1.46116	11.1977	23.1419	0.0921	1.81044	0.64917	0.56741	1.29968	3.36925	0.70199	0.02682	2.05706	1.03637	0.05116	0.65033	0.01892	2.94052	32.5605
G1	2	AH-287-K22	0.46478	1.03342	0.53264	0.98322	1.63999	1.43032	46.4838	0.47406	0.71543	0.23116	0.00151	0	0.04514	0.00304	14.692	0.69817	0.59021	0.28757	16.4787	2.99885	0.50496	1.26327	0.11812	2.16714	7.18451	0.96487	0.00234	0.02317	0.42846	0.74048	1.40678	3.22816	0.07637	0.45508	0.43733	0.20839	0.79461	0.88074	0.80342	0.00306	0.51523	0.22838	0.00454	0.4922	0.03284	40.055	7.76285
G1	2	AH-321-A09	0.43243	0.97296	0.48691	0.93762	1.55414	1.28964	43.8993	0.5212	0.71056	0.19961	0.00362	0.00205	0.03925	0.00574	14.161	0.60024	0.60277	0.27054	14.6239	2.79624	0.48743	1.20432	0.11055	1.97244	6.31182	0.8731	0.00536	0.01846	0.3627	0.64429	1.32758	2.79353	0.06376	0.43366	0.37725	0.1825	0.83048	0.76054	0.74141	0.00787	0.44367	0.20758	0.00935	0.47465	0.02767	37.7063	7.22276
G1	1	AH-321-L10	0.58141	1.5009	0.85885	1.44368	2.34623	2.10918	3.99005	0.62938	1.08713	0.22883	0.00521	0	0.01367	0.00658	1.51713	2.30427	0.68216	0.40744	28.5973	9.88257	0.71119	4.09633	0.36844	10.5147	0.95161	3.44297	0.00744	0.02134	0.8282	1.4554	6.89682	17.5952	0.14923	1.45407	0.80756	0.44734	1.17533	2.9481	1.39265	0.0225	1.61879	0.73655	0.03735	0.65517	0.0323	3.29911	55.3179
G1	2	AH-326-D23	0.45118	0.93201	0.49376	0.9473	1.51418	1.23198	43.8428	0.54352	0.65556	0.25793	0.00318	0	0.04176	0.0032	14.2763	0.67509	0.6212	0.25478	15.2449	3.39413	0.46957	1.43907	0.12664	2.33288	6.63853	1.01113	0.00439	0.02258	0.39538	0.66007	1.57596	3.58397	0.07135	0.49369	0.39406	0.21777	0.78567	0.86669	0.79012	0.00752	0.52239	0.24122	0.01277	0.44976	0.03147	37.9082	7.75877
G1	3	MED628	17.0119	97.1614	61.5779	88.2123	215.527	167.558	0.80166	3.62016	81.8074	0.35088	0.00593	0	0.03258	0.01795	0.40892	0.37112	9.79021	33.2279	1.30194	5.92219	36.3722	5.22715	0.53542	1.11362	2.81313	6.77574	0.00615	0.01275	0.26051	37.3563	3.3969	1.5189	0.01136	4.63605	0.29576	0.12643	34.2092	0.49015	0.50933	0.07923	5.21376	0.20248	0.00695	17.4067	0.01567	0.72855	2.41344
G2	4	Actino-Bin03	11.2995	8.68331	2.28856	25.332	0.64092	0.72767	0.64186	27.0085	0.78372	1.12292	0.01312	0	0.02184	0.01324	0.36367	0.99489	15.3774	0.48393	1.52865	0.22947	2.18467	0.25144	0.30197	1.98419	1.18929	6.7231	0.0127	0.19091	0.95447	0.16551	0.73569	0.60977	0.02011	2.91559	1.15926	0.1197	29.1639	1.10683	4.43709	0.01331	2.46653	4.75159	0.01143	19.3865	0.0182	0.55442	2.8199
G2	4	AG-313-I09	3.40064	2.55361	0.63709	5.46961	0.44893	0.55583	0.72922	8.06365	0.4415	2.21418	0.00822	0	0.01642	0.00191	0.34592	0.85927	5.39786	0.21938	2.10373	0.24821	1.04691	0.23933	0.12236	1.69224	1.40625	2.109	0.00393	0.39587	0.79792	0.18117	0.42968	0.485	0.01983	1.35907	0.99216	0.12856	9.84683	1.17955	10.021	0.00578	1.19444	1.26062	0.00381	6.53099	0.00815	0.62615	2.20162
G2	8	AG-325-G22	18.5298	24.0147	4.62019	22.1963	3.05874	8.94898	0.7052	19.9651	4.62305	1.05176	0.01466	0	0.00932	0.00874	0.4065	0.97177	23.2601	1.99575	1.60217	0.30385	16.9992	0.34928	0.19744	1.72629	1.73501	2.64217	0.00346	0.06147	1.05564	0.37046	0.70394	0.49209	0.01671	7.30192	1.23538	0.17905	35.4884	0.95014	2.79541	0.00609	6.74369	0.24774	0.00536	22.5701	0.00396	0.61114	1.99301
G2	4	AG-333-E10	9.02652	5.73695	1.18033	12.5094	0.56525	0.65928	0.63318	23.13	0.61925	1.28977	0.01003	0	0.01741	0.00746	0.33756	0.74369	13.2596	0.30482	1.32832	0.25471	1.80019	0.25994	0.24847	1.40645	1.37479	5.49603	0.00931	0.23211	0.74774	0.18033	0.58435	0.44297	0.02484	2.10762	0.88161	0.13041	24.7381	0.93486	3.96234	0.00858	1.85829	3.26328	0.0085	16.3877	0.00994	0.54578	2.38543
G2	4	AG-333-M17	3.55356	2.53316	0.58142	5.48011	0.40388	0.48118	0.48835	8.557	0.33755	2.39548	0.00562	0.00056	0.01178	0.0017	0.22009	0.61741	5.50922	0.1781	1.78295	0.17857	0.97809	0.1772	0.10528	1.15811	1.33378	2.01106	0.00116	0.46655	0.61037	0.13601	0.31841	0.29561	0.01586	1.25707	0.72956	0.08079	9.94668	0.78365	9.80847	0.00057	1.10766	1.23916	0.00169	6.60368	0.00223	0.42249	1.83508
G2	1	AG-349-A01	0.70867	1.4372	0.50518	0.9529	0.7088	0.73261	3.11727	0.83026	0.46383	0.24003	0.00466	0	0.01047	0.00294	0.6528	6.28592	0.91718	0.22754	4.46095	3.33775	0.4311	1.75998	0.20814	12.6936	0.94563	2.83373	0.00725	0.02542	5.12889	0.57923	2.1949	3.95677	0.03226	2.11148	6.44765	0.45849	1.36804	11.0039	4.73633	0.02541	1.90964	0.70922	0.01288	0.8092	0.01558	2.48099	19.0436
G2	2	AG-349-E07	0.73956	2.22545	0.82162	1.20589	0.64401	0.70205	8.41751	0.80947	0.54275	0.26387	0.00827	0.00055	0.01543	0.00779	1.21236	24.3496	0.83062	0.36288	13.7582	1.73578	0.33575	1.33515	0.43699	36.7511	1.88698	7.55964	0.0103	0.02243	19.6534	0.3096	5.12112	6.95564	0.09513	6.36863	25.3555	1.35319	1.2219	45.6716	14.255	0.01735	5.54378	1.94757	0.02495	0.67638	0.02186	6.41442	27.7111
G2	2	AG-349-M08	0.93714	2.50034	0.88789	1.42141	0.71242	0.81843	6.2815	0.97827	0.62501	0.29871	0.0107	0	0.01247	0.009	0.92792	20.4074	1.11437	0.39823	11.3566	1.91524	0.41811	1.60318	0.39835	33.2073	1.47611	6.7488	0.00802	0.02477	16.4489	0.41162	4.66909	7.14625	0.09507	5.47535	21.0415	1.21206	1.59923	38.0737	12.1771	0.02956	4.92783	1.79159	0.02808	0.93863	0.01885	4.80544	23.9325
G2	2	AG-360-C06	1.20069	2.71844	1.00238	1.43582	0.60256	0.61212	12.7714	1.20244	0.58316	0.31455	0.00827	0	0.02478	0.01155	1.54487	49.6378	1.24527	0.44009	22.4768	1.40247	0.37546	1.07155	0.75601	74.1216	2.54004	14.1067	0.01452	0.0265	39.1706	0.28244	8.42049	10.2757	0.16823	11.5664	50.8493	2.56627	1.62409	93.3621	23.613	0.01808	10.2465	3.75676	0.02877	0.97613	0.04224	9.62767	42.9702
G2	2	AG-365-D22	0.51749	2.08847	0.77742	0.91162	0.40118	0.41172	9.01046	0.49702	0.47945	0.16267	0.00284	0	0.00947	0.00575	1.19732	27.1986	0.53986	0.34984	15.5593	1.46711	0.24187	1.17007	0.5071	44.4947	1.86036	8.40257	0.01082	0.00941	22.2606	0.28074	5.89943	7.30884	0.11501	6.82077	29.0867	1.55009	0.87737	50.5545	17.01	0.02118	6.06247	2.18418	0.02669	0.51096	0.02162	6.58886	30.139
G2	4	AG-390-B19	10.1756	7.60739	1.03482	11.2098	0.58393	1.01883	0.68658	20.9065	0.78995	0.92632	0.01771	0.00103	0.01405	0.01156	0.34132	1.06662	24.5964	0.30897	1.26176	0.3243	6.40787	0.2774	0.31723	2.06473	0.8152	4.07954	0.01135	0.14212	0.99248	0.21751	1.04155	0.62615	0.02069	8.83086	1.22126	0.15549	47.2623	1.44751	2.54884	0.00952	7.3303	1.1158	0.01099	31.9488	0.01084	0.58961	1.9121
G2	8	AG-390-E09	22.5298	28.9615	5.28116	25.2141	3.20863	9.98723	0.69688	23.4055	5.45769	0.91975	0.01638	0	0.01022	0.0062	0.38862	1.00231	28.2591	2.30274	1.51411	0.34079	21.1266	0.33125	0.25953	1.82284	1.64061	3.45518	0.00531	0.04265	0.96756	0.2126	0.91394	0.57266	0.01658	8.8872	1.12495	0.13296	43.4569	0.97459	2.29693	0.01246	8.0554	0.2511	0.00772	27.8873	0.00812	0.61448	1.99067
G2	2	AG-410-M23	0.69031	1.79306	0.63481	1.08218	0.51489	0.55592	7.65856	0.78259	0.43026	0.29467	0.00443	0.00063	0.01708	0.00256	1.1609	20.99	0.81779	0.30298	11.7973	1.63811	0.31447	1.26498	0.39334	30.8772	1.86388	6.66527	0.00919	0.0245	16.4335	0.28983	4.50252	5.82872	0.08207	5.22954	21.3593	1.18803	1.11119	39.9054	11.9507	0.01157	4.69847	1.6845	0.01273	0.6449	0.01569	5.78587	23.7162
G2	6	AG-422-O17	2.52601	11.6245	3.50694	3.84657	3.2706	3.81968	3.17613	1.5908	2.55388	0.4521	0.00548	0.00121	0.01215	0.00491	1.06959	20.7252	2.02036	1.59607	20.0081	0.70709	0.78815	0.62526	0.35993	47.9213	1.21935	7.67345	0.01514	0.04104	17.6674	0.34661	3.9178	10.4726	0.13481	5.0843	19.4014	0.87291	2.5484	16.211	17.9714	0.01728	4.6672	2.45398	0.01773	1.5159	0.02713	2.59968	40.3934
G2	1	AG-426-D23	0.8406	2.43772	1.0262	2.21323	1.22812	1.78228	3.8477	1.04867	0.83825	0.23347	0.00494	0	0.01042	0.00222	0.77831	8.1913	0.97978	0.46848	5.65369	2.78695	0.48437	1.45277	0.34944	14.6763	1.0675	4.27489	0.00911	0.0256	6.66925	0.48461	3.63336	4.4828	0.04821	2.43861	8.50991	0.53846	1.47975	14.2313	5.60623	0.01616	2.27659	1.05676	0.01821	0.81406	0.01578	2.96387	19.3751
G2	2	AG-426-F13	0.98536	2.71767	0.94128	1.58911	0.60637	0.74751	7.9158	1.0447	0.58301	0.27585	0.00585	0	0.01328	0.00268	1.06009	27.0431	1.21696	0.41205	14.5189	1.71283	0.59406	1.34498	0.56992	42.1728	1.6874	9.19175	0.01103	0.02481	21.9086	0.28006	6.35711	7.67447	0.114	6.86032	28.4328	1.5125	1.87695	49.8551	15.9866	0.01782	6.01363	2.38091	0.02406	1.1238	0.01951	6.02712	29.6805
G2	2	AG-426-L21	1.06244	3.68181	1.52838	2.77412	1.04682	1.57515	7.96071	1.16053	0.95027	0.27906	0.00602	0	0.01532	0.00553	1.0947	25.7004	1.05808	0.69503	14.2465	1.80157	0.43928	1.45891	0.51035	39.3392	1.78057	8.50692	0.01079	0.02391	20.824	0.34623	5.92253	7.33431	0.12023	6.46172	26.8169	1.39533	1.55355	46.9604	15.2555	0.01445	5.718	2.18812	0.02532	0.85798	0.02931	5.99981	28.8127
G2	5	AG-430-E05	1.65631	3.72729	1.18804	2.83448	1.27638	1.99698	1.46767	1.93531	0.90829	0.35285	0.00468	0	0.01804	0.01012	0.81484	4.06757	2.267	0.5634	3.82872	1.14323	1.1121	1.92271	0.30515	8.98937	1.14112	3.42184	0.01179	0.02389	3.43926	0.28636	2.46313	2.54115	0.03775	1.47507	3.88295	0.37409	2.93612	3.68504	3.63741	0.0129	1.34231	0.80575	0.01479	1.8092	0.01922	1.27909	6.57186
G2	1	AG-430-M19	0.86294	2.79642	1.21998	2.52231	1.22677	2.1015	3.13438	0.99598	0.94805	0.18694	0.00247	0.00061	0.00863	0.00187	0.67891	7.01556	0.86173	0.55063	4.78365	3.55448	0.41948	1.9707	0.24952	12.6135	0.90649	3.49816	0.00384	0.02633	5.56468	0.63023	2.78758	3.84283	0.02581	2.15595	7.19096	0.48289	1.3502	12.4403	4.89674	0.01566	1.89342	0.8124	0.00869	0.77855	0.00795	2.47591	18.0244
G2	5	AG-430-N17	0.9639	3.13881	0.96832	1.57134	1.04015	1.15295	1.29335	0.98034	0.7027	0.23765	0.00405	0.00161	0.01297	0.00983	0.72437	3.96942	1.32549	0.44248	3.88214	1.0251	0.55321	1.75456	0.18924	9.05421	0.87666	2.53785	0.00758	0.02496	3.36185	0.17071	1.87349	2.28003	0.03308	1.38194	3.72259	0.30177	1.68395	3.33183	3.84813	0.00659	1.27392	0.67332	0.01305	0.99849	0.01287	1.07821	7.0881
G2	1	AG-439-A17	0.77329	1.9102	0.70404	1.42705	0.68407	0.85586	3.9952	0.98425	0.50276	0.25486	0.00531	0.00105	0.01222	0.00322	0.78293	9.31597	0.96712	0.32803	5.79561	2.58061	0.42529	1.42981	0.30155	17.9827	1.05868	4.15408	0.00662	0.02321	7.4625	0.44452	3.18617	4.71294	0.04168	2.76605	9.53675	0.60363	1.51282	16.3345	6.09863	0.01888	2.43937	1.10114	0.01389	0.85477	0.01686	3.09702	19.6902
G2	2	AG-439-N21	1.07403	2.65921	0.98073	1.55292	0.64652	0.61928	12.6044	1.15916	0.56314	0.35071	0.00803	0.00061	0.01913	0.00873	1.58265	48.6064	1.26919	0.40338	22.3925	1.48234	0.45611	1.13072	0.71282	67.6294	2.66968	13.3165	0.01538	0.03494	38.2183	0.32262	8.02051	8.80551	0.17307	10.8375	50.122	2.38934	1.71633	92.1681	23.477	0.01756	9.72786	3.47946	0.02732	1.00356	0.03674	9.76596	43.6402
G2	6	AG-447-C10	2.42358	11.89	3.57488	3.69647	3.23067	3.78965	3.19153	1.36901	2.55676	0.33962	0.00344	0.00057	0.00572	0.00231	1.01832	26.9032	1.88594	1.60153	16.8365	0.55846	0.72348	0.4722	0.43353	53.4372	1.0607	9.69062	0.01664	0.03411	22.9037	0.16474	4.8511	11.8877	0.12218	5.96677	24.7991	0.98354	2.25135	19.0768	16.402	0.01395	5.44087	2.93935	0.01497	1.31581	0.01931	2.5732	31.717
G2	6	AG-447-D11	2.63975	13.1616	4.1386	4.24487	3.43159	4.17179	2.84802	1.3576	2.69092	0.32379	0.00291	0.00058	0.00931	0.00588	0.91368	28.2772	1.80295	1.83798	17.0046	0.54506	0.66033	0.45374	0.42906	80.541	0.91369	10.6996	0.01572	0.02602	26.7823	0.18481	4.97631	13.4088	0.13097	7.67417	29.1841	1.04019	2.16096	20.6349	18.4197	0.01538	7.0261	3.80552	0.01991	1.31898	0.01617	2.30337	29.0813
G2	6	AG-447-D20	2.58027	13.1487	4.17009	4.09688	3.42139	4.12907	3.16369	1.29155	2.67688	0.32688	0.00611	0.06727	0.01221	0.01096	0.95237	28.2683	1.68344	1.78625	17.5979	0.51726	0.64094	0.41074	0.44047	73.6508	0.88719	11.1155	0.02183	0.02694	27.2545	0.21892	5.01727	12.2796	0.15615	7.59722	30.0309	0.97434	2.00865	20.6235	19.2755	0.02756	6.92702	4.04884	0.01979	1.2104	0.01884	2.54821	29.1828
G2	6	AG-447-G15	2.59983	12.5653	3.88884	4.0128	3.54723	4.0677	3.62778	1.44198	2.72503	0.35172	0.00633	0.00188	0.01012	0.00831	1.19417	26.3627	1.95659	1.70311	19.0227	0.58696	0.73095	0.57077	0.40612	56.3514	1.10341	9.35098	0.01642	0.03643	21.7686	0.2148	4.65528	12.4501	0.12903	6.16417	23.8975	0.96169	2.31823	19.8127	17.8136	0.01734	5.62477	2.95753	0.021	1.37254	0.03702	2.96684	36.8637
G2	9	AG-447-I21	26.2744	29.1904	8.04865	41.1906	6.0731	19.1055	0.73791	34.3875	4.9395	1.51891	0.03813	0	0.01583	0.01799	0.57703	1.2739	45.7103	4.16911	1.7725	0.34179	20.3632	0.50902	0.38178	2.35776	1.81925	4.70371	0.00873	0.0565	1.25886	0.22668	1.09495	0.66292	0.02226	11.9001	1.47716	0.17779	60.7783	1.23149	2.82827	0.01508	11.4309	0.34497	0.01294	41.8318	0.01178	0.66388	2.42377
G2	2	AG-447-L16	0.94508	3.0053	1.01802	1.38577	0.59844	0.65368	10.1159	0.93238	0.60544	0.23769	0.00684	0	0.01593	0.00805	1.18316	43.0483	1.03299	0.45659	19.7003	1.22951	0.3339	0.95784	0.63816	76.1278	1.93417	12.011	0.01359	0.03278	34.9837	0.25474	7.23335	9.76194	0.15185	10.7222	45.24	2.12644	1.38623	79.1079	21.33	0.01561	9.36896	3.32696	0.02462	0.88711	0.03783	7.68386	37.508
G2	8	AG-447-L17	20.1756	25.6853	4.60105	22.0828	2.98034	8.88323	0.69292	20.8566	4.80394	0.90948	0.01499	0	0.00921	0.00523	0.34768	1.01574	25.2829	2.06649	1.46704	0.29548	18.872	0.3213	0.20841	1.89985	1.49375	2.93511	0.00299	0.05376	1.04358	0.18526	0.72471	0.5477	0.01567	8.66126	1.22255	0.11205	39.2411	1.01481	2.30422	0.00526	8.04232	0.32598	0.00348	24.8439	0.00343	0.57136	2.01627
G2	6	AG-447-M08	2.71784	13.6648	4.22604	4.23623	3.69968	4.3958	3.11712	1.31776	2.85136	0.27539	0.00522	0	0.00348	0.00234	0.91715	28.4824	1.7639	1.92466	17.2573	0.54589	0.64824	0.42378	0.44751	72.6463	0.87414	10.097	0.01626	0.02591	24.5147	0.14727	5.03481	14.8081	0.13289	7.97347	26.8118	1.06786	2.17345	22.7098	17.4208	0.01591	7.31508	3.39249	0.01867	1.32172	0.01783	2.5162	30.8965
G2	2	AG-447-N10	0.88294	2.40177	0.82846	1.30274	0.60948	0.58184	11.3533	1.05876	0.51419	0.30547	0.00531	0	0.01769	0.00536	1.43047	42.0818	1.14436	0.36422	20.5622	1.42517	0.39208	1.09862	0.76519	56.5807	2.64756	13.6587	0.01286	0.03806	33.9344	0.27454	8.80653	7.64664	0.14561	9.70105	43.4933	2.05101	1.6845	74.4748	21.6549	0.01318	8.74509	3.03106	0.02551	0.94477	0.02633	8.70773	40.4387
G2	6	AG-447-N19	2.68099	13.3676	4.15707	4.20628	3.62119	4.18592	3.17963	1.35854	2.82527	0.40283	0.00708	0.05763	0.01314	0.0097	1.045	28.1789	1.84048	1.81129	17.4809	0.62116	0.70271	0.51052	0.4559	72.614	1.0884	11.0602	0.02204	0.03363	26.9869	0.26791	5.07577	12.1059	0.14912	7.62315	29.5828	1.06598	2.21229	20.4117	19.3355	0.02464	6.82248	4.04649	0.02084	1.29925	0.01955	2.5959	28.969
G2	9	AG-447-O20	25.826	28.5155	7.71093	40.6638	5.83188	19.1042	0.52978	34.3315	4.78302	1.38501	0.03783	0	0.01241	0.01595	0.40272	0.81622	45.5391	4.12411	1.21919	0.23982	20.256	0.3853	0.35531	1.51911	1.39788	4.35785	0.00937	0.03809	0.79879	0.17009	0.91308	0.401	0.01121	11.6847	0.94637	0.13381	61.386	0.83226	2.17822	0.00974	11.3318	0.23307	0.00908	42.1893	0.00615	0.44286	1.62353
G2	2	AG-447-P23	0.87169	2.44213	0.85593	1.31036	0.57605	0.58173	11.7819	1.01819	0.52261	0.29675	0.00482	0	0.0154	0.00438	1.51158	42.8936	1.1233	0.3891	21.3761	1.46448	0.36816	1.15702	0.77438	56.8063	2.64878	13.8429	0.0125	0.03538	34.2887	0.28068	8.90033	7.82198	0.15363	10.1085	44.2902	2.10597	1.62523	76.724	22.5685	0.01321	9.08698	3.13653	0.02615	0.91631	0.03295	9.03414	42.1518
G2	6	AG-453-L02	2.56406	11.4005	3.6011	4.06628	3.01053	3.75217	3.14079	1.5826	2.43466	0.34315	0.00311	0.00308	0.00413	0.0047	0.95572	22.9132	1.98964	1.58508	14.8131	0.53636	0.90054	0.46244	0.40851	54.0558	0.92454	9.19836	0.01557	0.03338	19.3089	0.17291	4.69744	12.2731	0.10713	5.73767	21.0549	0.97731	2.73774	18.1282	14.351	0.01944	5.22139	2.91889	0.01873	1.62702	0.01385	2.56097	27.5209
G2	6	AG-453-N22	2.86425	13.7711	4.23447	4.51545	3.50888	4.30414	3.54142	1.61963	2.80545	0.41123	0.0056	0	0.0136	0.00323	1.14009	26.6419	1.81772	1.87203	17.9505	0.68764	0.72465	0.5573	0.42653	73.2882	1.10971	9.82091	0.01495	0.03178	23.7636	0.21842	4.85878	13.4902	0.14398	6.90528	25.7664	1.04115	2.36413	20.6369	18.5259	0.01625	6.31204	3.26747	0.01851	1.37623	0.02698	2.92895	31.1763
G2	2	AG-453-P07	0.75991	2.58696	0.93336	1.31111	0.54253	0.52708	11.6663	0.82615	0.5427	0.27798	0.00304	0	0.01336	0.00491	1.29887	47.8023	0.91713	0.41261	21.3459	1.35717	0.32124	1.06342	0.70625	74.9734	2.20905	13.3466	0.01324	0.03075	38.1628	0.23966	8.18978	9.61263	0.16709	11.5098	49.6898	2.39411	1.24202	90.2857	23.3213	0.00925	10.1389	3.56764	0.02138	0.72525	0.02711	8.98888	42.2954
G2	8	AG-461-G18	21.7233	27.4785	4.96847	23.9374	3.0038	9.72339	0.70365	22.4604	5.15211	0.992	0.01316	0	0.01041	0.00775	0.39768	1.06898	28.025	2.17032	1.60369	0.32141	20.4944	0.343	0.24288	1.93239	1.6814	3.13453	0.00455	0.04515	1.01164	0.23531	0.77294	0.57692	0.02178	8.84518	1.20252	0.14897	42.3532	1.0678	2.40722	0.01168	8.08048	0.3235	0.00716	27.1578	0.00706	0.62057	2.11399
G2	9	AG-470-E13	25.1565	27.9314	8.07469	42.4577	6.01002	19.8288	0.7309	34.1802	4.73911	1.51667	0.03236	0	0.01803	0.01633	0.68519	1.22193	44.215	4.22331	1.63516	0.33969	19.3963	0.66022	0.38277	2.34745	1.74396	4.6922	0.00969	0.05001	1.22062	0.26182	1.18714	0.63279	0.01822	11.4144	1.40883	0.22648	59.2313	1.27054	2.4445	0.012	10.9442	0.3385	0.01001	40.789	0.0074	0.62045	2.26608
G2	1	AG-891-I07	0.84292	2.40287	1.03227	2.27554	1.07581	1.86683	3.78609	1.07152	0.85787	0.21013	0.00589	0	0.01112	0.00264	0.70315	8.21532	0.95295	0.45098	5.288	2.57101	0.47797	1.4562	0.35336	13.754	0.9295	4.29188	0.00815	0.01689	6.72471	0.45747	3.62206	4.39713	0.04106	2.38864	8.59554	0.54537	1.39546	14.5181	5.13894	0.01528	2.18963	1.03685	0.01842	0.80896	0.01622	2.85974	18.9604
G2	1	AG-903-D11	0.75848	2.24631	0.9758	1.84194	1.32765	1.7831	3.42718	0.83417	0.8437	0.25015	0.00465	0	0.01278	0.00176	0.70419	7.59577	0.79223	0.44567	5.04696	2.57345	0.33119	1.41336	0.2605	13.9163	0.97966	3.58537	0.00784	0.02826	6.16769	0.52854	3.05633	4.2994	0.03464	2.27733	7.83698	0.47968	1.18921	13.0273	5.11042	0.01888	2.07031	0.97016	0.02045	0.67569	0.01671	2.64133	18.1521
G2	2	AG-905-B08	0.84158	2.90567	1.26141	1.94463	1.55672	1.81801	8.09882	0.84046	0.97594	0.28303	0.00857	0	0.01844	0.00798	1.21212	24.9616	0.9206	0.58364	14.2114	1.58132	0.3661	1.2572	0.51096	38.645	1.79821	8.34922	0.00958	0.02486	20.3954	0.3478	5.71458	7.15668	0.11096	6.57143	26.2482	1.37568	1.38981	46.0647	15.0708	0.01807	5.6309	2.21127	0.02054	0.72469	0.02549	6.17265	28.1283
G2	2	AG-907-K08	1.03538	3.44277	1.41178	2.49322	1.33235	1.82823	9.01239	1.18429	1.00645	0.26684	0.01097	0	0.01712	0.009	1.2867	26.9756	1.18237	0.61655	15.8246	1.73519	0.56124	1.26138	0.61589	41.8914	2.01224	9.53276	0.01422	0.02449	21.9347	0.28559	6.63477	7.86677	0.12329	6.9998	28.1528	1.50413	1.7064	49.9284	16.5453	0.02297	6.15101	2.3861	0.02619	0.94653	0.0333	6.73263	31.2975
G2	6	AG-910-M10	1.8898	7.00083	2.07917	3.08337	1.73126	2.42506	2.40846	1.61828	1.49232	0.27369	0.0035	0.00208	0.00769	0.00424	0.96249	11.4505	1.90833	0.94791	10.0509	0.73495	0.87561	1.0115	0.34559	25.9774	1.06206	5.74584	0.00943	0.02985	9.49117	0.18344	4.00441	7.92277	0.06509	3.06452	10.5764	0.68139	2.5439	9.35059	9.84466	0.00852	2.75889	1.57044	0.01618	1.51428	0.01664	1.96686	19.1741
G2	2	AG-911-L07	0.66506	3.04342	1.32032	1.86863	1.19001	1.83451	9.56864	0.61135	0.98532	0.20642	0.00519	0	0.01296	0.00436	1.37059	27.3842	0.6255	0.60256	16.4103	1.69707	0.2472	1.21253	0.53631	42.8748	2.04073	8.68458	0.00987	0.01801	22.548	0.28795	6.07145	7.51319	0.12113	7.08328	29.161	1.53845	1.01848	50.9314	17.741	0.01843	6.00561	2.23586	0.02434	0.58656	0.02314	7.14003	31.8342
G2	6	AG-911-M23	2.73121	13.4294	4.28988	4.78286	3.59918	4.35649	3.07234	1.56023	2.8858	0.37252	0.00585	0.00053	0.00902	0.00697	0.97901	27.696	1.82359	1.93393	17.1469	0.5844	0.66878	0.47858	0.44914	71.2688	1.03797	10.9109	0.02205	0.03216	25.0734	0.17975	5.39335	13.1925	0.14331	6.94617	27.3686	1.04019	2.2032	20.466	18.0305	0.02157	6.29642	3.73734	0.02297	1.29557	0.01685	2.48891	29.8365
G2	6	AG-912-D06	2.37322	12.2709	3.91619	4.23952	3.44911	4.08112	2.71707	1.26954	2.71623	0.35934	0.0071	0.00176	0.00828	0.00538	0.94335	25.9819	1.52969	1.77869	14.691	0.5545	0.55109	0.48315	0.43964	59.031	1.03169	10.2933	0.02027	0.03231	21.8616	0.1853	5.23912	12.4169	0.11886	5.99541	23.8614	1.01833	1.81308	18.0091	15.1133	0.01683	5.37993	3.17698	0.01964	1.08445	0.02113	2.23061	26.1571
G2	1	AG-913-K07	0.82611	1.94891	0.6809	1.47025	0.6289	0.84435	3.98083	0.952	0.50369	0.24929	0.00519	0.00093	0.01084	0.00285	0.77352	8.99349	1.06122	0.32629	5.76649	2.45699	0.53202	1.37141	0.3098	16.2937	1.06439	4.15463	0.00881	0.02153	7.20385	0.43676	3.13448	4.32538	0.04635	2.61318	9.15396	0.5781	1.63703	15.7871	6.13276	0.01676	2.34336	1.04939	0.01564	0.92464	0.02057	3.0373	20.0767
G2	2	AG-915-E02	1.08072	3.49591	1.44941	2.58041	1.36485	1.95158	9.01658	1.30188	1.05469	0.28984	0.00497	0	0.01702	0.01362	1.38147	26.0683	1.23347	0.61013	15.6767	1.60767	0.59212	1.20851	0.61607	40.776	2.04601	9.35799	0.01768	0.02959	20.8377	0.28447	6.51329	7.53041	0.12618	6.80625	26.7726	1.4329	1.78006	47.7293	16.742	0.02234	5.95708	2.3399	0.02426	1.01024	0.03167	6.83261	30.8834
G2	1	AG-916-D18	0.85102	2.42142	0.99706	2.10294	1.19752	1.71326	3.56059	1.05519	0.82496	0.25329	0.00459	0	0.01071	0.00206	0.72787	8.52976	1.01992	0.45723	5.56265	2.71757	0.49104	1.46189	0.34292	15.2808	1.01297	4.31743	0.00847	0.02632	6.9092	0.50267	3.63455	4.52462	0.04373	2.54526	8.83297	0.56414	1.49207	14.7678	5.71433	0.01657	2.33507	1.10381	0.01898	0.8388	0.01517	2.72268	19.5607
G2	2	AG-917-L07	0.99079	3.26484	1.34247	2.26083	1.30524	1.67371	7.69735	1.10372	0.95141	0.26746	0.0047	0	0.01356	0.00474	1.16019	25.2248	1.11029	0.5915	14.1869	1.70134	0.53233	1.30808	0.58088	38.8341	1.72168	8.79668	0.00975	0.02278	20.3699	0.32991	6.23107	7.45361	0.10965	6.5801	26.1764	1.43045	1.63034	46.446	15.3299	0.01695	5.68307	2.24371	0.02151	0.89684	0.02689	5.87249	29.0565
G2	6	AG-917-O09	1.89569	6.3155	1.96789	3.11461	1.91174	2.53836	2.25163	1.7148	1.43997	0.38122	0.00384	0.0019	0.012	0.01018	1.05719	9.84424	2.05366	0.90773	8.2682	0.67975	0.94275	0.8929	0.37386	21.9573	1.19412	5.97	0.01545	0.03337	8.39702	0.23976	3.95627	5.10692	0.06128	2.89352	9.26706	0.57087	2.76237	8.11093	7.92942	0.01219	2.60599	1.5983	0.01449	1.63119	0.02048	1.96935	14.8624
G2	2	AG-918-B15	0.86612	2.50363	0.92178	1.42406	0.76249	0.78026	8.11648	0.84737	0.61321	0.29986	0.01118	0.00148	0.0149	0.01053	1.17872	25.6566	0.92832	0.42142	14.4689	1.73178	0.3634	1.42321	0.46847	40.2049	1.85804	8.23407	0.00774	0.02515	20.6952	0.33734	5.53382	7.95868	0.10444	6.72758	26.654	1.43218	1.3397	47.7458	15.5494	0.02119	5.90378	2.14389	0.02623	0.75937	0.02513	6.15757	29.4308
G2	2	AG-919-L19	0.99361	2.73271	0.98478	1.518	0.77152	0.60536	12.1556	1.0697	0.58739	0.31133	0.00811	0.00402	0.01368	0.0087	1.43098	48.269	1.24652	0.41765	21.8727	1.37413	0.51008	1.08201	0.77996	73.0157	2.34826	14.2954	0.01578	0.03321	37.7982	0.27989	8.70534	9.53933	0.15641	11.4728	49.3017	2.46719	1.71327	91.4483	22.8863	0.0175	10.1713	3.76699	0.02651	1.02375	0.02966	9.32792	43.0931
G2	1	AG-920-F19	0.76054	2.16926	0.91917	1.88669	1.0385	1.59949	3.71357	0.9304	0.78729	0.23576	0.00403	0	0.00955	0.00254	0.72011	7.84363	0.88236	0.42901	5.19777	2.66125	0.42389	1.43184	0.30243	14.0653	0.98575	3.88427	0.00835	0.02497	6.37395	0.49751	3.30499	4.24688	0.03946	2.32703	8.11826	0.52411	1.31544	13.5994	5.30123	0.01584	2.12633	1.0003	0.01619	0.74634	0.01297	2.86494	18.5737
G2	7	AH-287-A16	0.96209	2.51844	0.80096	1.2766	0.81306	1.00798	18.2849	0.93548	0.58516	0.29104	0.00373	0	0.01223	0.00107	6.16863	4.02725	1.09016	0.37366	22.3614	0.39325	0.47851	0.35787	0.10736	9.72823	1.99698	1.804	0.00442	0.02747	3.45145	0.18293	0.95834	2.13656	0.0885	1.28112	3.89093	0.25239	1.45306	3.41205	5.36201	0.00324	1.15607	0.57761	0.01017	0.89904	0.02269	15.0642	22.9471
G2	3	AH-287-B11	0.58434	0.93789	0.34956	0.84841	0.51213	0.48233	58.9355	0.75268	0.29922	0.32601	0.00384	0	0.07666	0.00443	11.1941	7.20159	0.67977	0.153	38.4455	0.78868	0.29196	0.48688	0.15574	9.48771	14.762	2.28086	0.00739	0.02719	5.46766	0.2341	1.45802	1.64772	0.16445	1.83508	6.9513	0.43323	0.92267	13.1904	12.3333	0.00945	1.66169	0.60811	0.01047	0.56168	0.04672	45.5368	32.0539
G2	3	AH-287-I15	0.52942	0.95811	0.35166	0.84614	0.51178	0.52446	58.1546	0.68607	0.33265	0.31042	0.00291	0.00115	0.07032	0.00293	11.1086	7.07314	0.67261	0.17224	38.1377	0.70265	0.29731	0.49991	0.15581	9.61865	14.2657	2.33516	0.00724	0.02886	5.46035	0.23985	1.48538	1.68525	0.16845	1.81339	6.9625	0.44943	0.90843	12.9289	11.8251	0.00945	1.64225	0.62218	0.01053	0.52636	0.0444	44.6862	31.8752
G2	3	AH-287-M22	0.61603	1.0186	0.36155	0.88118	0.42042	0.48021	56.5176	0.79693	0.28679	0.30045	0.00296	0.00049	0.07494	0.00448	10.673	6.21672	0.72859	0.15841	37.3731	0.75391	0.31006	0.48481	0.14525	8.58224	14.6894	2.10202	0.00665	0.02693	4.89653	0.22747	1.36543	1.55594	0.16973	1.59861	6.31948	0.40523	0.98425	10.9347	11.9581	0.00902	1.45142	0.56723	0.01141	0.59603	0.045	43.6427	30.6849
G2	3	AH-287-P09	0.58527	0.99579	0.3267	0.83062	0.3577	0.43725	61.439	0.73992	0.26373	0.30209	0.00394	0	0.08128	0.00463	11.3184	6.21434	0.6867	0.14915	38.7536	0.72237	0.2834	0.47024	0.14034	8.30088	15.8302	2.02076	0.00681	0.02669	4.80895	0.20603	1.33694	1.50651	0.16189	1.5783	6.15966	0.37744	0.9206	11.2418	12.1224	0.00933	1.47454	0.52433	0.01055	0.56453	0.05008	47.5765	31.8277
G2	3	AH-321-B21	0.55544	0.96623	0.35461	0.79807	0.53092	0.49	57.9784	0.73115	0.30608	0.29465	0.00227	0	0.07663	0.00344	10.5123	5.20446	0.69573	0.16541	36.4227	0.65823	0.28281	0.47243	0.13137	7.6693	14.1214	1.80101	0.00648	0.02706	4.26126	0.23428	1.20253	1.37701	0.18058	1.44445	5.36226	0.36741	0.90535	9.22472	11.468	0.00865	1.24165	0.47791	0.01085	0.5441	0.05294	44.4862	30.043
G2	7	AH-321-N15	0.98107	2.57781	0.8629	1.48397	0.95734	1.19429	9.75459	1.0701	0.68597	0.30865	0.00346	0	0.01211	0.00233	10.7012	3.28071	1.18556	0.40058	9.41886	0.43983	0.56222	0.44359	0.10819	7.33939	1.5689	1.58198	0.00479	0.0275	2.81162	0.26306	0.92688	1.79926	0.04406	1.12269	3.18997	0.26223	1.60106	2.76789	4.73377	0.00586	1.09336	0.49327	0.0029	0.9952	0.01316	10.2293	10.3252
G2	7	AH-321-N21	1.15604	3.18077	1.0416	1.57663	0.9989	1.26066	14.1211	1.08575	0.77209	0.38132	0.0054	0	0.0204	0.00303	5.23463	4.47596	1.18526	0.47301	22.6655	0.35393	0.51015	0.39998	0.11805	10.42	2.47163	2.02891	0.00686	0.03218	3.83469	0.19365	1.144	2.44788	0.09418	1.35433	4.32953	0.30198	1.50086	3.76309	5.21607	0.01158	1.26393	0.66327	0.01087	0.95208	0.02262	11.7352	20.0696
G2	3	AH-324-A03	0.62507	1.08733	0.37808	0.94385	0.50844	0.52239	58.2846	0.79084	0.32608	0.32876	0.00309	0	0.07414	0.00375	11.0559	5.66926	0.77432	0.17386	39.018	0.69705	0.30907	0.51098	0.13163	8.16332	14.8268	1.94625	0.00706	0.03007	4.5671	0.22163	1.28534	1.47117	0.17197	1.5319	5.72788	0.37658	0.99928	10.0781	12.1392	0.01067	1.41286	0.53852	0.01056	0.60112	0.04781	45.3439	30.8545
G2	3	AH-324-G14	0.6078	1.04103	0.36827	0.87036	0.48524	0.49061	58.8352	0.74252	0.30799	0.26051	0.00342	0	0.0734	0.00288	11.0853	6.3652	0.69739	0.16012	38.6095	0.68336	0.3075	0.48416	0.1427	8.65602	14.8406	2.05573	0.00709	0.02317	5.0277	0.23604	1.32929	1.58951	0.16136	1.60092	6.34067	0.40953	0.91393	11.5381	12.3408	0.00809	1.50476	0.53974	0.01202	0.55482	0.04855	45.3174	31.4061
G2	7	AH-324-P01	1.07727	3.04594	0.99687	1.62337	0.99289	1.24298	8.51533	1.10385	0.76397	0.34458	0.00658	0.00163	0.01368	0.00111	4.15627	5.57681	1.31414	0.48887	14.6187	0.4788	0.60006	0.40059	0.13337	13.0956	1.72433	2.46719	0.00569	0.03044	4.89653	0.2427	1.22626	2.74157	0.07102	1.65908	5.50247	0.31625	1.68994	4.4261	6.96465	0.00834	1.56566	0.79819	0.01101	1.05271	0.01792	7.35676	15.6077
G2	7	AH-326-P07	1.14152	3.18403	0.99623	1.47767	1.04289	1.27557	12.4396	1.04708	0.79295	0.33222	0.00809	0.00053	0.01724	0.00436	4.58709	4.52457	1.19359	0.47433	20.194	0.45615	0.51479	0.43345	0.12142	10.9475	2.00825	1.98835	0.00783	0.03158	3.85362	0.24523	1.11849	2.56818	0.0891	1.39171	4.35429	0.30869	1.51587	3.92089	5.71845	0.00931	1.27914	0.62226	0.01139	0.9377	0.01925	10.2483	19.1151
G2	4	CPC91	1.85407	1.48536	0.37892	2.66408	0.3116	0.42655	0.42656	4.11975	0.25028	10.0378	0.00338	0.00334	0.01079	0.00885	0.2468	0.45419	2.73637	0.15138	0.90912	0.1682	0.70162	0.18773	0.05911	0.86173	0.63046	0.96809	0.007	2.47674	0.46961	0.13841	0.24309	0.27792	0.01552	0.936	0.56366	0.08232	4.89297	0.58214	7.78965	0.00685	0.83101	0.83102	0.00475	3.28551	0.00669	0.36667	1.1239
G3	1	AG-313-C08	5.62988	0.80824	0.24507	1.56575	0.34141	0.35419	0.28666	6.51258	0.19086	66.5029	0.00176	0	0.01466	0.01125	0.23339	0.28298	1.53021	0.10003	0.48097	0.16341	0.2329	0.17232	0.03824	0.58015	0.32783	0.39775	0.00426	4.78527	0.2758	0.1222	0.19496	0.23511	0.00123	1.73058	0.30454	0.09601	0.71272	0.40951	0.61127	0.01012	1.57614	10.2926	0.00118	0.51573	0.00291	0.26624	0.60106
G3	1	AG-313-I22	4.3939	0.84377	0.27966	1.53789	0.50369	0.46045	0.36959	5.49051	0.25868	56.057	0.00241	0.00418	0.00723	0.01096	0.24778	0.37376	1.43416	0.12087	0.56718	0.18381	0.26919	0.21769	0.03993	0.74519	0.3817	0.45082	0.00563	3.98026	0.3601	0.15623	0.21968	0.27221	0.00441	1.655	0.40543	0.12203	0.81292	0.53154	0.66212	0.01776	1.56564	9.09772	0.00182	0.55948	0.0006	0.31526	0.7587
G3	1	AG-313-L19	5.22948	0.7392	0.24306	1.63823	0.38958	0.38832	0.29351	6.65515	0.2066	68.4017	0.00065	0.00389	0.00914	0.01056	0.20834	0.28305	1.49661	0.103	0.4792	0.16694	0.2367	0.16702	0.03596	0.56202	0.28678	0.41118	0.00542	5.06108	0.27567	0.12167	0.17616	0.22496	0.00137	1.78657	0.30689	0.09533	0.73273	0.40445	0.45589	0.01328	1.62264	10.5709	0.00131	0.55649	0.00454	0.26325	0.60865
G3	1	CPC90	5.65343	0.75261	0.19708	1.54793	0.21397	0.26954	0.28532	6.80431	0.16274	70.9237	0.00175	0.0029	0.01284	0.0112	0.22469	0.26491	1.56054	0.07685	0.46558	0.13613	0.23361	0.1691	0.03866	0.57455	0.32922	0.42574	0.00727	5.30282	0.28526	0.10372	0.17714	0.20919	0.00061	1.80118	0.28453	0.10309	0.72432	0.37896	0.62473	0.01185	1.65956	11.116	0.00118	0.5423	0.00405	0.25638	0.57708
G3	1	MED758	8.21476	0.55775	0.12753	0.81475	0.12101	0.12776	0.10169	7.82812	0.08955	54.7872	0.00213	0.0007	0.00283	0.00858	0.07454	0.07913	1.71557	0.05651	0.13398	0.26812	0.30603	0.11578	0.01371	0.23633	0.11565	0.2753	0.00735	6.20062	0.09202	0.19551	0.06434	0.08317	0	1.25765	0.08032	0.05411	0.58951	0.12711	0.201	0.00935	1.12989	10.3506	0.00214	0.68509	0	0.09346	0.15972
G4	2	AG-313-C18	0.42263	0.48576	0.27376	0.82835	0.65825	0.55201	0.3941	0.55956	0.2586	0.24147	0.01304	0.00117	1.26296	0.03232	1.76626	0.33051	1.80363	0.14423	0.55453	0.37096	0.29695	1.43914	0.27658	0.61788	2.4123	1.34652	0.01599	0.03706	0.26952	0.2451	1.14661	0.31199	0.04959	0.46353	0.30481	0.74919	0.76334	0.94915	0.42998	0.01986	0.49845	0.20957	0.01669	0.5733	0.44313	0.59473	0.65873
G4	2	AG-313-L14	0.42706	0.47158	0.24865	0.78095	0.65059	0.53576	0.41749	0.60538	0.25103	0.27175	0.0108	0	1.20455	0.03323	1.51843	0.3451	1.69395	0.13236	0.56101	0.33874	0.29304	1.23289	0.26329	0.65613	2.12922	1.26368	0.014	0.03266	0.28612	0.22709	1.06574	0.29872	0.03893	0.43342	0.30696	0.65301	0.76273	0.92688	0.47817	0.01863	0.49459	0.21619	0.01628	0.57819	0.40923	0.54664	0.6805
G4	1	AG-333-A21	2.3659	0.76873	0.53031	8.43823	1.17921	3.19422	0.53129	1.8975	0.23807	0.28324	0.01161	0	0.07083	0.01481	36.8379	0.61613	43.528	0.17	0.50102	4.22785	3.63981	36.7603	6.06236	0.80759	80.2774	31.7142	0.03361	0.02122	0.22332	0.19062	26.7104	0.47622	0.0115	5.8439	0.25829	4.34622	12.1117	3.09091	0.41759	0.00807	6.70637	1.9699	0.02027	10.2447	0.0206	6.93003	0.69747
G4	1	AG-333-G23	2.52357	0.87602	0.59681	8.24464	1.08706	3.25817	0.56771	1.99257	0.28864	0.35133	0.01976	0	0.07453	0.02294	42.137	0.66987	46.9804	0.2044	0.54484	4.90238	3.96976	42.9148	7.6161	0.84631	84.3141	39.6838	0.04766	0.03774	0.24084	0.25436	33.5003	0.51589	0.01808	6.70775	0.27803	5.08526	13.3474	3.6693	0.49198	0.02356	7.71498	2.36559	0.03327	11.0751	0.04015	7.85633	0.73476
G4	3	AG-365-N16	0.61781	0.70021	0.33329	1.32842	0.61306	0.61966	0.40503	0.78708	0.27954	0.27066	0.0143	0	0.08386	0.00816	4.09416	0.46762	3.46734	0.15311	0.58593	0.51949	0.50959	3.5049	0.77698	0.79577	4.66185	3.45328	0.01742	0.0327	0.3007	0.21495	3.10759	0.41272	0.02015	0.93171	0.32952	7.55132	1.44562	8.08777	0.50242	0.01767	1.04227	0.43633	0.01812	1.10781	0.04499	0.99573	0.73204
G4	1	AG-404-B23	2.36852	0.84752	0.50993	6.47718	0.7676	2.60155	0.58773	1.70536	0.29772	0.32772	0.01993	0	0.07912	0.02382	40.2127	0.78472	44.0987	0.1924	0.59822	5.20426	3.69863	44.4016	9.77239	0.96777	65.2105	51.9942	0.05822	0.03174	0.30141	0.32213	44.1076	0.56677	0.01919	6.84307	0.34522	5.76405	12.7712	4.04743	0.51547	0.02555	7.85141	3.06949	0.03901	10.1773	0.03847	7.24416	0.8217
G4	1	AG-404-P04	1.03653	0.54268	0.26787	2.65404	0.48852	1.14709	0.50623	0.88835	0.22041	0.26593	0.00671	0	0.04426	0.01152	14.9004	1.99993	15.8621	0.11643	0.63183	1.90181	1.37905	16.7818	4.4439	1.64323	24.015	25.9367	0.03412	0.02531	0.28297	0.17385	22.4322	1.10567	0.01614	7.98759	0.28564	17.8549	4.65277	12.6506	0.50683	0.00681	9.21902	2.32619	0.02698	3.75975	0.02062	2.93465	0.94625
G4	1	AG-410-G07	2.43815	0.84806	0.48759	6.93615	0.78169	2.7725	0.59075	1.68586	0.27302	0.25114	0.01146	0	0.06754	0.02082	41.2371	0.74007	46.5787	0.1725	0.57741	5.16229	3.87921	45.0431	9.8317	0.93005	68.7272	52.716	0.05171	0.02217	0.22434	0.21624	44.6109	0.56583	0.01078	6.80067	0.2689	5.72372	13.3242	3.96172	0.45382	0.01047	7.83073	3.08333	0.02995	10.7149	0.02498	7.46851	0.8014
G4	4	AG-410-G16	0.53225	0.53132	0.26578	0.78914	0.55177	0.59203	0.50442	0.70688	0.28337	0.28053	0.01288	0	0.04779	0.00681	8.21992	0.47765	1.94505	0.14553	0.67579	0.56877	0.35762	6.61351	0.4891	1.19171	2.02973	1.65245	0.01273	0.0353	0.36855	0.27687	1.81456	0.59828	0.01667	0.58119	0.40982	20.2496	1.05446	17.5405	0.57894	0.01681	0.62365	0.37261	0.01541	0.7725	0.0304	1.83287	0.91838
G4	1	AG-414-E04	1.27677	0.85395	0.40506	3.10499	0.50136	1.2693	0.43855	1.22297	0.29737	0.27166	0.01622	0	0.07399	0.0251	14.7447	1.6263	17.3927	0.15413	0.58846	1.95617	1.65108	16.3314	4.47889	1.44993	24.599	24.8744	0.03757	0.03486	0.29131	0.21889	20.3882	0.98463	0.0243	7.1675	0.31822	13.3633	5.24505	9.62591	0.50866	0.0225	8.19421	2.11837	0.0364	4.26925	0.04554	2.89577	0.87638
G4	1	AG-414-G13	2.51502	1.0507	0.57623	6.94603	0.75468	2.709	0.56905	1.87951	0.32066	0.24122	0.01953	0	0.07469	0.02211	40.3215	0.7389	45.1426	0.19417	0.56607	5.09704	3.9123	44.2357	9.67767	0.96005	66.4734	51.7722	0.06077	0.02788	0.26354	0.23511	43.8045	0.57391	0.02041	6.65521	0.29784	5.4483	13.1535	3.81192	0.49421	0.02417	7.67628	3.02232	0.04069	10.5117	0.03398	7.37894	0.80794
G4	1	AG-414-K08	2.58041	1.06257	0.59931	7.33406	0.78991	2.94856	0.66575	1.91625	0.38524	0.26644	0.02208	0	0.08134	0.02159	42.7066	0.75142	45.2767	0.23318	0.67135	5.34482	4.05341	45.8793	8.9416	1.02398	70.5838	48.0044	0.05798	0.03765	0.29221	0.4413	40.8252	0.64787	0.01803	6.50913	0.32998	5.62258	13.0818	3.78197	0.54375	0.03081	7.55136	2.84428	0.03675	10.5515	0.03693	7.8867	0.88591
G4	4	AG-414-M13	0.74194	0.74769	0.32839	1.31786	0.45737	0.64467	0.44583	0.84526	0.28805	0.25283	0.01187	0	0.07961	0.00685	3.60146	0.52001	3.46898	0.14537	0.63485	0.53551	0.61257	3.33024	0.83634	0.91575	4.14811	4.33803	0.01642	0.02972	0.32865	0.21032	3.78905	0.46379	0.01714	0.97736	0.3501	8.44182	1.56505	7.9865	0.48718	0.01549	1.10484	0.47825	0.01704	1.17997	0.03585	0.96797	0.78142
G4	1	AG-426-J07	1.12275	0.78139	0.32564	2.81279	0.42501	1.12435	0.35277	1.00851	0.24941	0.20095	0.00535	0	0.04573	0.0108	12.3732	2.19673	14.8641	0.11735	0.47333	1.63346	1.39628	14.1569	4.80908	1.66603	21.2395	27.5805	0.03639	0.023	0.2587	0.15586	23.9235	1.19225	0.01491	8.39049	0.27486	18.5399	4.63084	13.8994	0.37884	0.00965	9.61781	2.46168	0.0251	3.74625	0.01945	2.42196	0.85425
G4	1	AG-430-M02	2.71139	0.93806	0.49893	7.33434	0.72959	2.7807	0.5272	1.825	0.26419	0.21548	0.00857	0	0.06781	0.02062	42.7613	0.64475	47.7999	0.16687	0.47351	5.27583	4.06733	45.9436	9.93625	0.75237	73.0634	53.1645	0.05469	0.01765	0.17564	0.22294	45.0797	0.55745	0.0124	6.97182	0.19723	5.54472	13.8677	3.64	0.36597	0.01471	7.99926	3.0508	0.03113	11.1171	0.01959	7.82266	0.65915
G4	1	AG-430-O18	2.70913	1.12768	0.63061	7.95355	0.77613	3.04084	0.6241	2.0953	0.35618	0.31901	0.02177	0	0.08015	0.02429	41.5881	0.7453	48.6361	0.21766	0.61148	5.08742	4.26939	44.2751	9.6869	0.99976	73.7517	51.4155	0.06242	0.03582	0.27214	0.2496	43.5596	0.59899	0.01977	6.94745	0.31111	5.59796	14.0654	3.92195	0.53576	0.02734	8.00129	3.02633	0.0432	11.3064	0.04203	7.75238	0.83729
G4	1	AG-435-A07	2.35849	1.00791	0.54644	6.50083	0.84104	2.48329	0.58054	1.83825	0.32469	0.27589	0.02026	0	0.07669	0.0199	38.3229	0.75227	42.1405	0.19503	0.57642	4.86676	3.62712	41.8393	9.41297	0.98626	61.0899	50.0871	0.06304	0.0312	0.26399	0.23837	42.6905	0.62567	0.01783	6.50953	0.29681	5.78447	12.1818	3.96168	0.49356	0.02327	7.37717	2.96033	0.04072	9.72116	0.03698	6.9982	0.80513
G4	2	AG-464-B09	0.47966	0.47591	0.24109	0.94126	0.71412	0.58803	0.40947	0.67046	0.23902	0.35993	0.0045	0	0.77538	0.01286	2.37264	0.36426	2.4431	0.12846	0.56202	0.4067	0.34205	2.02509	0.39216	0.66902	3.41082	1.94327	0.00544	0.03122	0.27517	0.19721	1.57275	0.30473	0.02898	0.60961	0.30541	1.02975	0.96826	1.22635	0.61958	0.00152	0.69832	0.29931	0.00301	0.74137	0.32968	0.72633	0.68148
G4	1	RS345	0.80012	0.38779	0.20461	2.14042	0.32848	0.92242	0.28138	0.65746	0.14891	0.19086	0.00322	0	0.05248	0.01395	11.8699	1.76672	13.2206	0.08268	0.38568	1.57839	1.1589	13.4171	4.02886	1.70267	19.8117	23.0243	0.02486	0.01508	0.22729	0.17633	19.4984	1.40701	0.01011	7.09044	0.24051	21.9727	3.75355	12.5021	0.3088	0.00842	8.02861	2.0504	0.02269	3.11305	0.01827	2.30064	0.65557
G5	1	AG-439-N06	0.28623	0.31208	0.20293	0.42025	0.52343	0.30661	0.27762	0.29422	0.20222	0.1651	0.03469	0.00607	0.05504	0.03089	1.10608	0.2346	0.43759	0.10917	0.34761	0.17708	0.17626	0.75756	0.2002	0.41346	0.54213	0.35051	0.04093	0.06074	0.22413	0.19631	0.32577	0.23883	0.0839	0.1933	0.21575	4.32063	0.34176	4.23514	0.25409	0.05799	0.21961	0.13797	0.04991	0.22789	0.04382	0.36957	0.43668
[truncated: 93 more columns]

## Sheet: B_GEOTRACES
		Sample name	S0226	S0227	S0380	S0225	S0085	S0086	S0301	S0300	S0303	S0302	S0297	S0296	S0299	S0298	S0305	S0304	S0058	S0057	S0055	S0054	S0062	S0061	S0060	S0059	S0064	S0063	S0191	S0190	S0189	S0188	S0187	S0186	S0185	S0184	S0183	S0182	S0093	S0457	S0458	S0455	S0456	S0453	S0454	S0451	S0452	S0459	S0460
		GEOTRACES section	GA02	GA02	GP13	GA02	GA03	GA03	GP13	GP13	GP13	GP13	GA02	GA02	GP13	GA02	GP13	GP13	GA03	GA03	GA03	GA03	GA03	GA03	GA03	GA03	GA03	GA03	GA02	GA02	GA02	GA02	GA02	GA02	GA02	GA02	GA02	GA02	GA03	GA10	GA10	GA10	GA10	GA10	GA10	GA10	GA10	GA10	GA10
		Depth (m)	9	50	33	149	109.7	182.4	15.5	49.8	51.7	30.8	151	76	15	201	99	75.2	65.2	38.9	291.5	237.3	233	184	113.9	75.1	28.4	283.9	10	49	150	49	9	151	50	10	150	50	110.7	81.5	101.9	51.1	61.4	6.4	21.3	51.4	60.9	10	21.1
Genera	Genomospecies	Genome	SRR5787989	SRR5787990	SRR5787991	SRR5787992	SRR5787993	SRR5787994	SRR5787995	SRR5787996	SRR5787997	SRR5787998	SRR5787999	SRR5788000	SRR5788001	SRR5788002	SRR5788003	SRR5788004	SRR5788005	SRR5788006	SRR5788007	SRR5788008	SRR5788009	SRR5788010	SRR5788011	SRR5788012	SRR5788013	SRR5788014	SRR5788015	SRR5788016	SRR5788017	SRR5788018	SRR5788019	SRR5788020	SRR5788021	SRR5788022	SRR5788023	SRR5788024	SRR5788025	SRR5788026	SRR5788027	SRR5788028	SRR5788029	SRR5788030	SRR5788031	SRR5788032	SRR5788033	SRR5788034	SRR5788035
G1	1	AAA015-D07	0.44594	0.28484	0.86629	0.0825	0.13991	0.13412	11.3395	10.3088	11.7813	11.3841	0.51647	0.36368	9.74009	0.37025	12.9785	13.5815	9.32342	8.38355	0.03134	0.00908	0.01125	0.04256	1.22813	6.81363	20.4064	0.00563	12.4949	10.5974	0.09346	4.91168	3.82438	0.11217	4.27791	6.27171	0.06019	0.62946	2.5069	1.1834	1.22094	0.54081	0.76063	0.55899	0.86736	0.64536	0.6457	0.12445	0.134
G1	3	AG-325-E09	6.90596	6.88373	7.74713	0.04798	0.1898	0.12334	1.21382	0.99115	1.27644	1.23401	0.66377	0.35575	0.87246	0.29912	1.39068	1.47238	1.56044	1.45726	0.0183	0.00792	0.01558	0.04651	1.0951	1.27453	1.2018	0.00266	0.67427	0.72752	0.13804	4.69161	2.25046	0.14016	3.49021	3.11626	0.1358	8.46535	1.92821	0.40507	0.41989	0.19897	0.30412	0.19267	0.26339	0.17819	0.16501	0.42996	0.38545
G1	3	AG-325-E17	7.98854	7.7774	9.64907	0.06982	0.21634	0.1234	1.39467	1.115	1.34322	1.3752	0.76983	0.40938	1.04811	0.34362	1.56529	1.69908	1.88235	1.69608	0.02549	0.01464	0.02891	0.05943	1.3089	1.39672	1.25821	0.00982	0.85258	0.826	0.1505	5.17898	2.46619	0.15259	4.03474	3.37136	0.15685	9.45355	1.99246	0.48227	0.52756	0.25456	0.37178	0.25867	0.3531	0.24286	0.23294	0.45393	0.4213
G1	3	AG-325-J06	8.55175	8.37791	9.2459	0.05734	0.21159	0.14394	1.43838	1.1585	1.45615	1.4782	0.79995	0.40685	1.05885	0.34251	1.64343	1.71946	1.94482	1.716	0.02272	0.00996	0.02545	0.06355	1.34272	1.46286	1.34763	0.00859	0.84038	0.90104	0.16899	5.907	2.93238	0.17139	4.47141	3.98893	0.17273	10.6337	2.22054	0.46608	0.53537	0.24239	0.38239	0.26104	0.36388	0.21552	0.21178	0.47314	0.43361
G1	3	AG-333-G05	8.54498	8.21845	9.68961	0.04055	0.24397	0.122	1.39225	1.08746	1.38361	1.3981	0.75103	0.41192	1.01509	0.32467	1.57121	1.65011	1.96947	1.67281	0.02172	0.00884	0.02408	0.05273	1.28686	1.47697	1.27327	0.00648	0.77031	0.78828	0.16577	5.70722	2.55072	0.14959	4.27473	3.51547	0.16322	10.1958	2.25736	0.43879	0.47778	0.2202	0.34855	0.23316	0.31654	0.18312	0.1733	0.44305	0.37092
G1	3	AG-333-G15	10.7128	10.6973	11.0941	0.03721	0.29126	0.13844	1.61886	1.2463	1.61283	1.68913	0.96974	0.51427	1.17092	0.40606	1.8794	2.00053	2.25462	2.05885	0.02092	0.00958	0.02244	0.05343	1.52137	1.75665	1.51481	0.00735	0.79164	0.82434	0.16806	6.8443	3.02757	0.16567	4.86209	4.18102	0.17906	12.649	2.81262	0.49609	0.55409	0.26311	0.40028	0.27171	0.37379	0.20268	0.19975	0.56544	0.49779
G1	1	AG-337-K14	0.77971	0.66755	1.23296	0.03256	0.12693	0.10714	6.60455	5.86059	6.79933	6.66607	0.38984	0.24604	5.66968	0.24816	7.56266	7.75436	7.52619	6.75006	0.02651	0.012	0.02102	0.04358	1.12931	5.48821	10.6495	0.01007	6.87581	7.65657	0.11089	3.8408	2.81413	0.10404	3.71956	4.41016	0.05784	1.06012	2.19165	0.66249	0.70152	0.30632	0.46471	0.3392	0.47827	0.37408	0.3656	0.16261	0.16636
G1	3	AG-349-C02	11.2072	11.1179	11.1549	0.04505	0.28588	0.11807	1.79744	1.39073	1.82498	1.85026	1.00009	0.55412	1.28716	0.40483	2.03664	2.11096	2.42757	2.21724	0.02079	0.01109	0.02102	0.05276	1.55127	1.90745	1.59628	0.00714	0.81453	0.94638	0.14805	7.47909	3.27693	0.1646	5.26706	4.51317	0.18986	13.5256	2.7395	0.52043	0.57528	0.28187	0.41775	0.27136	0.40885	0.22144	0.20954	0.49538	0.4533
G1	3	AG-349-F20	11.9141	11.868	11.7115	0.04486	0.31064	0.14938	1.83637	1.4291	1.88793	1.90745	1.09754	0.5868	1.35033	0.42754	2.14272	2.25033	2.41258	2.18914	0.02355	0.0099	0.02361	0.05963	1.59136	1.86678	1.55911	0.00807	0.84061	0.89466	0.18221	7.2862	3.27081	0.17036	5.23249	4.3932	0.21694	13.8234	2.97183	0.58043	0.63758	0.30788	0.46733	0.32158	0.45267	0.25505	0.23142	0.59184	0.50192
G1	1	AG-359-A10	0.53688	0.37079	0.8011	0.02965	0.15909	0.09792	12.0604	10.9804	12.3516	12.0902	0.63154	0.40437	10.3909	0.42354	13.8395	14.329	11.2473	10.1025	0.02733	0.00975	0.01439	0.0338	1.36379	8.22316	24.8025	0.00491	13.1372	11.3813	0.0938	5.23755	4.14013	0.09924	4.43999	6.88156	0.04979	0.69817	3.03146	1.10041	1.15432	0.51623	0.74894	0.56138	0.84978	0.59773	0.58775	0.10928	0.11053
G1	1	AG-359-K22	0.56276	0.33601	0.90935	0.03337	0.1845	0.12268	15.2061	13.6635	15.4924	15.3893	0.81532	0.47415	12.8057	0.53288	17.3269	17.8069	13.4996	12.1539	0.02972	0.01208	0.01713	0.04488	1.69096	9.8235	30.9634	0.00671	16.432	13.5389	0.10672	6.48439	5.0989	0.11353	5.57352	8.49724	0.05586	0.79277	3.66316	1.38101	1.46784	0.64661	0.93033	0.70719	1.0685	0.76313	0.73347	0.11882	0.11781
G1	1	AG-359-N14	0.55387	0.33428	0.93184	0.03703	0.19209	0.13493	15.0787	13.6334	15.4481	15.1792	0.78833	0.49885	12.9436	0.52944	17.2174	17.6594	12.9973	11.7557	0.03736	0.01466	0.02499	0.05108	1.72191	9.49224	29.4115	0.00738	16.451	13.5573	0.1241	6.47205	5.02905	0.13103	5.50315	8.38307	0.06313	0.82316	3.61081	1.3985	1.4716	0.66472	0.96751	0.73317	1.06649	0.75123	0.74266	0.14733	0.14802
G1	1	AG-359-P15	0.62884	0.42514	0.82317	0.07739	0.20738	0.16091	13.8213	12.5548	14.1966	13.9978	0.78234	0.54925	11.8477	0.55271	15.8606	16.3209	11.9343	10.7496	0.0432	0.01803	0.02091	0.05022	1.6866	8.71262	27.2537	0.00932	15.1951	12.4361	0.10803	6.04116	4.71391	0.11665	5.13001	7.89375	0.1121	0.89119	3.30223	1.2503	1.32768	0.61427	0.84051	0.65864	0.98002	0.69653	0.67007	0.12303	0.12956
G1	1	AG-360-L09	0.55982	0.35226	0.91222	0.02277	0.17639	0.10232	14.9643	13.4697	15.2824	15.1689	0.81938	0.4917	12.6669	0.53759	17.1295	17.5615	12.273	11.069	0.02773	0.01334	0.01744	0.0428	1.54025	8.91731	29.2164	0.00827	15.719	12.8095	0.09299	6.16265	4.86319	0.11276	5.24204	8.145	0.05052	0.76462	3.3859	1.324	1.37498	0.62083	0.92863	0.65464	1.01445	0.72108	0.68659	0.12369	0.1218
G1	1	AG-404-I14	0.55237	0.37123	0.9267	0.03434	0.17722	0.12414	14.1782	12.7727	14.4686	14.2406	0.56593	0.34793	11.9933	0.40533	16.1992	16.5879	13.1126	11.7861	0.03746	0.01297	0.02591	0.05347	1.50374	9.35862	22.0483	0.0087	13.4096	14.5448	0.12907	6.21061	5.0337	0.12213	5.49746	8.05007	0.05905	0.76211	3.32952	1.07538	1.15317	0.50503	0.75934	0.55888	0.78762	0.59527	0.60257	0.14902	0.14291
G1	1	AG-414-P03	0.64582	0.41113	1.03836	0.03055	0.16865	0.10432	15.1516	13.4919	15.3445	15.3296	0.71107	0.44618	12.8056	0.46052	17.206	17.6816	15.6572	13.9014	0.02978	0.01304	0.0209	0.04633	1.69592	11.1281	30.1193	0.00814	14.1523	13.1231	0.10238	6.48468	5.23146	0.10843	5.65226	8.73168	0.05531	0.81624	4.13102	1.21448	1.2643	0.56239	0.82376	0.61678	0.8846	0.65224	0.63122	0.12506	0.11382
G1	3	AG-422-C10	9.89474	9.85618	9.07875	0.05149	0.23091	0.10516	1.50136	1.16489	1.50544	1.4949	0.85611	0.45897	1.08622	0.33156	1.68298	1.79062	2.07463	1.88242	0.0178	0.00979	0.0198	0.05546	1.37886	1.57887	1.31334	0.00557	0.79131	0.80028	0.13923	6.85569	3.36156	0.15044	5.01215	4.72647	0.16713	12.4983	2.25012	0.453	0.47689	0.22091	0.34662	0.24466	0.35122	0.18439	0.17289	0.41461	0.39336
G1	3	AG-422-C19	10.982	10.7407	10.5352	0.02802	0.30406	0.13477	1.52722	1.12019	1.58213	1.58453	0.98827	0.5592	1.12171	0.42746	1.79289	1.87214	2.26086	2.12666	0.03038	0.01111	0.02352	0.046	1.59773	1.75945	1.71718	0.00706	0.76888	0.80227	0.13313	6.90298	3.10765	0.14256	4.83668	4.17699	0.18339	12.9356	2.73829	0.43515	0.45265	0.21909	0.3419	0.21644	0.312	0.16436	0.14825	0.46917	0.4062
G1	1	AG-422-J23	0.8151	0.6144	0.94678	0.03982	0.20642	0.16801	13.235	11.8614	13.4393	13.367	0.82951	0.5134	11.2262	0.54979	15.0577	15.5175	11.5773	10.3115	0.04004	0.01432	0.02342	0.05483	1.73962	8.31156	26.518	0.00865	14.1081	11.7479	0.11897	5.97189	4.5364	0.12292	5.05542	7.58459	0.06394	0.98996	3.30805	1.26649	1.31819	0.62027	0.88121	0.66004	0.97083	0.6973	0.67564	0.13958	0.13872
G1	3	AG-422-P02	0.52899	0.30706	0.8441	0.03545	0.16243	0.10697	14.834	13.3021	14.9615	14.8995	0.69084	0.44062	12.6145	0.47731	16.9126	17.1753	11.9107	10.7106	0.02994	0.01403	0.02	0.04231	1.52824	8.58727	27.1739	0.00706	17.1644	13.483	0.10667	6.16816	4.86659	0.11795	5.22087	8.07559	0.06366	0.73148	3.17511	1.35298	1.41244	0.64556	0.87272	0.68569	1.01807	0.75307	0.69308	0.13169	0.12635
G1	3	AG-422-P13	10.7019	10.383	11.2701	0.046	0.30876	0.1788	1.54335	1.19402	1.62076	1.63702	1.02778	0.51172	1.15704	0.45158	1.80193	1.92492	2.30249	2.17478	0.02269	0.01138	0.02433	0.06349	1.70759	1.86415	1.61767	0.00996	0.81959	0.85038	0.16727	7.11541	3.1132	0.17651	5.13451	4.20834	0.20813	13.0004	2.78482	0.47082	0.52378	0.24178	0.39302	0.24022	0.33599	0.20695	0.19987	0.51314	0.42338
G1	1	AG-426-J16	0.55032	0.33984	0.8429	0.02827	0.18143	0.12011	13.2895	11.7739	13.3844	13.2993	0.67263	0.4459	11.145	0.49568	15.0333	15.4619	11.0255	9.83519	0.03152	0.01417	0.02189	0.04225	1.49484	7.99995	24.7748	0.00865	14.1257	11.6787	0.113	5.67189	4.32618	0.1186	4.90926	7.13748	0.05654	0.7555	3.05291	1.25505	1.31099	0.63892	0.86033	0.66557	0.93097	0.68929	0.65853	0.12784	0.12193
G1	1	AG-426-M18	0.77202	0.50398	0.94468	0.03991	0.22286	0.16978	15.1653	13.6754	15.4297	15.2617	0.87072	0.53689	12.8994	0.60853	17.3806	17.8781	12.8254	11.4547	0.04123	0.01788	0.02056	0.05546	1.81029	9.2916	30.5111	0.009	16.4634	13.458	0.11389	6.61864	5.24927	0.12409	5.65328	8.71829	0.06444	0.98389	3.57721	1.37435	1.45211	0.65247	0.96109	0.7081	1.0676	0.75245	0.72321	0.12563	0.12541
G1	3	AG-430-I21	11.5187	11.3721	11.0363	0.04305	0.30089	0.13134	1.74433	1.38472	1.76626	1.81012	1.28752	0.6688	1.29326	0.46688	2.01879	2.10533	3.39663	2.95999	0.01961	0.00937	0.01808	0.05407	1.72326	2.49052	2.76349	0.00397	0.81428	0.84296	0.16425	7.08832	3.11763	0.15921	5.12763	4.31729	0.19723	13.1958	4.36136	0.53889	0.59322	0.26303	0.42255	0.27262	0.40374	0.21746	0.21595	0.52612	0.46242
G1	1	AG-430-M11	0.70646	0.5028	0.88741	0.02967	0.2043	0.14331	12.8406	11.3214	12.9236	12.8261	0.74297	0.48752	10.8087	0.52303	14.49	14.8795	10.7822	9.62215	0.03831	0.01685	0.02356	0.05019	1.58697	7.79372	24.4458	0.00826	13.7162	11.3087	0.10361	5.61726	4.21377	0.11737	4.8026	7.08478	0.05475	0.92481	3.06501	1.20748	1.25767	0.62226	0.83132	0.6419	0.89379	0.66665	0.62702	0.13396	0.12677
G1	3	AG-435-P21	8.78707	8.56122	10.4574	0.06012	0.28083	0.19002	1.38917	1.13044	1.48325	1.38979	0.97077	0.5609	1.05019	0.4747	1.59746	1.67675	2.55842	2.25268	0.03426	0.01513	0.0263	0.06535	1.70454	1.83831	1.60764	0.01269	0.97898	0.98031	0.15369	6.64332	3.05003	0.1507	4.8645	4.14008	0.19024	11.2971	2.56138	0.45389	0.49665	0.25004	0.34256	0.25746	0.35701	0.17391	0.16938	0.42139	0.39081
G1	1	AG-439-L07	0.62689	0.40563	0.96999	0.03395	0.1982	0.14846	14.2349	13.0534	14.491	14.4076	0.72509	0.48376	12.2881	0.4952	16.4591	16.8514	11.6104	10.418	0.03391	0.01761	0.02362	0.05683	1.58374	8.44064	27.2016	0.00985	15.7317	12.7286	0.13295	5.99649	4.76416	0.13861	5.13822	7.81825	0.07102	0.83078	3.17097	1.44878	1.57068	0.71979	0.99334	0.75932	1.12218	0.84408	0.84547	0.1608	0.14667
G1	1	AG-439-N12	0.72108	0.46505	0.89715	0.04881	0.22675	0.16578	14.1195	12.5208	14.3938	14.1513	0.83915	0.54394	11.9538	0.55815	15.9406	16.4313	12.2557	10.9662	0.04462	0.01763	0.02745	0.06552	1.76112	8.88906	28.634	0.01431	16.195	13.1679	0.14519	6.33713	4.8021	0.14682	5.42801	8.04649	0.07485	0.93399	3.48002	1.42628	1.43592	0.66516	0.95357	0.71449	1.07148	0.80639	0.74736	0.15968	0.15359
G1	1	AG-453-E11	0.53376	0.31653	1.19701	0.03397	0.14686	0.10551	18.4264	16.5775	18.8466	18.383	0.61636	0.40936	15.5447	0.41937	20.953	21.5866	13.1131	11.8257	0.02757	0.01322	0.01989	0.04449	1.53586	9.49863	24.8371	0.01089	15.0523	13.7672	0.1146	6.93008	5.54137	0.1342	5.93054	8.91542	0.06878	0.75736	3.38052	1.38868	1.4643	0.69505	0.92951	0.72534	1.04386	0.83017	0.80805	0.11662	0.12289
G1	3	AG-457-E08	8.17506	8.16623	9.62725	0.04158	0.22461	0.11402	1.91667	1.49484	1.99264	1.97585	0.75333	0.41518	1.41283	0.35026	2.23264	2.32289	1.91281	1.70762	0.02412	0.01183	0.02024	0.05349	1.22157	1.49118	1.4239	0.00673	0.76555	0.87965	0.14778	5.54069	2.74859	0.13514	4.12923	3.90467	0.15696	10.0653	2.02216	0.46798	0.50486	0.26636	0.35347	0.25023	0.333	0.22853	0.20736	0.39147	0.33349
G1	3	AG-461-C10	9.65707	9.49259	11.4107	0.05267	0.24836	0.11719	1.83946	1.42532	1.91968	1.91578	0.8595	0.45556	1.32685	0.37084	2.13322	2.24241	2.00741	1.87536	0.01816	0.01125	0.01677	0.05667	1.40419	1.59211	1.48211	0.00331	0.69881	0.82483	0.14725	6.49413	2.87886	0.15136	4.64236	3.91603	0.18116	11.5939	2.44067	0.44779	0.50266	0.23103	0.36106	0.23651	0.35282	0.19619	0.17863	0.46985	0.39442
G1	3	AG-461-K19	11.2809	11.3097	12.6368	0.04844	0.28303	0.12235	2.19121	1.6141	2.19535	2.2044	0.98955	0.54366	1.56939	0.41577	2.51046	2.60579	2.21217	2.07594	0.02198	0.01003	0.01614	0.0531	1.52729	1.73247	1.54349	0.00252	0.80656	0.82799	0.15403	6.95453	3.08855	0.1547	4.99545	4.12727	0.18389	12.733	2.74931	0.54434	0.60705	0.27569	0.42901	0.26977	0.42029	0.22677	0.2104	0.53053	0.46595
G1	3	AG-461-M08	10.3145	10.0654	10.9726	0.05381	0.24973	0.11189	2.0432	1.60073	2.10398	2.12492	0.88471	0.45361	1.54892	0.3738	2.42096	2.44464	2.14081	1.91226	0.01957	0.01067	0.02194	0.05747	1.39496	1.71149	1.53512	0.00751	0.91097	0.96983	0.15002	6.5659	3.27234	0.1607	4.84535	4.50799	0.16539	12.1674	2.35542	0.49186	0.52605	0.24838	0.37138	0.2549	0.35569	0.20039	0.18159	0.45556	0.39894
G1	3	AG-470-F08	6.83672	6.82367	7.54225	0.04433	0.19935	0.12693	1.2033	0.93542	1.18593	1.18879	0.65365	0.38105	0.87723	0.30938	1.38456	1.39734	1.51589	1.40708	0.01812	0.00914	0.0168	0.059	1.08049	1.19505	1.08144	0.00511	0.65259	0.63494	0.1516	4.49406	2.17628	0.14527	3.34643	3.0325	0.1406	8.30243	1.83331	0.43181	0.43026	0.20411	0.31219	0.21063	0.30468	0.20164	0.18759	0.4414	0.4132
G1	3	AG-470-F09	5.03082	4.85873	6.59515	0.04338	0.15831	0.11909	1.07409	0.90919	1.087	1.09338	0.50792	0.27638	0.85056	0.25314	1.16924	1.27754	1.25706	1.14705	0.01738	0.01042	0.01695	0.05459	0.87394	0.98036	0.9709	0.00477	0.70358	0.80286	0.10953	3.43529	1.61972	0.11341	2.67892	2.34052	0.10608	5.97129	1.37412	0.34392	0.38956	0.18397	0.27649	0.17837	0.27056	0.17104	0.15671	0.29253	0.25795
G1	1	AG-891-I09	0.64538	0.43962	0.86147	0.03263	0.19041	0.15524	13.2247	11.8126	13.3491	13.2662	0.71256	0.47177	11.2506	0.4949	15.0538	15.4533	10.8199	9.71785	0.0335	0.01315	0.02241	0.05581	1.53577	7.85075	24.6608	0.00744	14.0837	11.7068	0.12335	5.71906	4.37837	0.12341	4.85544	7.23958	0.06218	0.87725	3.06364	1.29517	1.32831	0.58821	0.83847	0.64217	0.94817	0.68483	0.6609	0.13468	0.13188
G1	1	AG-892-O14	0.73491	0.53257	0.95372	0.07125	0.19695	0.15219	12.4864	11.1597	12.8287	12.6756	0.72263	0.47113	10.4873	0.51212	14.3288	14.6867	10.8961	9.85636	0.03922	0.01268	0.02429	0.05301	1.57011	7.96629	25.0194	0.01413	14.4781	11.5098	0.11833	6.0315	4.57539	0.11933	4.9914	7.55869	0.11529	1.08054	3.10741	1.18486	1.22789	0.53615	0.7809	0.59498	0.86507	0.62167	0.60246	0.12432	0.13715
G1	1	AG-895-L13	0.58604	0.34568	0.9762	0.03719	0.17455	0.1226	15.3346	13.954	15.6155	15.4455	0.68736	0.44559	13.2378	0.47554	17.4646	18.0019	12.2668	10.9509	0.03532	0.01606	0.017	0.04752	1.58238	8.88158	26.7765	0.00553	17.133	13.7928	0.1061	6.26605	4.96705	0.12619	5.41438	8.30651	0.06292	0.76551	3.30818	1.44859	1.54864	0.71204	1.01727	0.76008	1.13056	0.84136	0.84165	0.12955	0.11282
G1	1	AG-897-D06	0.55927	0.35598	0.90855	0.02849	0.18904	0.11183	15.2519	13.7418	15.389	15.3644	0.823	0.49447	12.9726	0.53151	17.4159	17.9094	13.7025	12.2711	0.02919	0.01566	0.0144	0.04067	1.65482	9.87429	32.1327	0.0063	16.7527	13.5175	0.08454	6.40365	5.07858	0.10873	5.48236	8.50524	0.04955	0.7599	3.68152	1.35366	1.46024	0.65622	0.94333	0.72454	1.07483	0.74841	0.71119	0.11338	0.10287
G1	1	AG-900-G21	0.5086	0.31765	0.97631	0.02305	0.14321	0.06135	14.768	13.1639	15.0205	14.9337	0.58649	0.35759	12.563	0.4161	16.9023	17.3367	19.1008	17.1224	0.02955	0.00902	0.00922	0.03199	1.8785	13.7335	26.1511	0.00195	13.4457	14.7069	0.0756	6.98715	5.92202	0.10861	6.5051	9.21652	0.03885	0.78686	4.83518	1.04535	1.08484	0.50979	0.69624	0.54398	0.76655	0.53845	0.55987	0.08277	0.08942
G1	1	AG-900-K10	0.54506	0.31392	0.89422	0.04499	0.17267	0.12975	13.314	12.077	13.568	13.4165	0.71844	0.45192	11.4938	0.504	15.2868	15.5936	12.8719	11.318	0.02998	0.01217	0.01542	0.03944	1.5797	9.32645	27.3422	0.0051	15.2273	12.3292	0.10237	5.85519	4.60507	0.11822	5.10131	7.84659	0.05428	0.72784	3.4579	1.23825	1.2999	0.56485	0.82555	0.62698	0.91067	0.67987	0.65337	0.12939	0.1429
G1	1	AG-900-M19	0.56744	0.39327	0.83993	0.04343	0.17659	0.1226	11.8319	10.7362	12.1008	11.9819	0.66382	0.42089	10.2027	0.45131	13.5544	14.0308	12.1271	10.7981	0.0332	0.01826	0.02251	0.04762	1.48614	8.64687	25.0733	0.00795	13.1135	11.7262	0.12346	5.31236	4.19247	0.11239	4.6147	6.97915	0.05586	0.74663	3.31874	1.1351	1.16838	0.5473	0.78616	0.60323	0.82403	0.64053	0.6149	0.14166	0.13802
G1	1	AG-901-D22	0.70822	0.46882	0.91333	0.03769	0.2102	0.17632	15.7326	13.9849	15.8844	15.9135	0.8549	0.53651	13.2895	0.59734	17.8551	18.4229	12.2505	11.0127	0.04307	0.01811	0.02159	0.05604	1.72207	8.99293	29.6624	0.00884	17.5678	13.8465	0.11599	6.68295	5.26199	0.13039	5.58523	8.79312	0.06819	0.93978	3.42656	1.49546	1.5628	0.71036	1.01194	0.75675	1.13703	0.80976	0.78958	0.123	0.12731
G1	1	AG-901-G13	0.63722	0.38254	1.01195	0.02159	0.19436	0.10757	16.6511	14.8605	16.8074	16.7399	0.92713	0.51637	14.0349	0.61079	18.9467	19.4564	14.7097	13.1823	0.02758	0.01041	0.01861	0.03802	1.77927	10.6141	34.2008	0.00733	17.8517	14.7698	0.09111	6.94035	5.57686	0.10682	5.91973	9.18178	0.04481	0.81999	3.92672	1.48136	1.55303	0.70061	0.96679	0.76368	1.10915	0.76771	0.76413	0.12306	0.11408
G1	1	AG-903-A05	0.54736	0.3195	0.84683	0.0408	0.18922	0.12362	13.9593	12.501	14.2493	14.1153	0.81291	0.50284	11.7834	0.52739	15.8557	16.3574	13.0503	11.7399	0.031	0.01467	0.02574	0.04885	1.6707	9.56792	29.5458	0.01039	15.4207	12.7508	0.1148	6.02479	4.76053	0.1164	5.27247	7.91199	0.06415	0.7386	3.57958	1.34411	1.41446	0.6412	0.92429	0.70245	1.03964	0.72941	0.737	0.14773	0.14385
G1	1	AG-903-G18	0.71952	0.46585	0.92758	0.03345	0.20216	0.15324	13.7586	12.3237	14.0177	13.7399	0.81369	0.51902	11.6943	0.53813	15.6566	15.9682	12.0179	10.7624	0.03753	0.01489	0.02219	0.05077	1.69512	8.76474	27.6535	0.00874	15.0948	12.6481	0.10743	6.22568	4.72704	0.11648	5.32256	7.97234	0.05752	0.92876	3.35492	1.31859	1.39406	0.60588	0.88443	0.66565	0.9879	0.71936	0.71336	0.13195	0.13323
G1	3	AG-903-I02	10.8791	10.6363	10.1769	0.04342	0.3125	0.15077	1.72815	1.31858	1.72291	1.78785	1.24609	0.65938	1.30481	0.48884	2.01676	2.05548	3.06228	2.71408	0.02384	0.01392	0.0244	0.06991	1.68421	2.26155	2.59561	0.00953	0.80665	0.87616	0.17631	6.74025	3.21195	0.17176	4.84285	4.50962	0.18225	12.6421	4.01851	0.60324	0.61307	0.29641	0.43309	0.28607	0.40555	0.23737	0.22501	0.49334	0.44007
G1	1	AG-903-P01	0.32748	0.2265	0.56977	0.03359	0.10573	0.08647	7.31064	6.682	7.58465	7.38936	0.3798	0.24319	6.36998	0.24805	8.57502	8.60084	7.65676	6.96865	0.01747	0.00671	0.02066	0.04469	1.15967	5.52292	12.6879	0.00675	8.70872	7.6726	0.07715	4.69656	2.81377	0.0822	4.13973	4.72326	0.04126	0.453	2.33202	0.79359	0.84123	0.35495	0.57578	0.38752	0.55263	0.42163	0.40609	0.12281	0.10343
G1	1	AG-905-D21	0.65387	0.43506	1.03887	0.03197	0.20274	0.1135	15.283	13.6406	15.3383	15.4648	0.7093	0.50722	12.8494	0.50753	17.3923	17.7763	15.764	14.0213	0.03444	0.01308	0.02144	0.05361	1.76798	11.0616	31.7918	0.01042	14.0482	13.2016	0.11848	6.7522	5.515	0.12656	5.75499	8.86331	0.06973	0.82994	4.23782	1.25518	1.3312	0.61387	0.89637	0.64831	0.96638	0.70244	0.67798	0.15353	0.1426
G1	1	AG-905-E08	0.66454	0.40882	1.04959	0.02998	0.22601	0.13235	16.5883	14.966	17.1234	16.7391	0.91422	0.54801	14.1454	0.59831	19.1496	19.5016	13.9645	12.7049	0.03447	0.01765	0.02433	0.05717	1.82228	10.4177	33.1513	0.00814	18.4524	15.3024	0.12369	7.00691	5.48666	0.13976	6.08819	9.33054	0.06332	0.87996	3.85238	1.49864	1.62505	0.7451	1.05996	0.80015	1.13389	0.8435	0.82323	0.14786	0.14565
G1	3	AG-907-I21	9.17698	8.93557	8.88761	0.04726	0.28599	0.12034	1.52004	1.16173	1.44231	1.52743	1.14919	0.59878	1.12971	0.429	1.65611	1.7105	3.23056	2.82888	0.02391	0.01341	0.02226	0.04933	1.51178	2.32669	2.61988	0.00819	0.69878	0.74244	0.14124	5.65392	2.51383	0.13778	4.13109	3.49395	0.15313	10.6181	4.15511	0.50432	0.53495	0.26544	0.40699	0.25973	0.38289	0.2369	0.21743	0.45505	0.40974
G1	1	AG-908-E09	0.75949	0.51722	0.95551	0.03182	0.21316	0.16975	14.8177	13.3423	15.083	14.9319	0.86683	0.55586	12.619	0.59741	16.9419	17.3959	12.9896	11.7182	0.04213	0.01662	0.02531	0.05682	1.84979	9.35148	29.7657	0.00588	16.2949	13.3032	0.11743	6.50171	5.0462	0.12286	5.57235	8.41376	0.06136	1.00858	3.63482	1.35995	1.4469	0.6636	0.93952	0.72286	1.0382	0.74279	0.72311	0.14408	0.12993
G1	1	AG-908-K19	0.74624	0.53972	0.90132	0.0359	0.21047	0.16643	12.9695	11.6597	13.0652	12.9456	0.71297	0.48315	10.9261	0.50469	14.6988	15.0756	11.7708	10.4595	0.04036	0.01519	0.02841	0.0578	1.64993	8.54157	26.1431	0.0102	14.2477	12.7422	0.11399	5.7948	4.5327	0.11972	4.92879	7.52704	0.06118	0.9519	3.22278	1.16914	1.21397	0.57376	0.80077	0.62272	0.88341	0.67992	0.6527	0.1497	0.14924
G1	1	AG-908-O17	0.64887	0.43053	1.03801	0.0376	0.20671	0.13031	15.9141	14.357	15.9766	15.9605	0.86458	0.54795	13.4994	0.5609	18.1543	18.6988	13.9526	12.3339	0.04113	0.02177	0.02231	0.05123	1.76599	9.94034	32.5117	0.01176	17.0345	13.8776	0.11954	6.62471	5.26474	0.13567	5.65719	8.74177	0.06532	0.88214	3.77511	1.48064	1.56916	0.69804	1.00584	0.77974	1.13601	0.80076	0.7762	0.15287	0.14567
G1	1	AG-910-M13	0.74617	0.50465	0.9192	0.0354	0.20072	0.14144	13.8559	12.2415	14.1045	13.7813	0.82356	0.56152	11.7004	0.51614	15.7129	15.9615	11.9259	10.6384	0.03967	0.01334	0.02138	0.05001	1.69671	8.69788	27.8961	0.00951	15.2239	12.4827	0.08779	6.28184	4.77886	0.10719	5.4014	8.04488	0.05199	0.95227	3.32474	1.37546	1.36055	0.62849	0.90091	0.68099	0.98645	0.72735	0.71321	0.14828	0.14726
G1	1	AG-911-D11	0.58039	0.35368	0.96883	0.0309	0.1841	0.11211	15.9862	14.3101	16.2738	16.1171	0.80049	0.4772	13.5756	0.53223	18.224	18.7535	13.761	12.2164	0.03009	0.01322	0.01419	0.04211	1.67584	9.89359	31.9755	0.00666	16.93	13.8242	0.08707	6.54063	5.25717	0.11065	5.66593	8.76865	0.04989	0.78068	3.68515	1.41239	1.52577	0.68164	0.97812	0.7239	1.12065	0.79559	0.75527	0.12572	0.12326
G1	1	AG-911-K21	0.76651	0.50281	0.95302	0.03218	0.22637	0.17051	15.0487	13.5815	15.4558	15.2259	0.87902	0.54266	12.7571	0.59895	17.2438	17.8584	13.2472	11.7613	0.03835	0.016	0.02437	0.05957	1.85769	9.53418	30.228	0.00958	16.7209	13.7017	0.12389	6.68303	5.22549	0.13497	5.70785	8.62495	0.06652	0.97009	3.71771	1.4377	1.48031	0.67944	0.96053	0.73541	1.06217	0.76963	0.76044	0.14217	0.1338
G1	1	AG-911-L21	0.6474	0.46308	0.75712	0.03325	0.20942	0.14446	11.4714	10.5649	11.7462	11.5278	0.64431	0.43373	9.75468	0.4575	13.2133	13.4809	10.3517	9.27658	0.03522	0.01251	0.01758	0.05135	1.46968	7.54458	22.5426	0.0042	13.3484	11.5984	0.08172	5.30517	3.97984	0.10416	4.53026	6.8167	0.05497	0.86367	2.91173	0.969	1.07108	0.49899	0.66611	0.51319	0.76903	0.58229	0.52743	0.1082	0.12054
G1	1	AG-912-I13	0.75838	0.51198	0.9578	0.03764	0.22235	0.17947	14.0031	12.5469	14.2441	14.1594	0.8332	0.52528	11.8578	0.57264	15.9048	16.3623	12.1509	10.9548	0.03467	0.01814	0.02555	0.06119	1.80438	8.83559	27.7936	0.01096	15.3004	12.6952	0.13695	6.26912	4.72899	0.14192	5.41974	7.99771	0.0692	0.96437	3.52147	1.38597	1.46392	0.65766	0.93557	0.71349	1.03752	0.75956	0.76151	0.14264	0.13981
G1	1	AG-912-N21	0.81647	0.55692	1.00188	0.04411	0.22271	0.1796	15.0964	13.6808	15.6719	15.315	0.86702	0.58611	13.0062	0.59375	17.3785	17.7275	13.218	11.8447	0.04503	0.0185	0.03078	0.06161	1.92119	9.61832	30.7617	0.00879	16.4437	13.7287	0.12809	6.6397	5.22484	0.13727	5.67795	8.66302	0.07459	1.04224	3.72879	1.42382	1.51995	0.69732	0.98663	0.75614	1.09449	0.79856	0.78232	0.16659	0.1649
G1	1	AG-912-O03	0.70481	0.45448	0.89524	0.03504	0.20352	0.15233	14.3566	12.8679	14.6457	14.4457	0.80402	0.54295	12.2107	0.55811	16.3903	16.7065	12.2164	10.9747	0.03479	0.01533	0.01592	0.05005	1.73891	8.96057	28.3702	0.00398	16.0186	12.9112	0.10029	6.4142	4.95354	0.13218	5.43639	8.36802	0.05782	0.92288	3.45383	1.34808	1.39181	0.63367	0.89045	0.66328	0.99727	0.72941	0.71273	0.12315	0.12786
G1	1	AG-912-P15	0.59372	0.3443	0.98114	0.02726	0.18088	0.1174	15.1027	13.7133	15.3673	15.2293	0.73203	0.43896	12.8892	0.50688	17.1796	17.7247	13.2889	11.7782	0.03421	0.01452	0.02231	0.04632	1.68183	9.57182	29.4682	0.01004	16.3744	13.5874	0.10995	6.4111	5.16466	0.13258	5.50528	8.64163	0.05469	0.77978	3.48796	1.36366	1.38991	0.62219	0.91154	0.69407	0.99027	0.71776	0.71735	0.1322	0.13261
G1	1	AG-913-F10	0.49174	0.29075	0.91383	0.03146	0.15395	0.11485	12.8291	11.5884	13.2274	12.986	0.56838	0.35203	10.7471	0.40983	14.6817	15.0292	15.6918	14.0412	0.03961	0.01483	0.02606	0.05413	1.71417	11.318	22.6445	0.01081	12.5502	13.3212	0.11381	6.19315	4.98335	0.12333	5.69748	7.93581	0.06794	0.69702	4.06158	1.02173	1.09563	0.49248	0.66832	0.52536	0.74279	0.57222	0.57201	0.12639	0.11916
G1	1	AG-913-G17	0.56766	0.33882	0.99106	0.03391	0.19708	0.12623	15.5617	14.0219	15.9305	15.8477	0.74157	0.48313	13.2868	0.50233	17.7039	18.3383	15.709	13.9832	0.03404	0.01625	0.02381	0.04652	1.76825	11.0901	32.628	0.01045	14.6308	13.5234	0.11487	6.70292	5.58061	0.12869	5.7517	9.03288	0.06164	0.78048	4.19806	1.28517	1.38633	0.62221	0.89657	0.68365	0.98192	0.72796	0.70167	0.13036	0.1291
G1	1	AG-913-L11	0.60188	0.39384	0.84703	0.03381	0.15943	0.11038	13.6541	12.3085	13.8538	13.7861	0.7098	0.44631	11.6167	0.4921	15.5491	16.0455	11.517	10.4028	0.02601	0.01371	0.02029	0.04339	1.56482	8.4322	27.3742	0.00619	14.9762	12.1885	0.10275	6.01599	4.58202	0.11696	5.05543	7.80787	0.05408	0.84766	3.14512	1.27633	1.34513	0.61911	0.8483	0.6536	0.97377	0.68838	0.6495	0.1298	0.12266
G1	1	AG-913-O16	0.50644	0.28224	0.95239	0.03883	0.16916	0.12251	15.1373	13.7157	15.6993	15.3197	0.7136	0.48814	13.0652	0.4553	17.4327	17.6465	14.8559	13.4478	0.0407	0.0131	0.02287	0.05202	1.68573	10.8062	30.3453	0.00879	14.7356	13.6445	0.12057	6.62558	5.34829	0.12699	5.63089	8.67243	0.06371	0.746	4.00996	1.36008	1.39074	0.61357	0.9075	0.68869	0.99711	0.71295	0.71179	0.14095	0.13086
G1	1	AG-914-K21	0.67686	0.39584	0.90611	0.0344	0.19549	0.13302	15.9489	14.1564	16.152	16.0679	0.79982	0.51152	13.4279	0.54331	18.0733	18.6036	12.8995	11.5164	0.03756	0.01348	0.01728	0.05431	1.70135	9.29656	28.8227	0.00543	18.443	14.6342	0.09885	6.69702	5.24211	0.10838	5.75908	8.71195	0.05473	0.84777	3.47412	1.43816	1.5019	0.65546	0.92862	0.7391	1.10445	0.77273	0.74274	0.10549	0.10662
G1	1	AG-915-A08	0.67379	0.43092	0.88909	0.03726	0.19309	0.16644	13.0198	11.5483	13.117	13.0464	0.70075	0.45243	10.852	0.53748	14.8087	15.191	10.409	9.35704	0.04375	0.01543	0.02587	0.06416	1.56118	7.42874	24.5343	0.00825	15.8367	12.1972	0.13272	5.814	4.43054	0.11675	4.90247	7.45005	0.06289	0.97086	2.95317	1.26374	1.33206	0.58003	0.83191	0.64776	0.91633	0.67476	0.65065	0.13459	0.13232
G1	1	AG-915-C17	0.57861	0.42756	0.9805	0.04701	0.18433	0.12931	13.3396	12.0366	13.5491	13.4221	0.59987	0.38245	11.435	0.41946	15.1592	15.7217	17.2727	15.2361	0.04483	0.01242	0.02545	0.05672	1.81529	12.1959	23.388	0.01042	12.7093	15.4698	0.12766	6.46494	5.3304	0.13222	5.91518	8.35105	0.06684	0.76732	4.2574	1.03551	1.09921	0.49936	0.7265	0.55663	0.78184	0.58894	0.57534	0.14669	0.13539
G1	1	AG-915-E18	0.58247	0.44653	1.00704	0.02863	0.14955	0.10657	11.032	9.91804	11.2735	11.2797	0.55866	0.32388	9.5075	0.38625	12.7378	13.0576	19.3494	17.5057	0.03026	0.00968	0.0202	0.04475	1.9386	13.6498	19.8084	0.00455	10.8613	13.4512	0.10523	6.55574	5.03901	0.11632	6.22614	7.83995	0.0532	0.8533	5.05124	0.89466	0.97781	0.42958	0.62724	0.45985	0.66136	0.49143	0.46494	0.1155	0.11213
G1	1	AG-915-F11	0.60411	0.36336	0.92958	0.03103	0.19194	0.1172	14.8945	13.367	15.1665	15.058	0.87307	0.52478	12.6626	0.5753	17.0609	17.4906	13.1897	11.8266	0.03042	0.01432	0.0185	0.04623	1.65822	9.55878	30.7799	0.00841	16.0257	13.1488	0.10642	6.21632	4.97019	0.12309	5.32193	8.23423	0.0563	0.7865	3.6365	1.35242	1.42982	0.64811	0.92379	0.69794	1.03224	0.74158	0.71913	0.1262	0.1176
G1	1	AG-916-D09	0.62447	0.38155	1.02705	0.03233	0.19501	0.12334	15.691	14.1342	15.972	15.9043	0.75219	0.48747	13.3765	0.51772	17.9375	18.4423	16.122	14.5131	0.03801	0.0136	0.02275	0.04439	1.81637	11.6116	33.3023	0.00883	14.7913	13.8612	0.1143	6.80652	5.69893	0.12784	5.84847	9.10351	0.06045	0.80968	4.31503	1.3266	1.38041	0.60857	0.90379	0.66653	0.99671	0.72975	0.70018	0.14069	0.13616
G1	1	AG-916-I18	0.58358	0.36621	0.9983	0.03646	0.18304	0.11868	15.3704	13.828	15.731	15.6193	0.74046	0.47446	13.1352	0.50123	17.5884	18.011	16.1213	14.432	0.03491	0.0142	0.02204	0.04813	1.79488	11.562	32.003	0.00883	14.6073	13.8779	0.11027	6.77435	5.57406	0.12584	5.8486	8.97459	0.05961	0.78019	4.30926	1.27769	1.36351	0.59357	0.88756	0.65774	0.9737	0.69811	0.68479	0.1421	0.13672
G1	1	AG-917-A10	0.59586	0.33977	0.9361	0.04018	0.20062	0.152	15.789	14.3646	16.2168	16.0251	0.80684	0.53693	13.6058	0.54005	18.038	18.6369	13.2492	11.8047	0.03776	0.01793	0.02992	0.06158	1.85264	9.72739	31.3009	0.01083	17.3015	14.4215	0.15465	6.80129	5.26761	0.14412	5.65079	8.8205	0.07793	0.83905	3.69683	1.50689	1.5953	0.72905	1.04776	0.78767	1.11814	0.82192	0.80675	0.16834	0.16521
G1	1	AG-917-A11	0.72656	0.46778	0.92039	0.03379	0.222	0.16393	14.5982	13.2428	14.8716	14.7456	0.83772	0.51749	12.478	0.57293	16.7217	17.1921	12.6251	11.1678	0.04033	0.01319	0.02549	0.0578	1.84662	9.17714	29.543	0.01028	15.6437	13.0853	0.13104	6.43138	5.01853	0.12704	5.38339	8.46321	0.07015	0.90563	3.49582	1.34344	1.43775	0.64861	0.92171	0.69653	1.03157	0.73122	0.70904	0.13683	0.13522
G1	1	AG-917-M13	0.60274	0.38336	0.9295	0.0345	0.18492	0.10083	14.7823	13.5116	15.0837	14.9693	0.69468	0.45834	12.808	0.47361	16.85	17.4237	13.567	11.9539	0.03122	0.01369	0.01748	0.03664	1.6017	9.66131	29.5578	0.0059	15.7488	13.7689	0.0849	6.31794	5.12107	0.10694	5.42316	8.46569	0.04811	0.76045	3.4591	1.34107	1.38565	0.64973	0.91084	0.68078	0.9944	0.73373	0.72655	0.12298	0.12496
G1	1	AG-918-I09	0.71785	0.47887	0.93309	0.03676	0.21434	0.16867	15.036	13.5928	15.2878	15.114	0.85364	0.52991	12.8107	0.58422	17.2265	17.7697	12.4633	11.0868	0.03657	0.01462	0.0202	0.05643	1.78481	9.03411	29.761	0.00669	15.8939	13.0737	0.11271	6.42846	5.1583	0.12629	5.4012	8.52649	0.06321	0.93043	3.45543	1.34115	1.43217	0.65163	0.94684	0.69709	1.05141	0.75817	0.7227	0.12752	0.13324
G1	1	AG-918-M14	0.58099	0.37449	0.8764	0.03183	0.17605	0.13098	13.041	11.7159	13.4634	13.2789	0.68586	0.44448	11.0714	0.45067	15.0005	15.4394	11.0451	9.975	0.03023	0.01251	0.01989	0.0521	1.51082	8.00882	25.1646	0.00653	14.9824	12.2061	0.11274	5.79202	4.3559	0.12465	4.94049	7.34122	0.05929	0.78076	3.13193	1.22575	1.31891	0.59182	0.86475	0.64302	0.95911	0.68695	0.6775	0.13836	0.13696
G1	1	AG-919-F05	0.5487	0.31355	0.88201	0.04321	0.17154	0.11054	14.1346	12.8291	14.6418	14.4478	0.69211	0.46159	12.2592	0.46988	16.4744	16.7876	13.4007	12.1853	0.03274	0.01151	0.01801	0.04626	1.56995	9.78746	27.9884	0.00579	13.9166	12.6063	0.10256	6.26141	5.00453	0.11348	5.37791	8.16895	0.0578	0.754	3.597	1.23458	1.29579	0.56779	0.822	0.62111	0.93029	0.67075	0.66713	0.13633	0.14017
G1	1	AG-919-G14	0.57402	0.39292	0.71759	0.02885	0.17061	0.15406	9.45052	8.54503	9.63966	9.5746	0.56519	0.36933	8.08585	0.41601	10.8023	11.0642	8.26128	7.44808	0.03418	0.01231	0.02315	0.05249	1.3665	5.89135	17.6598	0.00684	11.5506	9.38482	0.10875	5.35244	3.48212	0.11036	4.62719	5.62579	0.06476	0.77725	2.55165	1.05905	1.10781	0.47604	0.71294	0.52542	0.76485	0.52225	0.52393	0.11243	0.1178
G1	1	AG-919-L04	0.64815	0.39314	1.0011	0.03759	0.20433	0.12833	15.7828	14.2003	16.0923	15.9224	0.90405	0.54453	13.4263	0.60373	18.0971	18.5417	13.7828	12.3912	0.03481	0.01533	0.02036	0.05251	1.76913	9.99465	31.8993	0.00926	16.8728	13.9235	0.11712	6.6211	5.22964	0.13115	5.65129	8.73924	0.05873	0.81895	3.78648	1.45334	1.51556	0.68747	0.99004	0.73774	1.0965	0.79645	0.75935	0.142	0.13871
G1	1	AG-919-O23	0.58511	0.34793	0.90685	0.02036	0.17945	0.10046	14.8378	13.4237	14.9949	15.1327	0.76852	0.47758	12.6827	0.51184	17.0429	17.5426	13.3971	11.964	0.02999	0.01495	0.01984	0.03661	1.6642	9.7156	31.5394	0.00825	16.5355	13.2436	0.09655	6.2844	4.95314	0.11505	5.36948	8.31142	0.05223	0.77796	3.60605	1.3339	1.40288	0.64262	0.90952	0.68778	1.00476	0.73895	0.69129	0.11453	0.10322
G1	1	AG-920-J05	0.47168	0.33248	0.85334	0.02763	0.14353	0.10038	12.1149	10.9924	12.3903	12.1707	0.50459	0.30749	10.3182	0.3556	13.7928	14.2229	16.1679	14.2079	0.03356	0.00976	0.02036	0.04341	1.64091	11.3798	21.1221	0.00655	11.3107	14.3079	0.10871	5.90243	4.90666	0.1057	5.53222	7.73711	0.05201	0.6709	3.9907	0.92078	0.93401	0.40762	0.61915	0.46043	0.65029	0.49743	0.46454	0.112	0.10766
G1	2	AH-287-K22	0.2691	0.20851	0.29713	0.03222	0.08677	0.12934	1.11059	1.11234	1.12422	1.0859	0.19672	0.1268	1.05446	0.14994	1.29047	1.25605	0.94326	0.87419	0.01849	0.01314	0.01734	0.04454	0.41893	0.72241	1.85641	0.00441	1.03522	0.91788	0.09282	0.56204	0.40859	0.09927	0.49705	0.65948	0.0508	0.2581	0.59017	0.3886	0.36821	0.17827	0.29951	0.17653	0.22146	0.21599	0.20812	0.13688	0.13916
G1	2	AH-321-A09	0.22705	0.17197	0.25505	0.02119	0.08933	0.09772	1.01717	1.0067	1.02521	0.98662	0.16621	0.10772	0.92066	0.1206	1.14613	1.13871	0.88772	0.85068	0.01488	0.00945	0.01574	0.04264	0.3416	0.63907	1.52406	0.00605	0.99025	0.95086	0.07926	0.5292	0.33065	0.07429	0.47932	0.59033	0.04014	0.21715	0.50652	0.31079	0.29995	0.1406	0.22334	0.14692	0.20711	0.17769	0.16603	0.124	0.12416
G1	1	AH-321-L10	0.44516	0.27676	0.58149	0.02827	0.12033	0.11436	6.5498	6.05462	6.68333	6.55519	0.36693	0.24491	5.73798	0.26449	7.5001	7.60896	5.71325	5.03237	0.01821	0.01083	0.01985	0.04413	0.87193	4.13354	11.9619	0.00654	7.6245	6.48391	0.09435	2.85923	2.25269	0.09369	2.58632	3.6924	0.05662	0.49481	1.62176	0.77494	0.80454	0.38703	0.54297	0.42542	0.58764	0.45242	0.45893	0.14821	0.12904
G1	2	AH-326-D23	0.25786	0.19388	0.28861	0.03427	0.10045	0.12487	1.2542	1.21272	1.30314	1.24221	0.19613	0.12548	1.14186	0.15298	1.45528	1.46833	1.09821	1.00561	0.01747	0.01055	0.01808	0.04735	0.39625	0.77066	2.07038	0.00752	1.16466	1.10285	0.08948	0.64162	0.42886	0.09142	0.56285	0.75361	0.05353	0.25104	0.61194	0.34837	0.33642	0.15496	0.25194	0.16581	0.21919	0.19673	0.18648	0.13861	0.14944
G1	3	MED628	15.4401	15.3313	14.8602	0.05402	0.37779	0.13431	2.29021	1.75748	2.23438	2.37849	1.55894	0.80856	1.62864	0.55386	2.5753	2.68712	3.71515	3.2255	0.02008	0.00985	0.02569	0.06613	2.1231	2.86959	3.083	0.00744	1.06296	1.09473	0.18977	9.45137	4.25416	0.17294	6.65205	5.798	0.24943	17.5604	5.14298	0.67086	0.67347	0.35364	0.52046	0.36983	0.47067	0.22986	0.24775	0.70316	0.57647
G2	4	Actino-Bin03	0.52946	0.42426	0.13838	0.04106	0.49125	0.71214	0.25272	0.42836	0.28208	0.28471	3.15009	9.86605	0.41872	0.64436	0.27804	0.29118	0.13775	0.173	0.02443	0.00654	0.02079	0.03879	0.25609	0.11073	0.45196	0.00731	0.12185	0.12815	0.09025	0.1426	0.08612	0.06969	0.11031	0.12196	0.11172	0.2095	0.27587	0.73175	0.71382	0.39791	0.58191	0.39981	0.57823	1.20187	1.08097	0.836	0.7834
G2	4	AG-313-I09	0.28053	0.1861	0.13296	0.04359	0.13991	0.19063	0.22744	0.39776	0.25356	0.2547	0.74134	1.99226	0.38477	0.20366	0.25701	0.28513	0.16031	0.16691	0.01874	0.00578	0.01925	0.04084	0.23234	0.11323	0.35821	0.00634	0.12386	0.12746	0.07159	0.14479	0.08741	0.06404	0.11537	0.12964	0.05622	0.15495	0.25814	0.49938	0.46543	0.2547	0.37924	0.23705	0.33754	0.52337	0.45736	0.40806	0.37054
G2	8	AG-325-G22	5.15961	4.65508	0.64561	0.05898	0.15787	0.24858	0.2821	0.43639	0.27977	0.27272	1.13938	0.87609	0.43053	0.26272	0.31973	0.28636	0.19188	0.17819	0.01466	0.00553	0.01732	0.04614	0.2979	0.12499	0.30559	0.00279	0.12431	0.13767	0.09881	0.20405	0.07863	0.07839	0.17703	0.14708	0.1947	1.80864	0.40548	1.1545	1.23372	0.63288	0.96164	0.69747	1.05737	0.84574	0.78867	2.06815	1.90615
G2	4	AG-333-E10	0.43335	0.36428	0.14347	0.05774	0.39893	0.57156	0.21467	0.32774	0.23042	0.2292	2.51286	8.00179	0.32826	0.52498	0.24176	0.25091	0.15609	0.15649	0.02101	0.00614	0.01883	0.03821	0.24018	0.11474	0.39691	0.00574	0.11503	0.1212	0.07757	0.14276	0.08264	0.05938	0.11226	0.12886	0.10091	0.20724	0.27761	0.51613	0.54334	0.28855	0.43932	0.28653	0.3928	0.87661	0.76983	0.62833	0.58126
G2	4	AG-333-M17	0.22161	0.18037	0.09474	0.03639	0.12652	0.16174	0.14666	0.26268	0.17489	0.15748	0.74534	2.09188	0.25788	0.16741	0.16765	0.18586	0.10606	0.1048	0.00809	0.0056	0.00626	0.02273	0.13726	0.0817	0.23908	0.00235	0.0887	0.08422	0.04629	0.09699	0.05971	0.02929	0.07843	0.07974	0.04708	0.12215	0.16797	0.33875	0.34478	0.17851	0.29105	0.17933	0.26395	0.44033	0.39555	0.35593	0.34156
G2	1	AG-349-A01	0.25194	0.17677	0.62972	0.04394	0.11129	0.16474	5.88368	8.57583	6.27918	5.93535	0.51849	0.6061	8.28056	0.28572	6.99489	7.05619	3.74853	3.63409	0.02267	0.00919	0.02162	0.04168	0.6392	2.74365	5.06011	0.00876	4.76063	5.22713	0.11765	1.95861	2.49666	0.09583	1.37127	4.89106	0.04819	0.36367	1.1086	2.50022	2.23922	1.22914	1.76042	1.21843	1.83962	1.28744	1.19112	0.13796	0.13627
G2	2	AG-349-E07	0.22358	0.13537	0.40703	0.039	0.34515	0.30732	3.57291	9.61216	3.78761	3.65904	1.59365	2.16792	9.02778	0.77766	4.32644	4.45021	1.11792	1.03303	0.02101	0.01328	0.0213	0.04592	0.82781	0.79824	6.17835	0.00692	1.29637	1.24248	0.21498	0.94811	0.7847	0.13472	0.89947	1.43322	0.04621	0.36836	0.82992	10.1217	9.8228	4.87345	7.35644	4.97785	7.67507	4.93565	4.72591	0.17531	0.15722
G2	2	AG-349-M08	0.26046	0.18324	0.49378	0.04133	0.2864	0.26513	3.70761	8.854	3.89372	3.6975	1.39125	1.85209	8.35427	0.67461	4.34308	4.40823	1.27288	1.20547	0.02164	0.01481	0.02605	0.04996	0.91346	0.94646	5.73927	0.00696	1.333	1.49322	0.20359	1.3668	1.10972	0.14874	1.28632	1.91181	0.0486	0.51148	1.01754	8.667	8.14952	4.22581	6.2115	4.24406	6.38153	4.21358	3.93143	0.20208	0.16527
G2	2	AG-360-C06	0.27733	0.19386	0.39596	0.04006	0.67873	0.60987	5.26416	18.2788	5.54669	5.22253	3.49129	5.17839	17.2115	1.68011	6.05787	6.28801	0.785	0.68057	0.02962	0.01638	0.02268	0.06435	1.31223	0.53396	5.72667	0.00744	0.82116	0.7456	0.40655	0.6966	0.49275	0.20369	0.81539	0.90015	0.06695	0.37152	0.97234	22.7868	22.5452	11.2672	17.1059	11.2782	17.7272	11.2853	10.7607	0.21905	0.20372
G2	2	AG-365-D22	0.15648	0.08164	0.35442	0.02141	0.35016	0.30584	3.54741	10.2226	3.64518	3.46929	1.75861	2.44482	9.51777	0.88874	4.09666	4.31852	0.98935	0.98136	0.01365	0.01497	0.01761	0.03321	0.79496	0.76423	7.13375	0.00714	0.9497	0.98237	0.24465	0.82885	0.68646	0.13985	0.7952	1.29962	0.03295	0.27959	0.74319	10.9818	11.4074	4.98365	8.27536	5.2012	8.55996	5.39912	5.04724	0.11096	0.09346
G2	4	AG-390-B19	1.79399	1.20213	0.24454	0.052	0.3287	0.44471	0.31503	0.55486	0.3544	0.3404	3.52349	5.35058	0.51199	0.73182	0.35885	0.36713	0.24555	0.24675	0.02028	0.01082	0.02321	0.05837	0.44923	0.18357	0.58293	0.00697	0.14425	0.15793	0.10599	0.26508	0.1396	0.07021	0.20907	0.21962	0.30127	0.71499	0.5147	2.10922	2.08844	1.20952	1.75403	1.19287	1.8955	3.07474	2.77075	2.71016	2.44044
G2	8	AG-390-E09	6.60951	6.00894	0.69991	0.05655	0.19898	0.28387	0.29775	0.42448	0.29829	0.31043	1.54257	1.22293	0.40464	0.35298	0.3276	0.3213	0.22135	0.20135	0.01689	0.00765	0.01862	0.05017	0.35775	0.14445	0.39875	0.00642	0.14862	0.15688	0.0957	0.26317	0.11144	0.07164	0.24273	0.18135	0.25047	2.308	0.46613	1.37643	1.42032	0.77147	1.13519	0.82232	1.23413	0.9479	0.90786	2.53929	2.25652
G2	2	AG-410-M23	0.18956	0.13699	0.37501	0.038	0.26858	0.27458	2.76057	7.4325	2.95105	2.84327	1.36505	1.85702	6.95752	0.67359	3.24169	3.3986	0.87221	0.83207	0.02037	0.00946	0.02022	0.04385	0.77707	0.64775	4.64166	0.00688	1.01462	0.94538	0.20687	0.90438	0.66923	0.13061	0.84476	1.22022	0.04335	0.31847	0.81286	8.22171	8.12995	3.92748	6.05054	3.97688	6.34338	3.95747	3.85124	0.19567	0.15765
G2	6	AG-422-O17	0.40478	0.29789	0.22921	0.05024	0.20149	0.25553	1.95335	6.09554	2.10288	1.92456	1.32926	1.61422	5.74019	0.53529	2.18253	2.28397	0.36746	0.35281	0.02111	0.00909	0.02033	0.05585	0.47687	0.25947	2.43389	0.00712	0.28709	0.35083	0.11419	0.47071	0.19316	0.08471	0.44005	0.32816	0.06278	0.27346	0.72397	6.0146	5.85594	3.2627	4.44841	3.37799	5.24158	4.3765	4.10095	0.24035	0.24833
G2	1	AG-426-D23	0.22915	0.14049	0.52116	0.03197	0.24222	0.33371	4.45132	7.14936	4.63413	4.3895	0.90721	0.94569	6.77957	0.58265	5.1655	5.30422	3.98974	3.68804	0.04508	0.02006	0.03139	0.08074	1.05512	2.82229	10.3793	0.00597	3.9537	4.17522	0.13689	1.49295	1.88005	0.09444	1.03685	3.70484	0.04993	0.33379	1.61206	3.2399	2.98685	1.62846	2.29354	1.59347	2.38268	1.66978	1.53639	0.1325	0.12752
G2	2	AG-426-F13	0.27145	0.17202	0.39923	0.03951	0.42414	0.42063	3.87968	10.7899	4.07982	3.89739	2.07362	2.77089	10.2843	1.02123	4.49229	4.81126	1.33992	1.26934	0.02477	0.01944	0.02607	0.0625	1.12283	0.99197	8.79169	0.00756	1.30337	1.24615	0.23365	1.10132	0.86438	0.1545	1.0376	1.5806	0.05273	0.44154	1.12642	11.6924	11.2422	5.58361	8.51907	5.76973	8.78091	5.72406	5.42828	0.17966	0.16803
G2	2	AG-426-L21	0.25672	0.17201	0.43041	0.03905	0.41086	0.38096	3.89554	10.3459	4.04168	3.81986	1.81668	2.39904	9.7207	0.94306	4.47517	4.64473	1.59692	1.53121	0.02967	0.02092	0.02481	0.06861	1.14552	1.15839	8.54296	0.00549	1.15507	1.29734	0.24644	1.18572	0.98241	0.1611	1.15731	1.72367	0.05652	0.44954	1.3149	10.8328	10.4401	5.15756	7.89665	5.31966	8.21571	5.26646	4.97848	0.17127	0.15661
G2	5	AG-430-E05	0.3537	0.31586	0.37942	0.04054	0.26444	0.38094	1.47201	2.23351	1.6062	1.55969	0.81292	0.61244	2.15395	0.5928	1.6908	1.74814	1.19982	1.11102	0.04586	0.02389	0.04123	0.10461	2.18007	0.91574	1.95531	0.00783	0.29137	0.45258	0.20367	1.74104	0.47186	0.1803	1.86743	0.77769	0.06835	0.51447	3.75261	1.33128	1.33452	0.78723	1.00782	0.74481	1.02953	0.8978	0.78213	0.19832	0.18889
G2	1	AG-430-M19	0.22657	0.15004	0.66616	0.0308	0.17048	0.24399	5.3273	7.88902	5.60745	5.30267	0.69212	0.714	7.60086	0.40926	6.23514	6.34754	7.28105	6.71397	0.03135	0.0164	0.02475	0.05378	0.97549	5.00618	6.27895	0.00206	4.14489	5.25119	0.10436	2.27715	2.95082	0.0887	1.54494	5.39505	0.03279	0.38205	2.00631	2.57735	2.39972	1.33545	1.83734	1.31818	2.00564	1.31325	1.21451	0.10717	0.12
G2	5	AG-430-N17	0.19417	0.15951	0.24833	0.02555	0.1466	0.15339	1.29596	1.95657	1.34485	1.29598	0.49523	0.34403	1.82034	0.31382	1.48516	1.53533	0.88232	0.81047	0.01511	0.00741	0.01567	0.04546	1.50052	0.69131	1.34755	0.00068	0.20347	0.31955	0.14244	1.46688	0.34497	0.14503	1.6413	0.5812	0.0456	0.32143	3.0332	1.14321	1.13547	0.65691	0.94888	0.62046	0.9035	0.81787	0.72662	0.10687	0.10852
G2	1	AG-439-A17	0.23292	0.15088	0.48362	0.03411	0.17608	0.22856	4.54593	7.5472	4.73022	4.52523	0.84729	1.06578	7.11121	0.45971	5.29175	5.43517	3.24971	3.10193	0.02385	0.01501	0.0229	0.05047	0.6948	2.37695	7.63397	0.00711	3.8064	3.93034	0.13598	1.45487	1.81041	0.09263	1.01791	3.6258	0.05215	0.31391	1.04399	3.69756	3.51957	1.82764	2.66765	1.80696	2.81043	1.96844	1.80746	0.15059	0.14827
G2	2	AG-439-N21	0.29026	0.19402	0.3511	0.04809	0.6535	0.55565	4.99174	16.576	5.11347	4.77081	3.29902	4.71452	15.5946	1.56665	5.57632	5.88476	0.7737	0.71139	0.03295	0.0195	0.02615	0.07258	1.39576	0.56929	5.40791	0.0093	0.6697	0.65399	0.41077	0.65614	0.45397	0.23508	0.79629	0.90393	0.06565	0.37105	1.00671	22.018	21.1217	10.8977	16.1904	10.941	16.7585	10.5859	10.1708	0.26182	0.25655
G2	6	AG-447-C10	0.35558	0.23192	0.17414	0.04868	0.19878	0.27819	2.16575	7.63259	2.25188	2.17343	1.69204	2.03091	6.99149	0.65528	2.38999	2.45662	0.31087	0.30286	0.01697	0.00714	0.01319	0.03522	0.42686	0.25092	2.49189	0.00287	0.23799	0.33577	0.07471	0.44815	0.18006	0.05717	0.43537	0.29577	0.03045	0.23698	0.68377	7.56421	7.33688	4.27697	5.72929	4.39909	6.74371	5.6549	5.19338	0.19392	0.19407
G2	6	AG-447-D11	0.41386	0.2657	0.19167	0.04293	0.22047	0.29374	2.57252	10.8182	2.68926	2.56065	1.77416	2.35569	9.91711	0.67533	2.87038	2.98351	0.29292	0.27234	0.01726	0.00677	0.01082	0.03537	0.38619	0.23892	2.76466	0.00292	0.36209	0.36963	0.07682	0.42751	0.21429	0.05381	0.41045	0.34628	0.04466	0.23351	0.63513	9.52751	9.33108	5.45754	7.17484	5.50826	8.58118	7.94558	7.58297	0.19466	0.18969
G2	6	AG-447-D20	0.45477	0.3633	0.1781	0.15573	0.28001	0.29696	2.29463	9.83961	2.40868	2.33737	1.8659	2.53294	9.14237	0.69305	2.56237	2.64662	0.27832	0.33645	0.02241	0.02594	0.0232	0.04438	0.37766	0.26987	2.61161	0.01532	0.43051	0.37319	0.11968	0.48104	0.26165	0.09405	0.40339	0.30317	0.05551	0.26145	0.62405	9.06202	8.88891	5.24831	6.94436	5.36491	8.36081	7.58246	7.07906	0.20433	0.32318
G2	6	AG-447-G15	0.38316	0.27685	0.19041	0.04889	0.208	0.28466	2.33027	7.85557	2.48349	2.3398	1.59054	1.88765	7.31201	0.61881	2.52443	2.68806	0.33936	0.31812	0.02358	0.01104	0.01974	0.04925	0.50753	0.27108	2.60435	0.00635	0.26774	0.36775	0.11701	0.50043	0.19151	0.07778	0.48301	0.32781	0.06274	0.26181	0.75491	7.67243	7.52915	4.28283	5.76368	4.4097	6.708	5.57286	5.17588	0.20353	0.2094
G2	9	AG-447-I21	7.30105	6.86294	1.02837	0.1074	0.2321	0.43685	0.35673	0.49264	0.35572	0.35292	1.86421	1.54443	0.50098	0.55257	0.35957	0.35685	0.19285	0.19241	0.02473	0.01275	0.02905	0.06859	0.41255	0.13301	0.41872	0.00787	0.14383	0.14931	0.20615	0.31523	0.1043	0.13276	0.31268	0.1755	0.67961	3.52278	0.55685	1.75732	1.9356	1.02234	1.52384	1.05583	1.66156	1.30915	1.24191	4.00273	3.72525
G2	2	AG-447-L16	0.24649	0.15175	0.31486	0.03114	0.52728	0.47578	4.67962	17.9316	4.95792	4.56411	2.77939	4.21872	16.8902	1.28718	5.40133	5.65573	0.61451	0.56256	0.01736	0.01561	0.01608	0.04211	1.00945	0.47039	5.01196	0.00571	0.65217	0.60596	0.31143	0.66002	0.42196	0.17096	0.74648	0.80139	0.05181	0.29755	0.75847	20.54	19.8782	10.257	15.1665	10.3371	15.8282	10.754	10.2183	0.16054	0.15688
G2	8	AG-447-L17	6.10213	5.51383	0.68944	0.06987	0.16603	0.20868	0.25558	0.39701	0.26842	0.27388	1.26614	1.04151	0.39667	0.25363	0.2935	0.28604	0.15857	0.15134	0.01318	0.00431	0.01327	0.03903	0.20334	0.11407	0.30424	0.00289	0.12167	0.11619	0.07559	0.22459	0.07405	0.05924	0.19707	0.14353	0.22914	2.1523	0.31439	1.36619	1.46149	0.7946	1.16851	0.8099	1.24981	1.00427	0.91374	2.56318	2.32998
G2	6	AG-447-M08	0.36343	0.24105	0.18852	0.03001	0.20519	0.2503	2.59734	9.91578	2.74951	2.63814	1.73932	2.19528	9.1507	0.66464	2.94313	3.04115	0.25924	0.25986	0.01376	0.00579	0.00991	0.028	0.36731	0.22145	2.75564	0.00097	0.31807	0.37657	0.07195	0.41473	0.17714	0.03891	0.39874	0.30882	0.02966	0.21657	0.59217	9.7924	9.42559	5.71509	7.2496	5.74079	8.95748	8.2274	7.691	0.15846	0.16956
G2	2	AG-447-N10	0.23539	0.15928	0.36494	0.04699	0.72868	0.55129	4.93322	14.9963	5.08344	4.76039	3.33661	4.44007	14.1359	1.63375	5.52156	5.73801	0.69335	0.63148	0.03098	0.0201	0.0206	0.06384	1.5037	0.50419	5.0738	0.00888	0.59499	0.56485	0.48887	0.68278	0.45451	0.23603	0.84646	0.8362	0.07177	0.3855	1.03115	21.5658	21.4147	10.5154	16.0191	10.7527	16.4049	9.53168	9.08666	0.21454	0.19629
G2	6	AG-447-N19	0.49134	0.39951	0.22588	0.15659	0.3086	0.32935	2.38429	9.82703	2.47358	2.36458	1.92683	2.62022	9.05637	0.74593	2.63856	2.72255	0.36068	0.39449	0.03425	0.03067	0.03118	0.06258	0.48398	0.32739	2.71438	0.02157	0.42578	0.41082	0.15222	0.54089	0.28332	0.11941	0.47265	0.36398	0.07495	0.30288	0.73081	9.09263	8.89596	5.16928	6.90774	5.27339	8.28708	7.43305	6.98962	0.2516	0.33867
G2	9	AG-447-O20	7.37748	6.96999	0.95785	0.1117	0.19586	0.40734	0.22443	0.34344	0.25606	0.23481	1.7928	1.43262	0.32913	0.49678	0.25694	0.24741	0.15224	0.15537	0.01673	0.00703	0.01803	0.0492	0.26864	0.10334	0.24804	0.00189	0.12345	0.12	0.16261	0.29642	0.08356	0.09754	0.27808	0.14478	0.71995	3.56503	0.44515	1.59842	1.8418	0.93762	1.4265	0.9485	1.56983	1.23032	1.13767	3.92752	3.67356
G2	2	AG-447-P23	0.24956	0.16255	0.37016	0.03922	0.74062	0.58105	5.08899	15.534	5.26538	5.02832	3.40814	4.50342	14.6253	1.70529	5.7311	5.99883	0.74331	0.69123	0.02855	0.01761	0.02326	0.07124	1.52209	0.55561	5.24076	0.00524	0.62489	0.63336	0.4989	0.6978	0.46563	0.23683	0.85961	0.89184	0.07189	0.38575	1.07654	22.3749	22.1898	10.8392	16.5081	10.9908	16.9248	9.85497	9.22002	0.21451	0.18993
G2	6	AG-453-L02	0.38287	0.2637	0.16648	0.04183	0.22836	0.30055	2.67382	9.12861	2.84527	2.63992	1.65751	2.01535	8.46655	0.68779	3.00832	3.04265	0.43215	0.42115	0.0241	0.01462	0.01461	0.05316	0.65106	0.34208	2.90046	0.00346	0.24384	0.47473	0.07788	0.58696	0.26459	0.05473	0.53947	0.50561	0.04072	0.27989	0.88214	6.89476	6.55378	3.9111	5.21026	4.00457	6.06039	5.16561	4.88937	0.17709	0.16758
G2	6	AG-453-N22	0.413	0.29063	0.22839	0.05139	0.2275	0.28198	2.90659	12.8748	3.09427	2.93447	1.69952	2.25247	11.9012	0.67017	3.26816	3.41253	0.38527	0.34778	0.01763	0.00798	0.01962	0.04736	0.50161	0.27902	2.88547	0.00603	0.29545	0.37233	0.11418	0.49583	0.21356	0.07872	0.4656	0.36887	0.04991	0.2582	0.75575	8.52644	8.41809	4.96083	6.53005	5.09766	7.66672	7.01743	6.65202	0.24689	0.23603
G2	2	AG-453-P07	0.23775	0.14776	0.32328	0.039	0.61269	0.53916	5.26708	20.7426	5.43958	5.15678	3.22839	4.6414	19.583	1.49277	6.03938	6.26983	0.7225	0.66523	0.02058	0.01716	0.0167	0.06101	1.20222	0.53756	5.62612	0.00203	0.64245	0.62695	0.34621	0.67176	0.45891	0.19462	0.76702	0.86914	0.05031	0.33258	0.87762	22.5649	22.2282	11.0248	16.8588	11.2422	17.5955	11.3055	10.8539	0.18649	0.2016
G2	8	AG-461-G18	6.48463	5.81796	0.75729	0.08144	0.17442	0.25401	0.28077	0.41911	0.29784	0.30149	1.37762	1.12394	0.40877	0.29475	0.31506	0.30785	0.19398	0.1887	0.01578	0.00455	0.01954	0.03797	0.27627	0.13287	0.33479	0.00596	0.1259	0.13883	0.09153	0.25763	0.09902	0.07267	0.21918	0.15789	0.24594	2.24193	0.38456	1.35311	1.43711	0.8129	1.16377	0.8189	1.22443	0.98381	0.90415	2.56281	2.32546
G2	9	AG-470-E13	7.19097	6.86851	1.02278	0.12128	0.2436	0.4882	0.36704	0.51428	0.3622	0.35754	1.90374	1.54592	0.50024	0.59888	0.37744	0.36712	0.21011	0.19667	0.0295	0.01189	0.02542	0.08667	0.48347	0.14088	0.43675	0.0052	0.15761	0.1581	0.24478	0.33158	0.09779	0.16127	0.31245	0.16527	0.75987	3.59658	0.67468	1.65257	1.87026	0.98757	1.40051	1.02053	1.55907	1.24105	1.17428	3.98167	3.71256
G2	1	AG-891-I07	0.21317	0.13708	0.52745	0.03268	0.23227	0.33405	4.21235	6.80022	4.42196	4.21629	0.90012	0.88847	6.47186	0.59104	4.96276	5.00378	3.85238	3.59845	0.04323	0.01958	0.03452	0.07845	1.0465	2.79138	10.286	0.00711	3.9719	4.04745	0.11633	1.50055	1.8569	0.08239	1.03236	3.67469	0.04415	0.32326	1.63146	2.84184	2.88662	1.43714	2.10247	1.38986	2.21349	1.52643	1.43047	0.12765	0.11693
G2	1	AG-903-D11	0.21089	0.13931	0.50226	0.03316	0.15146	0.17526	4.25439	6.76914	4.44009	4.2215	0.69608	0.82001	6.40634	0.35015	4.95574	5.0767	3.76776	3.49705	0.02264	0.01255	0.02159	0.03664	0.60594	2.67769	9.40077	0.00681	3.88049	3.98019	0.13371	1.3785	1.793	0.1026	0.97208	3.52372	0.05169	0.27742	1.03905	2.93459	2.68704	1.46044	2.05572	1.45968	2.16848	1.5499	1.43418	0.15314	0.14629
G2	2	AG-905-B08	0.24997	0.15031	0.37951	0.04819	0.3867	0.37877	3.5649	9.88247	3.73803	3.43808	1.834	2.41285	9.40426	0.91039	4.05678	4.34875	1.48357	1.34951	0.02623	0.01314	0.02154	0.06413	0.9433	1.07114	8.32747	0.00441	1.11216	1.15024	0.24281	0.91602	0.72136	0.16153	0.83936	1.4145	0.05794	0.37353	1.04732	10.601	10.5608	5.09837	8.05338	5.20691	8.22637	5.3267	5.01144	0.16785	0.17634
G2	2	AG-907-K08	0.23	0.14356	0.36828	0.04767	0.5009	0.53115	3.98619	11.0164	4.12874	3.86695	2.14554	2.76204	10.3518	1.19458	4.57358	4.78704	1.55547	1.48745	0.05108	0.02847	0.03361	0.09817	1.48531	1.14173	9.24024	0.0086	1.14448	1.15849	0.24515	1.02622	0.81503	0.15216	0.99367	1.48245	0.04274	0.40236	1.7256	12.0008	11.7091	5.85073	8.91488	5.99713	9.16149	5.85548	5.64845	0.1569	0.15202
G2	6	AG-910-M10	0.31574	0.23521	0.20465	0.03991	0.29679	0.32936	2.08227	4.01775	2.09902	1.97443	0.95296	0.9359	3.83443	0.59175	2.16532	2.27401	0.46116	0.43831	0.03435	0.01511	0.02027	0.07404	1.03633	0.39181	5.29746	0.00234	0.26642	0.29628	0.09475	0.70959	0.23176	0.08441	0.77588	0.38327	0.04433	0.35451	1.52064	3.18341	3.07304	1.79979	2.27859	1.78168	2.6442	2.22417	2.03319	0.16629	0.17052
G2	2	AG-911-L07	0.18802	0.08751	0.37084	0.02826	0.38378	0.32371	3.60471	10.4497	3.7827	3.55538	1.81357	2.45358	9.63753	0.8969	4.08722	4.42648	1.53818	1.41147	0.01757	0.0158	0.01477	0.03499	0.82848	1.04589	8.57562	0.00651	1.17979	1.1461	0.2088	0.81322	0.68224	0.13008	0.77233	1.34996	0.03093	0.31465	0.88142	11.2734	11.2637	5.24721	8.49279	5.49282	8.6682	5.60101	5.3116	0.13552	0.12629
G2	6	AG-911-M23	0.39479	0.26824	0.17478	0.04925	0.23583	0.31577	2.41511	9.74708	2.43526	2.36551	1.82938	2.32095	9.03378	0.73707	2.64606	2.73116	0.36511	0.36054	0.02384	0.00883	0.01657	0.04176	0.47959	0.2924	2.9673	0.00622	0.23686	0.33975	0.09328	0.42231	0.18605	0.06845	0.4122	0.33207	0.04887	0.23495	0.7284	8.37864	8.11253	4.75648	6.35108	4.78225	7.39795	6.66099	6.3383	0.21191	0.21458
G2	6	AG-912-D06	0.3397	0.23351	0.17013	0.04715	0.22948	0.28388	2.11457	8.29084	2.24783	2.12765	1.84585	2.2213	7.72177	0.7291	2.32866	2.44741	0.35134	0.33679	0.02306	0.00935	0.01979	0.04332	0.46726	0.26171	2.74738	0.00446	0.22298	0.32549	0.09122	0.41599	0.15059	0.07232	0.37531	0.30472	0.05204	0.22803	0.75245	6.89202	6.88466	3.98823	5.29668	3.99049	6.31961	5.63072	5.26769	0.18823	0.19746
G2	1	AG-913-K07	0.25457	0.16019	0.47816	0.03195	0.18524	0.23948	4.57206	7.43779	4.77692	4.5377	0.88668	1.02399	7.13076	0.47303	5.312	5.40532	3.12323	3.01192	0.02475	0.01606	0.02242	0.05101	0.77285	2.2855	6.84704	0.00749	3.98343	4.11644	0.12909	1.5511	1.88878	0.10361	1.05533	3.80313	0.04868	0.34714	1.13734	3.49481	3.34358	1.7365	2.59025	1.73441	2.66771	1.80849	1.66287	0.1343	0.14315
G2	2	AG-915-E02	0.27851	0.16931	0.40057	0.04556	0.51497	0.59475	3.93884	10.8306	4.11983	3.87352	2.14093	2.6655	10.0838	1.23069	4.48889	4.80142	1.65896	1.56575	0.05349	0.03007	0.03322	0.11657	1.55707	1.23045	9.35252	0.00831	1.3056	1.34574	0.2625	1.03202	0.80138	0.16391	0.90505	1.58753	0.06457	0.45785	1.78337	11.5538	11.2286	5.48994	8.49501	5.68739	8.75494	5.59645	5.38154	0.19748	0.19178
G2	1	AG-916-D18	0.22744	0.14718	0.51459	0.03516	0.22777	0.31831	4.5102	7.25213	4.69011	4.46915	0.90068	0.95686	6.90181	0.55245	5.257	5.35487	3.93935	3.70127	0.04146	0.01865	0.03069	0.07146	0.99419	2.81389	10.2911	0.00725	4.01057	4.21401	0.13525	1.52041	1.92044	0.09916	1.05419	3.73845	0.05161	0.3398	1.53831	3.28842	3.0509	1.63981	2.32275	1.61359	2.42093	1.71662	1.56507	0.13927	0.1369
G2	2	AG-917-L07	0.25488	0.156	0.41229	0.03876	0.46663	0.49452	3.82829	10.2561	3.97122	3.73065	1.98742	2.51626	9.58665	1.09181	4.38334	4.66868	1.63251	1.53613	0.04418	0.02427	0.03372	0.09583	1.38044	1.20434	9.17831	0.00785	1.31868	1.34267	0.2408	1.06599	0.86632	0.15817	0.97938	1.61336	0.05012	0.42305	1.57694	10.9797	10.6806	5.25389	8.07277	5.42355	8.28082	5.35835	5.08309	0.16549	0.15978
G2	6	AG-917-O09	0.33182	0.2571	0.22957	0.05139	0.25478	0.2998	1.60713	3.19269	1.66897	1.63952	1.11835	1.06151	2.97971	0.56541	1.7521	1.8502	0.4976	0.49345	0.02075	0.01636	0.02462	0.06805	0.90633	0.37923	2.7378	0.00763	0.2714	0.30195	0.14391	0.72607	0.25033	0.10341	0.69292	0.39003	0.07021	0.34571	1.41884	2.7476	2.81843	1.50086	2.14013	1.51756	2.37637	1.94174	1.74151	0.2132	0.19785
G2	2	AG-918-B15	0.2338	0.16304	0.4051	0.04519	0.36213	0.35832	3.66136	9.76218	3.81304	3.63109	1.70504	2.37186	9.10836	0.83097	4.16765	4.42364	1.26911	1.16396	0.02462	0.01734	0.01716	0.0586	0.94924	0.92089	6.73255	0.00561	1.28221	1.2401	0.24092	1.06759	0.87553	0.15712	1.03611	1.59275	0.05714	0.41278	0.97	11.0042	10.5442	5.43457	7.91141	5.44402	8.38765	5.37378	5.15888	0.20188	0.19548
G2	2	AG-919-L19	0.29372	0.19882	0.34317	0.0434	0.68129	0.64419	5.12056	18.1916	5.30999	5.00837	3.61969	5.14007	17.1289	1.73321	5.78408	6.07539	0.77637	0.71329	0.03778	0.02443	0.02637	0.08091	1.44067	0.56516	5.8723	0.00678	0.65517	0.65592	0.40411	0.7509	0.49508	0.21718	0.84245	0.92904	0.06842	0.40229	1.12356	22.9419	22.2615	11.1759	16.9383	11.2859	17.6888	11.1994	10.7659	0.21272	0.19992
G2	1	AG-920-F19	0.20623	0.13817	0.48881	0.0335	0.17528	0.22511	4.20739	6.63974	4.36842	4.15466	0.75624	0.83395	6.36313	0.42888	4.94125	4.94887	3.78272	3.54597	0.0294	0.0117	0.02318	0.04856	0.7638	2.73246	9.79123	0.00631	3.88572	4.02142	0.11865	1.40767	1.78928	0.09033	0.96497	3.52572	0.0432	0.30417	1.22412	2.79524	2.63797	1.40415	2.02755	1.35533	2.08135	1.48433	1.34771	0.13295	0.13197
G2	7	AH-287-A16	0.15766	0.14492	0.13578	0.03575	0.07946	0.10919	0.47106	1.17623	0.49676	0.47747	0.2919	0.3427	1.09341	0.15527	0.51152	0.52949	0.17689	0.17052	0.01442	0.0084	0.01107	0.03397	0.26049	0.14209	0.5723	0.00223	0.14924	0.16413	0.06752	0.23934	0.11248	0.05115	0.20905	0.18913	0.03591	0.14518	0.34635	1.05569	1.11362	0.60831	0.82746	0.59912	0.887	0.79427	0.71558	0.15083	0.1335
G2	3	AH-287-B11	0.13835	0.1001	0.18029	0.03941	0.12128	0.15576	0.85629	2.2704	0.8536	0.87542	0.51076	0.67184	2.12392	0.28356	0.977	0.97011	0.25484	0.25502	0.0167	0.00592	0.01873	0.03881	0.34649	0.18879	0.95569	0.00641	0.27025	0.24881	0.09818	0.23655	0.16047	0.08082	0.23912	0.28205	0.02856	0.14744	0.36872	2.81262	2.76987	1.42268	2.15851	1.42946	2.18583	1.4961	1.38248	0.17342	0.17505
G2	3	AH-287-I15	0.13158	0.1103	0.19377	0.04459	0.13176	0.16603	0.83001	2.15107	0.8819	0.89709	0.51101	0.6611	2.06603	0.28252	0.95555	1.00573	0.26482	0.25797	0.01724	0.00628	0.01901	0.03893	0.36886	0.1944	0.96129	0.00535	0.27849	0.26113	0.1017	0.24443	0.15287	0.08924	0.23903	0.28921	0.03983	0.14898	0.39564	2.81006	2.72315	1.44136	2.12588	1.43468	2.15152	1.44335	1.35547	0.16309	0.15918
G2	3	AH-287-M22	0.13966	0.1039	0.17363	0.03988	0.115	0.13109	0.76753	1.87612	0.74769	0.77074	0.4437	0.57602	1.76114	0.2478	0.8425	0.89736	0.25393	0.24107	0.01838	0.00697	0.01833	0.03571	0.34722	0.19334	0.88911	0.00536	0.24874	0.24952	0.1029	0.23753	0.16347	0.07497	0.23448	0.28958	0.03228	0.14457	0.34576	2.2992	2.24726	1.11462	1.74505	1.16241	1.73107	1.19628	1.10203	0.16812	0.15718
G2	3	AH-287-P09	0.12906	0.09999	0.15232	0.03197	0.10652	0.10539	0.69889	1.79362	0.73049	0.7465	0.42876	0.58133	1.69944	0.22715	0.79079	0.83371	0.22439	0.23694	0.01555	0.006	0.01852	0.02961	0.30932	0.17961	0.77062	0.00549	0.22271	0.21729	0.08933	0.21907	0.14633	0.06988	0.2082	0.23908	0.02682	0.13359	0.30074	2.39849	2.26267	1.21934	1.7406	1.22144	1.69746	1.20877	1.14524	0.13809	0.12413
G2	3	AH-321-B21	0.14715	0.12096	0.18218	0.04187	0.10043	0.14743	0.71391	1.73887	0.72911	0.7548	0.39088	0.47716	1.67274	0.21759	0.81309	0.83689	0.25744	0.26478	0.01732	0.00708	0.02025	0.03581	0.34071	0.18373	0.8369	0.00618	0.24803	0.25602	0.09202	0.22615	0.15339	0.07786	0.21905	0.27023	0.03426	0.1539	0.36591	2.108	1.93174	1.04769	1.52316	1.05477	1.5184	1.04992	0.9931	0.15261	0.14998
G2	7	AH-321-N15	0.19304	0.17394	0.1875	0.04906	0.10809	0.15122	0.52633	1.04221	0.53569	0.50257	0.28318	0.2916	0.98988	0.1574	0.54445	0.58451	0.24974	0.2166	0.01466	0.00719	0.0193	0.04582	0.31487	0.16824	0.60623	0.00435	0.17743	0.19558	0.08149	0.27131	0.11745	0.06234	0.25737	0.2094	0.03894	0.17338	0.43912	0.95372	0.94094	0.49102	0.75021	0.49716	0.70963	0.62506	0.57619	0.16907	0.16814
G2	7	AH-321-N21	0.19622	0.1537	0.15379	0.03997	0.10144	0.13728	0.54574	1.21289	0.51843	0.50505	0.31634	0.37364	1.15256	0.19648	0.58022	0.55745	0.17363	0.17587	0.01983	0.00948	0.01606	0.04019	0.33063	0.12946	0.62235	0.00552	0.11612	0.15158	0.09468	0.2358	0.11592	0.06798	0.21772	0.16998	0.04235	0.14109	0.39515	1.18372	1.21021	0.6679	0.90568	0.64591	0.99361	0.86289	0.79905	0.17942	0.18601
G2	3	AH-324-A03	0.13853	0.10935	0.17703	0.04152	0.1174	0.13983	0.70675	1.75055	0.72847	0.76203	0.43342	0.55234	1.66364	0.24937	0.79404	0.84113	0.26886	0.24725	0.01885	0.01027	0.02021	0.04283	0.38542	0.1848	0.9399	0.00569	0.24645	0.24826	0.10679	0.23724	0.15969	0.08612	0.23694	0.26537	0.03476	0.15382	0.40688	2.27318	2.11611	1.13829	1.66241	1.15919	1.65777	1.14328	1.0967	0.18248	0.17194
G2	3	AH-324-G14	0.14625	0.10535	0.18498	0.04264	0.11036	0.14778	0.75988	1.91781	0.79273	0.80623	0.43649	0.59115	1.82687	0.23617	0.88212	0.87729	0.26482	0.2594	0.01495	0.00473	0.01692	0.03235	0.31609	0.19846	0.89082	0.00524	0.27603	0.26242	0.08897	0.23898	0.16156	0.07169	0.22816	0.3035	0.03143	0.16476	0.33965	2.34183	2.36566	1.19507	1.79616	1.22103	1.77601	1.24185	1.16336	0.16387	0.14683
G2	7	AH-324-P01	0.18799	0.15742	0.16027	0.03679	0.09398	0.11982	0.61361	1.61805	0.62179	0.60218	0.39014	0.45674	1.52524	0.18481	0.68507	0.64305	0.20983	0.21366	0.01484	0.00455	0.01384	0.03539	0.288	0.16779	0.67376	0.00458	0.16885	0.2014	0.06949	0.27325	0.10932	0.05753	0.25338	0.19555	0.03583	0.16354	0.39514	1.41868	1.49174	0.76671	1.14779	0.75847	1.25206	1.04978	0.98	0.16248	0.16391
G2	7	AH-326-P07	0.18685	0.14934	0.17295	0.04199	0.10735	0.1533	0.56865	1.30571	0.57264	0.54719	0.32458	0.39873	1.24829	0.20384	0.62289	0.61379	0.20251	0.19403	0.01918	0.00896	0.01643	0.03694	0.33998	0.15228	0.68271	0.00541	0.18901	0.21153	0.09277	0.25156	0.10904	0.07111	0.23492	0.17551	0.04686	0.15356	0.41607	1.19616	1.2182	0.64492	0.97755	0.6493	1.00749	0.8985	0.81232	0.16314	0.16185
G2	4	CPC91	0.19984	0.16564	0.08781	0.16361	0.0592	0.10006	0.14927	0.22104	0.15131	0.16032	0.34207	0.84939	0.20837	0.12922	0.15537	0.16566	0.08081	0.10166	0.00914	0.00224	0.01102	0.02153	0.15971	0.06889	0.25363	0.00056	0.07806	0.08459	0.05078	0.08899	0.04621	0.04825	0.07494	0.07114	0.03931	0.0945	0.18847	0.26476	0.24737	0.15432	0.21253	0.12847	0.16834	0.27298	0.23082	0.33569	0.33727
G3	1	AG-313-C08	0.26351	0.50712	0.07635	4.91107	0.0484	0.08192	0.13504	0.20565	0.15685	0.14421	0.09105	0.09337	0.21489	0.08928	0.16522	0.16381	0.09748	0.10945	0.01689	0.00439	0.0122	0.02876	0.15495	0.07194	0.20916	0.00245	0.09066	0.07752	0.05045	0.10164	0.0528	0.04763	0.07866	0.06818	0.04137	0.0746	0.18025	0.20867	0.18451	0.10499	0.1419	0.09763	0.1293	0.32503	0.29843	1.40921	1.33141
G3	1	AG-313-I22	0.2834	0.46168	0.10046	4.00092	0.07187	0.09092	0.16347	0.24972	0.17945	0.17601	0.11023	0.12818	0.25508	0.09408	0.20723	0.19318	0.11712	0.12143	0.01787	0.00852	0.01165	0.03661	0.17507	0.0884	0.22668	0.00555	0.11357	0.09195	0.06267	0.12293	0.07119	0.06558	0.10287	0.09312	0.05116	0.10724	0.23583	0.25567	0.24955	0.12777	0.17375	0.12536	0.15865	0.39499	0.32998	1.39985	1.32304
G3	1	AG-313-L19	0.28938	0.53702	0.08168	5.32546	0.04794	0.07999	0.14008	0.22067	0.16183	0.14889	0.09244	0.10875	0.20673	0.08872	0.17545	0.17636	0.11286	0.11921	0.01384	0.00326	0.01117	0.02341	0.1706	0.0757	0.21322	0.00273	0.10379	0.07698	0.04685	0.10426	0.05841	0.04236	0.08144	0.0711	0.04544	0.08193	0.19282	0.20913	0.19342	0.10388	0.14689	0.10246	0.13184	0.33841	0.29907	1.46801	1.37447
G3	1	CPC90	0.27822	0.50678	0.05714	5.17707	0.05047	0.08658	0.13499	0.20602	0.13899	0.13874	0.09766	0.09592	0.19758	0.09034	0.15203	0.13966	0.07308	0.07194	0.01384	0.00437	0.01345	0.02954	0.16913	0.05495	0.16622	0.00244	0.0572	0.05886	0.0544	0.07631	0.04341	0.04567	0.06949	0.04895	0.04595	0.06564	0.1914	0.21865	0.1891	0.10777	0.1519	0.10738	0.12492	0.36552	0.32885	1.59769	1.47212
G3	1	MED758	0.33138	0.49043	0.1571	2.72285	0.01948	0.03764	0.09601	0.11441	0.08799	0.10135	0.03543	0.09529	0.10473	0.04043	0.11169	0.11048	0.02752	0.03392	0.003	0.00059	0.00526	0.01158	0.06373	0.02707	0.08419	0	0.08735	0.07562	0.02488	0.03483	0.01756	0.02427	0.04272	0.02411	0.03476	0.06985	0.0646	0.22782	0.22387	0.19558	0.20639	0.20966	0.29307	0.5024	0.41886	1.05268	0.90149
G4	2	AG-313-C18	0.15744	0.17451	0.16542	0.07047	0.30432	0.41905	0.36098	0.39205	0.38554	0.37629	0.39768	0.1887	0.37249	0.46616	0.39117	0.40356	0.18805	0.16486	0.05722	0.03398	0.08587	0.1984	0.91421	0.1427	0.40308	0.02825	0.13968	0.15568	0.43039	0.13968	0.08545	0.28438	0.1143	0.14272	0.19148	0.14749	1.17037	0.39899	0.4108	0.18507	0.27341	0.17584	0.20808	0.1623	0.14153	0.14747	0.1419
G4	2	AG-313-L14	0.14389	0.13875	0.15506	0.06061	0.21834	0.37076	0.31566	0.35891	0.33882	0.33983	0.36476	0.17398	0.34214	0.42362	0.34744	0.36504	0.18864	0.174	0.05072	0.03272	0.07375	0.17345	0.78048	0.14066	0.39074	0.02482	0.1408	0.1481	0.36042	0.13684	0.08305	0.22468	0.11987	0.13797	0.15332	0.13276	0.98282	0.38066	0.37975	0.16153	0.25524	0.16703	0.19114	0.16083	0.13401	0.15568	0.13343
G4	1	AG-333-A21	0.15962	2.01566	1.90426	0.07373	4.66452	10.3338	5.78234	3.7035	5.5453	5.63623	9.63528	2.6429	3.57807	13.9087	6.03469	6.1631	0.64485	0.61738	1.05759	0.57418	0.86883	3.36257	23.586	0.52946	3.77823	0.03373	0.10631	0.11647	12.7413	0.13592	0.07214	9.53916	0.74471	0.11211	6.36332	1.35476	31.6574	4.34948	5.30666	1.5301	2.93458	1.48087	2.34311	0.42937	0.37501	0.55993	0.55283
G4	1	AG-333-G23	0.21053	2.28667	2.10642	0.11126	6.19323	13.7627	7.66265	4.97566	7.45455	7.543	12.4979	3.51422	4.79435	18.0311	7.99516	8.19138	0.84631	0.76505	1.40856	0.75995	1.15833	4.45246	30.7311	0.68095	4.77948	0.06278	0.12805	0.13891	14.6262	0.14836	0.08408	10.8531	0.8888	0.13695	7.17338	1.57292	42.2612	5.2747	6.57912	1.83691	3.55293	1.79929	2.84309	0.47489	0.42619	0.63544	0.57682
G4	3	AG-365-N16	0.16373	0.23434	0.20258	0.03953	2.31678	1.41813	1.04634	0.71704	1.06377	1.07332	1.01946	0.36447	0.70101	1.40023	1.11987	1.11425	0.26561	0.2162	0.14475	0.08625	0.18702	0.57962	3.62157	0.18084	1.39169	0.03067	0.13334	0.14956	1.0131	0.13939	0.08352	0.60519	0.14698	0.12747	0.37551	0.16439	5.08877	0.77844	0.90125	0.31679	0.54199	0.30435	0.42954	0.18412	0.18079	0.16287	0.16904
G4	1	AG-404-B23	0.22063	2.10475	1.73223	0.11842	8.81305	19.7292	11.588	7.55685	11.3928	11.4236	17.6167	4.90273	7.17356	25.4844	12.1674	12.4895	1.14397	1.0643	2.01962	1.12083	1.55568	6.08807	43.3494	0.89815	6.80563	0.07848	0.13815	0.15324	14.4889	0.16536	0.08789	10.6215	1.06459	0.13363	6.51911	1.52193	59.5852	5.91619	7.43728	2.12634	4.00959	2.04388	3.25304	0.54186	0.48184	0.58388	0.52466
G4	1	AG-404-P04	0.13275	0.63242	0.56314	0.04826	4.08359	7.85418	5.48912	3.97552	5.48582	5.58024	6.34262	1.6675	3.96063	9.97991	5.77107	5.99788	0.30555	0.28961	0.6949	0.34843	0.45661	1.76428	10.3048	0.25875	5.00033	0.02806	0.09974	0.11028	4.12735	0.11868	0.06171	2.88812	0.31253	0.08802	1.7106	0.44829	14.4152	8.39292	10.4139	2.7218	5.5037	2.76784	4.37056	0.68845	0.66719	0.23262	0.25158
G4	1	AG-410-G07	0.19846	2.14875	1.79341	0.1086	8.95363	20.2787	11.1428	7.16477	10.9448	11.0303	18.0599	4.99846	6.88369	26.0116	11.7279	11.9869	1.10636	1.06673	2.04729	1.1055	1.57358	6.26583	44.6355	0.91716	6.98689	0.06898	0.10449	0.12083	14.9321	0.14733	0.08518	10.9995	1.07032	0.10462	6.91116	1.56765	61.2431	5.90523	7.43218	2.0816	3.93697	2.04108	3.22357	0.51489	0.47316	0.5447	0.5021
G4	4	AG-410-G16	0.15816	0.17837	0.17558	0.04446	3.74928	0.91695	1.55466	0.99176	1.56874	1.51758	0.46528	0.21408	0.94737	0.70385	1.58427	1.71173	0.24084	0.20075	0.08204	0.07947	0.31385	1.49432	8.23616	0.17349	2.03552	0.03641	0.17089	0.18493	0.58714	0.16397	0.10318	0.3275	0.14596	0.15679	0.17738	0.14578	5.53367	0.4849	0.53643	0.2062	0.31907	0.19578	0.26359	0.18507	0.16998	0.16067	0.17161
G4	1	AG-414-E04	0.16422	0.69111	0.601	0.07163	4.00108	8.33047	4.3694	3.1412	4.27393	4.32163	6.7331	1.79925	3.08347	9.97055	4.53235	4.67368	0.4298	0.39385	0.74641	0.40412	0.56811	2.12394	12.718	0.33758	4.55775	0.04429	0.13647	0.14148	4.67656	0.17887	0.10716	3.2441	0.34563	0.15525	2.0534	0.51844	17.8511	7.48699	9.17233	2.41778	4.83842	2.43967	3.81609	0.64439	0.57504	0.28004	0.25543
G4	1	AG-414-G13	0.20814	2.15268	1.76276	0.11998	8.85537	19.7768	10.6977	6.8545	10.4061	10.432	17.8745	4.94116	6.66313	25.403	11.16	11.4787	1.18053	1.09211	2.03785	1.12256	1.5728	6.17288	44.0641	0.93802	6.88895	0.08161	0.14153	0.15367	14.6204	0.18868	0.10899	10.6912	1.06942	0.15771	6.69666	1.57936	60.8229	5.81228	7.26495	2.08092	3.93306	2.00296	3.17511	0.52449	0.45277	0.55751	0.49191
G4	1	AG-414-K08	0.242	2.14532	1.87452	0.11356	8.00976	17.5941	9.92123	6.35859	9.59931	9.66492	16.2451	4.52893	6.19937	23.2378	10.4315	10.7341	1.0703	0.99852	1.7861	1.02581	1.46961	5.61421	40.2613	0.88844	6.4995	0.08825	0.15903	0.1794	14.0042	0.21836	0.12867	10.4121	1.01524	0.17752	6.4957	1.56044	55.2699	5.4506	6.82499	1.95531	3.74574	1.89591	2.94194	0.51111	0.47528	0.53967	0.50507
G4	4	AG-414-M13	0.14883	0.21695	0.18414	0.04433	2.05928	1.59421	1.14989	0.83732	1.15653	1.17354	1.31984	0.44676	0.79825	1.86545	1.23714	1.22421	0.29265	0.24267	0.17941	0.10938	0.16412	0.56381	3.94844	0.21594	1.57425	0.02504	0.16081	0.16466	0.8569	0.18023	0.11203	0.5661	0.16677	0.16043	0.36848	0.17755	5.0977	0.92256	1.0336	0.35643	0.60503	0.36118	0.47116	0.21699	0.18923	0.14514	0.14322
G4	1	AG-426-J07	0.13511	0.54908	0.50868	0.03851	4.56879	9.05799	5.47662	3.95746	5.47507	5.44144	7.18643	1.82418	3.89901	11.2147	5.68953	5.9575	0.35144	0.31217	0.82282	0.44736	0.52231	1.87536	11.0823	0.29461	5.817	0.02684	0.09185	0.10473	3.79708	0.15144	0.09148	2.66607	0.30369	0.11595	1.63113	0.42992	15.3343	9.35122	11.4992	3.00126	6.0044	3.02927	4.68054	0.74083	0.69331	0.23665	0.21707
G4	1	AG-430-M02	0.21242	2.32116	1.9461	0.09985	9.28178	20.3348	11.4162	7.26938	11.0841	11.1417	18.504	5.1368	6.99582	26.5926	11.9747	12.1435	1.14738	1.10724	2.12879	1.1489	1.58229	6.41754	46.3635	0.98348	7.36048	0.07658	0.1174	0.12055	15.6487	0.18565	0.10785	11.4739	1.14427	0.14221	7.22707	1.67375	63.1116	6.0164	7.57424	2.13298	4.08547	2.07237	3.25579	0.4851	0.45817	0.56539	0.52415
G4	1	AG-430-O18	0.22667	2.27644	1.93688	0.13109	8.72032	19.6654	10.3408	6.68581	10.1249	10.2088	17.5087	4.86872	6.46089	25.2567	10.8424	11.1358	1.18629	1.10523	1.96081	1.1095	1.58619	6.25218	43.9826	0.93888	6.85981	0.08576	0.14273	0.16162	15.4508	0.20506	0.11883	11.2856	1.09868	0.18169	7.21978	1.67826	60.5725	5.87447	7.41628	2.08702	4.00293	2.03586	3.2182	0.54442	0.47002	0.59455	0.5526
G4	1	AG-435-A07	0.20269	1.95817	1.59637	0.10991	8.79483	19.301	11.1915	7.26989	10.9267	11.0486	17.2478	4.74884	7.02189	24.9975	11.7456	11.9113	1.16444	1.07649	1.96788	1.0927	1.55939	6.20233	42.7638	0.92806	6.73153	0.08512	0.14447	0.16162	13.5602	0.19746	0.11296	9.8873	1.01438	0.16945	6.14494	1.457	58.9896	5.69079	7.15657	2.04013	3.87819	1.95691	3.08346	0.50542	0.44276	0.49813	0.4554
G4	2	AG-464-B09	0.12115	0.1769	0.16376	0.06277	0.30602	0.57203	0.41053	0.40818	0.44898	0.44215	0.52504	0.20611	0.41709	0.61937	0.46038	0.48303	0.16163	0.1524	0.06786	0.02675	0.07567	0.2495	1.25921	0.10809	0.42438	0.00689	0.09994	0.11802	0.59906	0.13875	0.06301	0.40002	0.11588	0.10259	0.26411	0.13596	1.60359	0.45746	0.51497	0.20017	0.32531	0.17802	0.25659	0.17915	0.15542	0.18632	0.20565
G4	1	RS345	0.11076	0.51184	0.44507	0.03915	3.62778	7.24101	4.64526	3.2977	4.63981	4.58006	5.59268	1.44169	3.27152	8.87037	4.8489	5.00358	0.25498	0.23643	0.6381	0.33562	0.4356	1.59721	8.98229	0.20915	4.58977	0.02272	0.07508	0.07648	3.44462	0.09777	0.05618	2.41933	0.26899	0.07916	1.4492	0.37989	12.5278	7.52285	9.39932	2.45987	4.92739	2.44112	3.86572	0.60687	0.56538	0.20647	0.19904
G5	1	AG-439-N06	0.10851	0.10207	0.09629	0.05092	1.61899	0.29666	0.41883	0.27379	0.40941	0.41934	0.1677	0.10265	0.29547	0.1932	0.40174	0.44501	0.13795	0.12831	0.05988	0.05706	0.18944	0.32815	0.83871	0.11404	0.34961	0.07108	0.11026	0.13192	0.3782	0.1003	0.08116	0.21579	0.08956	0.12081	0.07924	0.09775	0.63748	0.25698	0.28241	0.12498	0.19154	0.10922	0.13495	0.11564	0.1057	0.11862	0.12807
[truncated: 433 more columns]

## Sheet: C_HOTs_BATs_temporal
		Date	2004-10-10	2004-10-10	2004-08-15	2004-09-28	2004-09-28	2004-09-28	2004-06-15	2004-06-15	2004-08-15	2004-08-15	2003-07-15	2003-07-15	2003-02-21	2003-02-21	2003-02-21	2004-12-08	2003-07-15	2003-03-22	2003-03-22	2003-03-22	2003-01-17	2003-01-17	2004-11-10	2004-10-10	2004-11-10	2004-11-10	2004-12-14	2004-12-14	2003-01-17	2004-12-14	2004-04-21	2004-04-21	2004-09-14	2004-09-14	2004-06-15	2004-06-15	2003-08-12	2004-04-21	2004-05-18	2004-05-18	2004-05-18	2004-06-15	2003-11-04	2003-12-02	2003-12-02	2003-12-02	2003-04-23
		Depth (m)	5	115	175	5	115	175	125	175	5	100	180	120	180	40	1	180	10	180	80	1	175	125	5	175	175	100	100	5	5	175	40	180	1	100	100	180	160	1	10	80	180	10	180	1	100	180	175
		Station	HOT	HOT	HOT	HOT	HOT	HOT	HOT	HOT	HOT	HOT	BATS	BATS	BATS	BATS	BATS	BATS	BATS	BATS	BATS	BATS	HOT	HOT	HOT	HOT	HOT	HOT	HOT	HOT	HOT	HOT	BATS	BATS	BATS	BATS	BATS	BATS	BATS	BATS	BATS	BATS	BATS	BATS	BATS	BATS	BATS	BATS	HOT
Genera	Genomospecies	Genome	SRR5720219	SRR5720220	SRR5720221	SRR5720222	SRR5720223	SRR5720224	SRR5720225	SRR5720226	SRR5720227	SRR5720228	SRR5720229	SRR5720230	SRR5720231	SRR5720232	SRR5720233	SRR5720234	SRR5720235	SRR5720236	SRR5720237	SRR5720238	SRR5720239	SRR5720240	SRR5720241	SRR5720242	SRR5720243	SRR5720244	SRR5720245	SRR5720246	SRR5720247	SRR5720248	SRR5720249	SRR5720250	SRR5720251	SRR5720252	SRR5720253	SRR5720254	SRR5720255	SRR5720256	SRR5720257	SRR5720258	SRR5720259	SRR5720260	SRR5720261	SRR5720262	SRR5720263	SRR5720264	SRR5720265
G1	1	AAA015-D07	14.6697	1.07853	0.02217	13.5891	2.13437	0.06876	2.6145	2.19857	15.0805	2.50326	0.07793	0.52165	1.52503	2.96057	3.38439	0.02527	2.3818	0.59449	2.10826	3.22575	0.75577	0.88658	10.6812	0.10303	0.04139	1.24656	1.68234	10.0917	10.719	0.02565	4.1966	3.241	11.6784	0.88589	2.05499	0.3022	0.14972	5.60114	10.1831	2.96074	0.8082	3.96534	0.04353	9.00054	1.24523	0.01567	0.17231
G1	3	AG-325-E09	0.95289	0.7094	0.02513	0.60446	1.00827	0.10128	0.32902	0.81736	0.74603	1.37126	0.06309	0.50816	0.40808	1.17859	1.73309	0.02837	16.267	0.17844	0.64011	1.45931	0.12834	0.26613	0.38084	0.11784	0.04759	0.70682	0.25451	0.38568	0.82303	0.02223	2.52036	1.30974	4.13503	0.85627	1.21765	0.12376	0.12469	3.30274	10.7212	1.75021	0.23949	14.2835	0.04887	5.89591	0.75602	0.02507	0.23716
G1	3	AG-325-E17	1.01579	0.80148	0.03498	0.66058	1.07077	0.11925	0.3863	0.99358	0.83935	1.56008	0.06656	0.58028	0.43104	1.251	1.85261	0.03403	16.289	0.1881	0.69248	1.62463	0.13736	0.29232	0.43337	0.14042	0.05549	0.79718	0.28562	0.5007	0.8705	0.02766	2.64508	1.36988	4.32458	0.97834	1.35958	0.1169	0.15022	3.56024	11.1699	1.93271	0.26229	14.9256	0.0597	6.45811	0.89267	0.02814	0.26889
G1	3	AG-325-J06	1.08563	0.84508	0.03125	0.69032	1.1288	0.11045	0.40659	0.93122	0.9011	1.57558	0.06384	0.61944	0.45623	1.31966	2.03844	0.02156	18.9921	0.23549	0.75006	1.71451	0.14594	0.3184	0.45449	0.14367	0.04966	0.86022	0.29019	0.46219	0.95966	0.02355	2.9055	1.41544	4.74482	1.0142	1.47825	0.12508	0.1513	3.85384	12.2503	2.06683	0.2704	16.6148	0.05486	6.88986	0.91555	0.02626	0.28473
G1	3	AG-333-G05	1.02516	0.7934	0.02795	0.61424	1.1281	0.10513	0.36683	0.99537	0.82139	1.58719	0.05507	0.54079	0.4398	1.35068	2.09631	0.02035	18.9075	0.21264	0.71271	1.74242	0.13624	0.30149	0.44283	0.11487	0.04727	0.81945	0.2621	0.4264	0.92198	0.0204	2.95913	1.51618	4.74695	1.03223	1.47234	0.11631	0.13295	4.04492	12.9057	2.08346	0.25636	17.1842	0.04793	7.29851	0.91048	0.01855	0.26785
G1	3	AG-333-G15	1.16917	0.94661	0.03061	0.69831	1.34647	0.11079	0.41715	1.16543	0.90756	1.93057	0.06141	0.60974	0.5361	1.66383	2.64733	0.01885	24.6391	0.26286	0.92018	2.25224	0.1441	0.32379	0.48828	0.1299	0.04894	0.93746	0.27912	0.45151	1.05906	0.01921	3.84091	1.90419	6.19041	1.26176	1.81976	0.12567	0.13946	5.1167	16.5473	2.58584	0.30701	22.3725	0.05155	9.36233	1.11526	0.01624	0.34077
G1	1	AG-337-K14	9.62598	0.90845	0.03478	8.96537	1.56541	0.08221	1.80772	1.49036	9.45301	1.80872	0.06453	0.4649	0.92764	1.81462	2.13115	0.0248	2.58726	0.34794	1.19559	1.96804	0.52523	0.67516	7.02787	0.09847	0.04808	0.95577	1.17399	6.44958	6.96853	0.02645	2.52742	1.93573	6.73701	0.65623	1.29778	0.18582	0.13842	3.36758	7.61051	1.88179	0.46658	3.40613	0.04139	6.25218	0.89655	0.02374	0.1421
G1	3	AG-349-C02	1.82535	1.13754	0.02813	1.0372	1.67883	0.13142	0.48647	1.544	1.20233	2.47243	0.05969	0.62681	0.5588	1.66219	2.60145	0.0197	23.3928	0.25844	0.89486	2.1937	0.17335	0.35648	0.79505	0.137	0.04681	1.14827	0.30654	0.65314	1.49492	0.01676	3.79071	1.87386	6.19424	1.33889	1.75546	0.1212	0.13313	5.14093	16.2067	2.55437	0.3151	21.8873	0.05603	9.28748	1.11712	0.01228	0.39137
G1	3	AG-349-F20	1.32293	1.09382	0.03681	0.76649	1.53039	0.13973	0.46554	1.34579	0.99013	2.22168	0.06759	0.69041	0.59034	1.79306	2.83692	0.02094	25.8705	0.27442	0.98712	2.44973	0.16048	0.3691	0.5373	0.14852	0.05422	1.08383	0.31423	0.51816	1.16909	0.01985	4.14032	2.05469	6.67067	1.40999	1.99931	0.1437	0.14965	5.57396	17.5714	2.79314	0.34208	23.8418	0.06209	9.95976	1.25888	0.01616	0.38413
G1	1	AG-359-A10	16.0588	1.09937	0.02677	14.9052	2.17579	0.07164	2.7416	2.25612	16.4536	2.64136	0.08271	0.51699	1.83253	3.64767	4.19155	0.02267	4.32514	0.7104	2.60961	4.19073	0.79285	0.91058	11.8755	0.0896	0.03975	1.22208	1.73691	10.982	11.5587	0.02474	5.28134	3.89627	15.6945	0.94524	2.30394	0.34721	0.14447	7.0387	12.9895	3.65598	0.94562	6.03022	0.04165	11.4737	1.42519	0.01928	0.14925
G1	1	AG-359-K22	19.4634	1.34548	0.0249	18.3809	2.74504	0.07521	3.54747	2.82598	20.0937	3.18886	0.09189	0.59785	2.40181	4.70333	5.42346	0.02969	4.86278	0.95502	3.40471	5.42408	0.99647	1.08378	14.5632	0.1043	0.0429	1.53111	2.22268	13.8521	14.2417	0.03642	6.54943	5.05893	19.0495	1.19734	2.94307	0.43892	0.1765	8.89029	15.8059	4.62491	1.25271	7.04975	0.06004	14.1632	1.78462	0.01757	0.2069
G1	1	AG-359-N14	19.4239	1.40781	0.03186	18.3976	2.79415	0.09014	3.58028	2.85838	20.1798	3.28631	0.10034	0.6732	2.41606	4.50479	5.1947	0.02981	3.80447	0.95002	3.30946	5.2592	1.02482	1.17484	14.6392	0.12489	0.04286	1.60794	2.24931	13.9234	14.367	0.0366	6.32302	4.97763	17.4441	1.24806	2.87261	0.44411	0.20487	8.50568	14.7766	4.56534	1.25354	6.22972	0.05788	13.2361	1.85271	0.0157	0.21077
G1	1	AG-359-P15	18.0012	1.27008	0.03566	16.947	2.55065	0.07706	3.32275	2.61581	18.3969	3.07635	0.11836	0.75674	2.2932	4.22528	4.81758	0.05385	3.29307	0.93352	3.15904	4.86233	0.94515	1.03966	13.5359	0.11168	0.03931	1.44343	2.05221	12.8399	13.2233	0.03945	5.86247	4.76718	16.0718	1.31582	2.89866	0.43542	0.2339	7.92802	13.5088	4.40021	1.21095	5.67567	0.07587	12.0307	1.88032	0.02569	0.19247
G1	1	AG-360-L09	18.9821	1.27506	0.02317	17.8559	2.63879	0.0684	3.44318	2.76202	19.4322	3.08314	0.08503	0.54502	2.423	4.55576	5.36382	0.02333	4.51624	0.97775	3.4176	5.44864	0.95487	1.05441	14.1669	0.09484	0.03568	1.43648	2.10009	13.394	14.1177	0.03325	6.44459	5.01894	18.9269	1.22209	2.81411	0.42417	0.15772	8.75339	14.8947	4.58328	1.22228	6.69858	0.05846	13.1844	1.69132	0.01692	0.18441
G1	1	AG-404-I14	21.3491	1.43426	0.0364	19.4504	2.83424	0.09154	3.42637	2.96888	20.1157	3.4847	0.08059	0.54712	1.61872	3.19962	3.73966	0.02948	2.79836	0.63864	2.1788	3.56279	1.09201	1.19117	15.5493	0.12356	0.04973	1.62758	2.20844	13.3054	15.3388	0.03314	4.48845	3.42949	13.4033	0.92221	2.03395	0.31185	0.1785	6.05845	12.4661	3.15642	0.84214	4.63281	0.05233	10.7636	1.27035	0.0228	0.21955
G1	1	AG-414-P03	19.85	1.32516	0.03291	18.2687	2.77608	0.08285	3.51543	2.85173	19.1578	3.25719	0.08235	0.51751	2.09505	4.23226	5.2154	0.02554	5.36444	0.8447	2.91033	4.97874	1.007	1.10928	14.8853	0.10077	0.03473	1.52607	2.15808	13.3354	14.5619	0.02912	6.44143	4.76321	19.2462	1.01989	2.63337	0.38853	0.15887	8.54115	17.892	4.16984	1.06173	7.38464	0.0532	15.4941	1.52986	0.016	0.1887
G1	3	AG-422-C10	1.18462	0.86599	0.03013	0.66185	1.16042	0.10606	0.34629	1.00967	0.87312	1.8377	0.04816	0.54438	0.43689	1.37398	2.0916	0.01847	19.8851	0.20577	0.76437	1.84767	0.13229	0.29833	0.435	0.11652	0.04203	0.87382	0.24271	0.39553	0.99608	0.02023	2.98031	1.46512	5.15223	1.06532	1.43397	0.11071	0.1122	4.05076	12.7109	2.05297	0.26708	17.1956	0.04054	7.24569	0.89754	0.01684	0.30286
G1	3	AG-422-C19	1.23755	0.84127	0.02781	0.71777	1.28326	0.09899	0.32419	1.15071	0.87389	1.89819	0.07123	0.68649	0.54704	1.59572	2.52723	0.02415	22.1769	0.29151	0.93974	2.18538	0.1325	0.26783	0.50396	0.08322	0.02659	0.8819	0.19879	0.4417	1.05852	0.01073	3.61635	1.87296	5.59415	1.43999	1.86384	0.15102	0.15081	4.88208	15.135	2.55793	0.35264	20.4116	0.05513	8.63819	1.19289	0.01619	0.30804
G1	1	AG-422-J23	17.2821	1.2434	0.03644	16.3772	2.525	0.07797	3.20435	2.56707	17.7742	3.00247	0.12125	0.79379	2.26965	4.32973	4.87159	0.04608	3.45842	0.93558	3.23359	4.95814	0.89965	1.03075	12.9884	0.11198	0.0432	1.40092	1.99319	12.2443	12.8361	0.03888	5.99838	4.71821	15.6177	1.44908	2.97501	0.44237	0.23804	8.09852	12.8798	4.40114	1.22018	5.77601	0.07974	11.591	1.94474	0.03183	0.18678
G1	3	AG-422-P02	18.7893	1.27795	0.02514	17.9586	2.61151	0.09228	3.36443	2.74248	19.6983	3.07573	0.09045	0.56724	2.09704	4.00974	4.60464	0.02536	3.32101	0.82682	2.9093	4.58653	0.9682	1.06715	14.0307	0.1005	0.04027	1.49794	2.11509	13.5232	13.7841	0.03077	5.59044	4.35393	15.8506	1.10044	2.53754	0.40448	0.17004	7.60568	13.4009	3.9659	1.10644	5.40254	0.04721	11.8212	1.59286	0.01214	0.19611
G1	3	AG-422-P13	1.2572	0.97951	0.02897	0.73022	1.38845	0.11826	0.41706	1.23955	0.93971	2.00941	0.07761	0.76677	0.60352	1.68375	2.63643	0.03372	22.5657	0.30981	0.95603	2.14673	0.15219	0.33793	0.52488	0.13135	0.04755	1.00188	0.29037	0.48952	1.14087	0.02349	3.65064	1.89374	5.89393	1.44077	1.86974	0.1513	0.18408	4.86264	15.5001	2.67498	0.35789	20.8916	0.07482	8.82355	1.24072	0.02674	0.33954
G1	1	AG-426-J16	16.9902	1.22764	0.03458	16.1855	2.47343	0.07701	3.17656	2.50305	17.8244	2.92962	0.0968	0.60146	1.97956	3.91465	4.3402	0.02795	3.14119	0.81394	2.82915	4.36113	0.88893	1.01889	12.9093	0.10277	0.04054	1.40566	1.97729	12.3257	12.5801	0.02967	5.22806	4.19967	14.3507	1.11026	2.5745	0.38653	0.18702	7.13968	12.3624	3.81984	1.05674	5.18912	0.05235	10.7231	1.60555	0.01642	0.185
G1	1	AG-426-M18	19.4663	1.37109	0.03169	18.3543	2.78073	0.08273	3.58069	2.89119	20.071	3.32303	0.11702	0.79044	2.48675	4.68749	5.27659	0.04091	3.95129	0.99025	3.47607	5.34283	1.01247	1.13183	14.5724	0.11136	0.0413	1.56512	2.20953	13.8142	14.4351	0.03586	6.47523	5.10334	17.8863	1.43481	3.18732	0.47762	0.24705	8.77764	14.813	4.73938	1.30837	6.41124	0.07048	13.1471	1.97802	0.02807	0.19905
G1	3	AG-430-I21	1.36485	1.05761	0.02768	0.75946	1.48905	0.11486	0.44685	1.26567	0.98875	2.07724	0.0715	0.69005	0.75587	2.60832	4.22092	0.01478	38.2602	0.33695	1.33012	3.54727	0.16386	0.35322	0.57792	0.12899	0.05122	1.04284	0.29714	0.50423	1.17534	0.0197	6.3027	2.98813	10.3627	1.37672	2.60769	0.16509	0.13728	8.37428	26.8784	3.96928	0.40043	35.7674	0.05881	15.5291	1.34546	0.01301	0.34718
G1	1	AG-430-M11	16.3992	1.19403	0.02899	15.6867	2.40283	0.07101	3.07801	2.44812	17.1294	2.84058	0.1077	0.69074	2.01031	3.86786	4.27789	0.03525	3.18655	0.83088	2.85273	4.34582	0.86401	0.97949	12.4542	0.09858	0.03819	1.35648	1.9292	11.9132	12.2277	0.02985	5.18485	4.22543	13.9257	1.21784	2.6763	0.39413	0.21482	7.03525	11.969	3.90737	1.06685	5.19886	0.0642	10.5305	1.70178	0.02165	0.1853
G1	3	AG-435-P21	1.38619	0.84104	0.03588	0.8088	1.19167	0.11616	0.40861	1.09747	0.92476	1.75959	0.09705	0.81718	0.59722	1.58947	2.2202	0.05469	19.4281	0.31928	0.90895	1.94994	0.15614	0.32127	0.61307	0.13237	0.04328	0.85108	0.28652	0.56866	1.1218	0.02903	3.17837	1.82483	5.10761	1.38396	1.89731	0.17137	0.22733	4.36641	12.9106	2.29954	0.39777	17.4013	0.07403	7.77518	1.20566	0.03656	0.27573
G1	1	AG-439-L07	18.0491	1.3789	0.04357	17.0531	2.72065	0.09869	3.45174	2.68385	18.6402	3.11783	0.09741	0.63822	2.11692	4.04273	4.67101	0.03133	3.27985	0.87956	3.00714	4.68109	0.94354	1.12085	13.6062	0.1309	0.05459	1.54558	2.16756	12.881	13.2373	0.04066	5.65489	4.43674	15.7793	1.20367	2.65279	0.43536	0.20311	7.63467	13.1251	4.09583	1.13881	5.45635	0.05572	11.8202	1.69878	0.02193	0.21163
G1	1	AG-439-N12	18.2723	1.42372	0.03885	17.2451	2.70874	0.1055	3.38301	2.73884	18.9178	3.17982	0.11548	0.79544	2.33277	4.42954	5.10961	0.04464	3.58343	0.9228	3.32197	5.13755	0.96092	1.07643	13.6219	0.13319	0.05514	1.55046	2.11246	13.0847	13.4706	0.04112	6.1828	4.87082	16.9363	1.37628	2.98549	0.4571	0.24671	8.23972	14.133	4.47168	1.23188	5.96424	0.07336	12.3383	1.9513	0.02774	0.2298
G1	1	AG-453-E11	22.7507	1.54194	0.0374	20.3534	3.24711	0.10778	4.17833	3.38385	21.6594	3.83364	0.08043	0.49013	1.85664	3.66828	4.46435	0.018	3.30903	0.75294	2.51134	4.21513	1.1646	1.3287	16.9261	0.11653	0.04282	1.82277	2.5393	15.1777	16.67	0.04023	5.31394	4.07296	15.2299	0.96455	2.26704	0.34044	0.15978	7.15206	14.0432	3.48119	0.99101	5.294	0.04867	12.2736	1.38799	0.01427	0.22972
G1	3	AG-457-E08	1.28958	0.87334	0.02824	0.77106	1.16843	0.11531	0.41687	0.99815	1.02018	1.73274	0.0549	0.55741	0.45825	1.26542	1.88168	0.03029	17.588	0.21441	0.70794	1.68887	0.14795	0.30722	0.52154	0.13452	0.04812	0.84754	0.28351	0.50909	1.05182	0.02499	2.69014	1.38265	4.70168	0.98582	1.36626	0.11094	0.14277	3.61983	11.224	1.95506	0.26368	15.1985	0.04669	6.43462	0.85328	0.02441	0.29089
G1	3	AG-461-C10	1.56428	0.90673	0.03032	0.90007	1.3311	0.11095	0.45864	1.17058	1.03585	1.8756	0.05975	0.58617	0.48251	1.52066	2.28475	0.01647	21.281	0.2214	0.79533	1.96519	0.16136	0.33924	0.7614	0.11979	0.04467	0.94242	0.31214	0.59658	1.27333	0.02025	3.30868	1.65538	5.32917	1.11382	1.62574	0.1159	0.12539	4.46517	14.482	2.28452	0.2829	19.5286	0.04423	8.04232	0.9971	0.01917	0.31502
G1	3	AG-461-K19	1.2177	0.9825	0.02998	0.74405	1.4134	0.12866	0.41771	1.24447	0.97987	2.04935	0.05832	0.62803	0.52008	1.64982	2.5513	0.01347	23.3322	0.23902	0.90711	2.20894	0.14686	0.34678	0.51232	0.12255	0.04692	0.999	0.29614	0.50326	1.11428	0.01787	3.79038	1.82569	5.89529	1.27344	1.86517	0.12423	0.12587	5.06239	16.1731	2.60395	0.30989	21.8195	0.05266	8.99344	1.12889	0.01388	0.36359
G1	3	AG-461-M08	1.41367	0.95539	0.02798	0.82229	1.32965	0.12289	0.40779	1.16544	1.10835	1.99951	0.0548	0.56445	0.49174	1.46669	2.39106	0.02259	22.4386	0.22824	0.81493	2.02983	0.15263	0.3176	0.53554	0.13896	0.04715	0.9285	0.28534	0.53371	1.14239	0.02418	3.3231	1.68477	5.67983	1.09693	1.55756	0.12529	0.13053	4.47749	14.083	2.27514	0.28294	19.1206	0.04272	7.78912	0.91595	0.02602	0.33586
G1	3	AG-470-F08	0.92872	0.73436	0.02789	0.5353	1.00221	0.10372	0.36115	0.81655	0.6963	1.37766	0.05259	0.52894	0.38585	1.15425	1.69986	0.01731	15.764	0.20383	0.61827	1.45299	0.1223	0.29822	0.3833	0.12256	0.04751	0.7441	0.27168	0.37054	0.79389	0.02796	2.48356	1.2327	3.97749	0.83561	1.23075	0.11713	0.13143	3.29864	10.4062	1.77066	0.24266	14.197	0.04338	5.77248	0.78478	0.02678	0.23926
G1	3	AG-470-F09	0.88374	0.58776	0.01734	0.61994	0.79683	0.08613	0.34485	0.64083	0.77282	1.08175	0.05018	0.45826	0.3343	0.85534	1.17051	0.02006	10.7741	0.13945	0.47053	1.02803	0.10879	0.2578	0.43806	0.11145	0.04432	0.60592	0.2445	0.45237	0.73742	0.0225	1.66723	0.90567	2.82558	0.69504	0.98887	0.09661	0.12408	2.30406	7.35202	1.29522	0.21234	9.5118	0.03667	3.98098	0.6546	0.02311	0.1893
G1	1	AG-891-I09	16.6971	1.227	0.03108	15.8211	2.43995	0.08135	3.06817	2.45187	17.5897	2.88265	0.09981	0.68229	1.97726	3.6388	4.13204	0.03268	2.94366	0.78352	2.65813	4.08822	0.89316	1.00668	12.6099	0.11201	0.04337	1.38151	1.95726	11.9547	12.27	0.03548	5.05597	4.01559	13.9075	1.1484	2.54229	0.39391	0.22357	6.7508	12.1911	3.74879	1.05137	4.9314	0.05813	10.8869	1.58872	0.02329	0.19619
G1	1	AG-892-O14	16.4035	1.20714	0.04308	15.3618	2.32643	0.08287	2.92252	2.43547	17.0731	2.86428	0.10744	0.71985	2.02769	3.82042	4.46604	0.05518	3.24132	0.85996	2.78542	4.47591	0.85759	0.99905	12.101	0.11244	0.0439	1.32777	1.84437	11.5927	11.9822	0.03714	5.48757	4.27183	14.4375	1.22501	2.65343	0.41058	0.22015	7.36164	12.757	4.0086	1.07813	5.3597	0.07129	11.8319	1.66419	0.03163	0.1896
G1	1	AG-895-L13	19.2617	1.3748	0.03094	18.5791	2.80159	0.09684	3.56986	2.88052	20.4885	3.28969	0.09627	0.59281	2.07031	3.97577	4.51396	0.03187	3.21627	0.82999	2.84993	4.48717	0.99759	1.1426	14.5019	0.1229	0.04606	1.57507	2.23942	14.046	14.1283	0.03878	5.45646	4.37905	15.5572	1.11343	2.55938	0.41197	0.17612	7.46807	13.4173	3.91874	1.14499	5.34307	0.06092	11.8266	1.59676	0.02953	0.20064
G1	1	AG-897-D06	19.349	1.30061	0.02238	18.4494	2.65634	0.06241	3.48005	2.77589	20.1647	3.21653	0.08874	0.55645	2.43438	4.68586	5.50213	0.03051	5.33854	0.97651	3.47236	5.56858	1.00238	1.07515	14.6026	0.0881	0.03456	1.45823	2.13979	13.8112	14.2543	0.03236	6.82949	5.20721	19.4964	1.19492	2.91872	0.43954	0.16688	9.1447	16.5163	4.74903	1.24095	7.6041	0.05415	14.458	1.78363	0.01593	0.18579
G1	1	AG-900-G21	21.003	1.36527	0.02437	18.9841	2.75813	0.05617	3.64967	3.01849	19.567	3.39902	0.06364	0.40178	1.8858	3.87802	4.77169	0.02063	4.91706	0.74011	2.57211	4.44015	1.03149	1.11496	15.5691	0.07807	0.02765	1.50064	2.20013	13.8614	15.3489	0.01878	5.95702	4.20731	17.3389	0.84029	2.38616	0.3161	0.10881	7.77101	18.5857	3.80548	0.88964	6.97815	0.03841	15.389	1.30291	0.01444	0.18956
G1	1	AG-900-K10	17.3553	1.24819	0.03155	16.5371	2.48047	0.08904	3.12705	2.52555	18.0167	2.94466	0.09249	0.60442	2.16892	4.24899	4.85828	0.02567	4.72057	0.87879	3.10266	4.86791	0.89435	1.02128	12.9558	0.1024	0.04396	1.39084	1.96253	12.3929	12.655	0.03394	5.97043	4.51318	17.333	1.11137	2.67797	0.41608	0.17485	7.97129	14.5183	4.18987	1.14738	6.77598	0.0555	12.7268	1.63304	0.02206	0.19288
G1	1	AG-900-M19	15.5572	1.14761	0.03311	14.7906	2.24992	0.08542	2.77082	2.26312	16.2248	2.6685	0.08529	0.59537	1.9072	3.74255	4.32034	0.0311	4.56037	0.73798	2.6715	4.23439	0.82267	0.93069	11.7086	0.10614	0.04447	1.2306	1.81752	10.7979	11.4079	0.03143	5.34824	4.01207	15.6337	1.00973	2.38113	0.36593	0.18597	7.11231	13.2254	3.73185	0.96213	6.07191	0.05665	11.7717	1.50436	0.02538	0.1868
G1	1	AG-901-D22	19.9175	1.39383	0.03214	18.8431	2.82714	0.08269	3.59309	2.89904	20.8173	3.34811	0.12369	0.8068	2.30968	4.39007	4.96431	0.04478	3.24806	0.9627	3.23562	4.96981	1.01266	1.13728	14.9994	0.10804	0.04615	1.58714	2.31314	14.3541	14.6819	0.04324	5.98051	4.86033	16.3803	1.42169	3.03284	0.47632	0.26085	8.0717	13.7745	4.30504	1.2456	5.56622	0.07519	12.2469	1.96739	0.034	0.19665
G1	1	AG-901-G13	21.3671	1.38801	0.02666	20.2907	2.94652	0.05961	3.8198	3.09232	21.8521	3.51062	0.08785	0.58077	2.69745	5.13034	6.07038	0.02634	5.79032	1.10192	3.78247	6.03529	1.07723	1.18004	16.1138	0.08352	0.0326	1.62201	2.35215	15.0963	15.808	0.03201	7.22187	5.60781	21.0503	1.29904	3.17865	0.4838	0.17287	9.87993	17.754	5.04395	1.35343	8.22483	0.05509	15.3211	1.88545	0.01372	0.19835
G1	1	AG-903-A05	18.0744	1.30433	0.03115	17.1036	2.56536	0.08658	3.31114	2.60632	18.8686	2.96364	0.10036	0.6237	2.3595	4.62253	5.24194	0.02918	5.08644	0.93925	3.29803	5.20143	0.93249	1.04519	13.5536	0.10859	0.04895	1.47998	2.05885	12.9763	13.2676	0.03166	6.40174	4.9706	18.3715	1.20418	2.91131	0.43899	0.17666	8.60703	15.1442	4.46006	1.20034	6.92804	0.05316	13.6533	1.75291	0.01647	0.2041
G1	1	AG-903-G18	17.84	1.273	0.02877	16.8501	2.56572	0.08243	3.23867	2.62548	18.4699	3.02869	0.10874	0.72792	2.21541	4.25057	4.89909	0.0359	3.52065	0.92782	3.12144	4.87096	0.92395	1.03598	13.3123	0.10109	0.04119	1.4361	1.99522	12.7941	13.1444	0.02948	5.85937	4.69319	15.9439	1.30408	2.90436	0.43043	0.22415	7.9055	13.3294	4.28488	1.18714	5.64987	0.06037	11.9058	1.85145	0.02018	0.19451
G1	3	AG-903-I02	1.41888	1.04189	0.03601	0.77717	1.4304	0.14008	0.4497	1.22155	1.02339	2.05437	0.07451	0.74749	0.80653	2.62675	4.22903	0.02301	40.7202	0.35207	1.3511	3.67313	0.15685	0.36822	0.58412	0.16249	0.05496	1.03825	0.33689	0.48777	1.14123	0.02765	6.13467	2.85173	10.7843	1.31959	2.58128	0.17836	0.16109	8.00586	25.3537	3.8075	0.39818	34.3864	0.0545	14.8503	1.30887	0.01835	0.35011
G1	1	AG-903-P01	10.3113	0.88294	0.02637	9.58612	1.66739	0.05754	2.01927	1.68618	10.5026	1.88156	0.05699	0.34882	1.0578	2.06324	2.41342	0.0254	1.77802	0.38542	1.25935	2.11761	0.55833	0.70276	7.88975	0.08654	0.0275	0.99643	1.29343	7.64639	7.81114	0.02494	2.61445	2.0814	7.45778	0.59087	1.2669	0.2041	0.12819	3.61012	7.52856	1.9541	0.52929	2.73059	0.02918	6.78388	0.78048	0.01081	0.14208
G1	1	AG-905-D21	19.9308	1.42129	0.03391	18.2304	2.85657	0.09229	3.58828	2.919	19.1825	3.32737	0.09028	0.56955	2.22506	4.46954	5.51199	0.02759	5.83919	0.87807	3.07058	5.30146	1.02392	1.10802	14.7512	0.11996	0.04256	1.55945	2.19803	13.3219	14.6164	0.03	6.81644	4.87462	19.9761	1.10119	2.78838	0.39333	0.18236	9.15877	18.524	4.40829	1.07506	7.74933	0.05431	16.6716	1.64093	0.02012	0.22327
G1	1	AG-905-E08	21.6559	1.51482	0.0314	20.7356	2.99662	0.0879	3.92017	3.13628	22.5526	3.6304	0.10307	0.71444	2.62588	4.99672	5.78664	0.03342	4.17325	1.06044	3.70406	5.95606	1.09236	1.2259	16.2758	0.11953	0.04922	1.68715	2.48171	15.4915	15.8732	0.03413	6.87021	5.46979	19.9878	1.42136	3.18333	0.5024	0.20637	9.49618	15.8673	4.96444	1.40905	6.9174	0.07066	13.9656	1.95244	0.02617	0.22844
G1	3	AG-907-I21	1.13401	0.84972	0.02511	0.64813	1.22759	0.11744	0.3969	1.05601	0.83447	1.76925	0.0549	0.60326	0.7398	2.67238	4.39425	0.02571	39.3451	0.32596	1.21585	3.5355	0.13662	0.3091	0.47293	0.12325	0.04683	0.8723	0.27447	0.46266	0.98416	0.01964	6.256	2.9907	10.9084	1.16444	2.50782	0.15512	0.1366	8.34424	26.9295	3.82678	0.36633	36.4012	0.04557	16.2621	1.22273	0.01515	0.30009
G1	1	AG-908-E09	19.0165	1.33631	0.03069	18.1538	2.7494	0.08672	3.52839	2.80158	19.7179	3.24756	0.11558	0.81105	2.49441	4.5898	5.23656	0.03574	3.79747	1.00922	3.47527	5.36333	0.99735	1.12708	14.3763	0.11386	0.03894	1.52801	2.20855	13.6431	14.1565	0.03201	6.35586	5.15192	17.3404	1.4376	3.1017	0.47582	0.2515	8.64805	14.6494	4.77776	1.315	6.33761	0.06876	13.1077	2.05776	0.02014	0.19558
G1	1	AG-908-K19	17.0965	1.22957	0.03202	16.3878	2.46994	0.07511	2.99825	2.43395	17.5985	2.90495	0.10634	0.73313	1.99776	3.72814	4.26642	0.03567	3.24238	0.82028	2.78642	4.29177	0.89549	0.98577	12.8774	0.10878	0.04781	1.34778	1.93603	11.8351	12.5541	0.03082	5.26632	4.13039	14.817	1.24297	2.56889	0.40283	0.23074	6.99063	12.5364	3.85883	1.04768	5.27282	0.06801	10.9986	1.66427	0.02974	0.18988
G1	1	AG-908-O17	19.9841	1.45748	0.03433	19.1351	2.83638	0.09124	3.67276	2.92285	20.7696	3.31655	0.1036	0.6598	2.49446	4.74728	5.5688	0.04278	5.26684	1.00464	3.51588	5.60028	1.06576	1.1814	15.1128	0.11633	0.04784	1.59939	2.27877	14.2771	14.7565	0.04126	6.81568	5.22307	19.3726	1.32271	3.01004	0.46594	0.20754	9.21589	16.3431	4.79332	1.26229	7.44366	0.06755	14.4764	1.87369	0.0217	0.22286
G1	1	AG-910-M13	17.6228	1.24268	0.0251	16.6753	2.49519	0.0727	3.19234	2.59903	18.5725	3.00061	0.10983	0.70721	2.21683	4.32654	4.98349	0.03562	3.38696	0.92258	3.21722	4.88786	0.94058	0.99017	13.2605	0.07748	0.03627	1.39573	1.93527	12.7804	12.9533	0.02881	5.92938	4.73807	16.3523	1.32166	2.91574	0.43279	0.21041	8.06689	13.4538	4.30959	1.2025	5.65767	0.05888	12.0829	1.85597	0.02346	0.1855
G1	1	AG-911-D11	20.3425	1.34556	0.02151	19.2174	2.80819	0.06092	3.62812	2.9206	21.0486	3.37381	0.0874	0.549	2.44478	4.75925	5.58839	0.0255	5.15536	0.98549	3.4463	5.60225	1.03211	1.11533	15.2732	0.089	0.03366	1.5507	2.24302	14.5859	14.8698	0.03283	6.83912	5.26406	19.4741	1.19964	2.95021	0.44984	0.16402	9.26123	16.5132	4.76688	1.25253	7.41868	0.04902	14.5792	1.7793	0.01394	0.19025
G1	1	AG-911-K21	19.4788	1.37189	0.02902	18.4425	2.8104	0.08995	3.56038	2.85228	20.1468	3.28228	0.11472	0.78872	2.41111	4.60547	5.32017	0.03396	3.89519	0.9972	3.40784	5.332	1.01424	1.13538	14.576	0.11486	0.04492	1.57176	2.20878	13.9119	14.3187	0.03455	6.38547	5.0113	17.6045	1.40095	3.12326	0.48167	0.24586	8.58966	14.7698	4.65243	1.27815	6.21975	0.07159	13.1175	1.99531	0.02167	0.20575
G1	1	AG-911-L21	15.5146	1.0607	0.01744	14.4944	2.09575	0.05787	2.61101	2.16747	15.9937	2.56899	0.09538	0.66116	1.78002	3.40926	3.87385	0.0277	2.61414	0.75992	2.48666	3.96598	0.77796	0.85928	11.5347	0.0788	0.0363	1.16536	1.67029	10.5975	11.1917	0.02315	4.76586	3.79974	13.6869	1.11237	2.32994	0.36192	0.18632	6.38022	10.927	3.50691	0.96538	4.44868	0.05778	9.85187	1.51619	0.02985	0.15234
G1	1	AG-912-I13	17.9381	1.35087	0.03541	16.9936	2.67488	0.09037	3.37635	2.66781	18.7537	3.09427	0.11849	0.79538	2.25444	4.3052	5.00741	0.03936	3.63714	0.9429	3.22352	4.98613	0.9418	1.09801	13.481	0.12548	0.04983	1.52635	2.07731	12.9156	13.2614	0.03427	5.96183	4.68276	16.1057	1.36655	2.97349	0.45881	0.26382	8.11175	13.7184	4.40718	1.20744	5.88965	0.07143	12.3021	1.95529	0.02691	0.2095
G1	1	AG-912-N21	19.507	1.42201	0.03259	18.713	2.82544	0.08573	3.60698	2.87869	20.3334	3.32979	0.12562	0.83749	2.49971	4.68713	5.39856	0.04139	4.09047	0.98695	3.48872	5.47468	1.01031	1.17986	14.7857	0.12398	0.0463	1.61976	2.2534	14.0211	14.5188	0.03494	6.57486	5.18715	17.8851	1.48544	3.20858	0.47199	0.27113	8.87815	14.9348	4.94412	1.32092	6.55225	0.07314	13.5084	2.09333	0.02777	0.20953
G1	1	AG-912-O03	18.4241	1.28548	0.02474	17.4326	2.63051	0.069	3.46099	2.73862	19.3409	3.13874	0.10874	0.73556	2.31132	4.46532	5.04153	0.03322	3.68013	0.94629	3.32846	5.13911	0.96397	1.08537	13.8527	0.0989	0.03566	1.48101	2.12745	13.3771	13.5364	0.02884	6.24316	5.00158	17.277	1.34571	3.01525	0.4513	0.20807	8.46849	14.221	4.54044	1.26886	6.13134	0.05854	12.5499	1.93708	0.01891	0.18452
G1	1	AG-912-P15	19.2053	1.33701	0.03431	18.3256	2.7424	0.08472	3.49716	2.83001	19.9113	3.20264	0.09031	0.61708	2.3317	4.38773	5.11481	0.02999	3.78041	0.94595	3.30239	5.09823	1.00488	1.11132	14.5178	0.11128	0.04282	1.5355	2.21846	13.708	14.164	0.03721	6.12227	4.85386	17.6647	1.18338	2.74072	0.4368	0.18192	8.25538	14.4927	4.39477	1.18674	6.21128	0.05973	12.9634	1.69564	0.02392	0.20743
G1	1	AG-913-F10	18.219	1.29399	0.02807	16.7075	2.51375	0.07577	3.22106	2.65437	17.6152	3.03881	0.07331	0.47046	1.72017	3.39749	4.1659	0.02958	3.82483	0.69371	2.26227	3.83574	0.94701	1.03118	13.597	0.10584	0.03643	1.41813	2.01641	12.1632	13.4384	0.03588	4.97454	3.70075	14.718	0.86851	1.99051	0.31363	0.16351	6.53923	15.1884	3.28522	0.85567	5.49197	0.04868	12.4994	1.2631	0.01887	0.19823
G1	1	AG-913-G17	20.0529	1.3774	0.03304	18.4488	2.81268	0.0815	3.57523	2.91138	19.7682	3.3188	0.09922	0.59668	2.27424	4.60891	5.67594	0.03031	5.65111	0.90869	3.17514	5.34526	1.02815	1.13232	14.9197	0.11712	0.04377	1.5545	2.20724	13.6372	14.7932	0.03508	6.94761	5.03335	20.4418	1.12592	2.84321	0.40286	0.18491	9.18166	18.3766	4.4938	1.14293	7.70726	0.05904	16.7629	1.69649	0.01726	0.21262
G1	1	AG-913-L11	17.3562	1.2458	0.03113	16.4438	2.5427	0.08769	3.27081	2.53477	18.329	2.94639	0.08281	0.60247	2.23523	4.238	4.85975	0.02685	3.52032	0.87829	3.07413	4.85736	0.90448	1.03136	13.0304	0.09831	0.03245	1.41092	2.02371	12.4996	12.7998	0.02857	5.90571	4.64331	16.0559	1.14515	2.65911	0.41957	0.1781	7.94195	13.3108	4.26263	1.16827	5.80387	0.05383	11.9769	1.72973	0.01059	0.17889
G1	1	AG-913-O16	19.5957	1.39016	0.03349	18.022	2.6904	0.09556	3.49479	2.84846	19.5437	3.22736	0.09938	0.59808	2.12139	4.30886	5.3077	0.029	4.1997	0.82711	2.93891	5.08336	0.99972	1.12697	14.3492	0.11213	0.04712	1.53478	2.10425	13.3998	14.1323	0.02964	6.32541	4.74559	19.0544	1.10339	2.68324	0.38735	0.16585	8.57549	16.8045	4.18949	1.08853	6.52216	0.0544	15.312	1.6412	0.01316	0.20985
G1	1	AG-914-K21	20.2285	1.35928	0.02631	19.4721	2.80474	0.0789	3.62663	2.94756	21.3691	3.36408	0.11059	0.68023	2.27579	4.32735	4.8883	0.02831	3.4229	0.91359	3.09431	4.89962	1.03057	1.14987	15.2758	0.08257	0.03702	1.55785	2.27265	14.7363	14.8754	0.0291	5.88923	4.70793	16.5436	1.2799	2.9157	0.4404	0.20552	7.93813	13.9741	4.27021	1.19751	5.6666	0.05757	12.4084	1.77772	0.01837	0.19108
G1	1	AG-915-A08	16.6527	1.18767	0.03883	16.1079	2.40589	0.08468	2.96027	2.45839	17.7916	2.88364	0.10064	0.76862	1.899	3.55906	4.06733	0.03388	2.78167	0.80584	2.66596	4.07817	0.86881	1.0052	12.3904	0.11053	0.04263	1.37412	1.88738	12.039	12.003	0.02967	4.92606	3.94279	13.1115	1.20072	2.52476	0.40779	0.24395	6.67902	11.9136	3.75051	1.03394	4.66493	0.05836	10.7209	1.63032	0.02416	0.18741
G1	1	AG-915-C17	19.7509	1.39424	0.03724	17.869	2.66661	0.08698	3.24979	2.73763	18.411	3.27124	0.0816	0.57121	1.68683	3.40288	4.16499	0.03207	4.34235	0.65732	2.2702	3.84468	1.0283	1.13765	14.6006	0.12486	0.05107	1.51467	2.0975	12.3646	14.1444	0.03575	5.05453	3.66163	15.3156	0.96116	2.22282	0.3077	0.19458	6.69201	15.569	3.4099	0.82377	5.86249	0.0534	13.1019	1.34419	0.02865	0.21103
G1	1	AG-915-E18	16.9526	1.25657	0.02047	15.3265	2.42803	0.0868	2.89021	2.47789	15.697	2.82782	0.08276	0.51314	1.56204	3.2841	4.17117	0.02667	4.44377	0.63278	2.06706	3.67945	0.83653	1.00937	12.3914	0.10492	0.04154	1.38671	1.81496	10.7963	12.1944	0.03066	4.83968	3.48591	14.419	0.84425	2.07266	0.28837	0.15642	6.38431	16.4545	3.16441	0.78945	5.83418	0.04364	13.5966	1.25234	0.01191	0.1952
G1	1	AG-915-F11	19.0455	1.30341	0.02573	18.086	2.68668	0.07928	3.46844	2.78965	19.694	3.1771	0.09634	0.61424	2.50523	4.75726	5.55201	0.0259	5.3071	1.00807	3.53817	5.63526	0.97562	1.08305	14.2701	0.10085	0.04064	1.48096	2.15537	13.5088	14.0986	0.03307	6.67017	5.18721	19.4976	1.27391	3.00973	0.45542	0.18262	9.09652	15.9096	4.7554	1.27603	7.52652	0.06161	13.897	1.79408	0.01731	0.19401
G1	1	AG-916-D09	20.2275	1.39899	0.03318	18.6129	2.82936	0.08741	3.5962	2.95979	19.73	3.38129	0.09119	0.57899	2.28554	4.67524	5.68957	0.02855	5.61649	0.9159	3.20794	5.42893	1.03876	1.14189	15.0647	0.11295	0.04141	1.56679	2.2458	13.7146	14.8634	0.03173	7.01311	5.06287	20.7061	1.14492	2.87399	0.40819	0.17904	9.36076	18.8065	4.5092	1.12349	7.84943	0.05894	16.8462	1.67587	0.01677	0.20586
G1	1	AG-916-I18	20.0865	1.39771	0.03363	18.4291	2.81954	0.08062	3.57356	2.93313	19.7355	3.36404	0.08916	0.55856	2.24263	4.5885	5.55172	0.02848	5.48201	0.88069	3.10495	5.29851	1.03561	1.12658	15.0038	0.10966	0.04338	1.56923	2.20399	13.619	14.652	0.03202	6.78031	4.94988	20.3843	1.10607	2.8136	0.39489	0.17439	9.11325	18.5722	4.40681	1.10861	7.68459	0.05575	16.5855	1.62848	0.01652	0.20404
G1	1	AG-917-A10	20.1098	1.53046	0.04301	19.3022	2.96204	0.11385	3.74339	2.92629	21.1386	3.40749	0.11565	0.77255	2.4737	4.64632	5.44693	0.04012	3.81644	0.98258	3.47668	5.4417	1.07425	1.23563	15.095	0.146	0.05077	1.70127	2.38342	14.5065	14.8023	0.03354	6.57956	5.15903	17.8214	1.34754	2.98484	0.48166	0.23031	8.78715	14.894	4.7871	1.28663	6.36259	0.07337	13.3904	2.0051	0.02127	0.22946
G1	1	AG-917-A11	18.9155	1.34324	0.03115	17.815	2.72923	0.09113	3.44921	2.80531	19.2538	3.20309	0.11556	0.7644	2.31635	4.37081	4.99803	0.03472	3.62661	0.97714	3.26173	5.09256	1.00178	1.12422	14.1805	0.12158	0.04784	1.52477	2.14216	13.3083	13.9857	0.03215	6.08761	4.88479	16.8777	1.40513	2.97679	0.4604	0.23485	8.23222	13.8962	4.43138	1.24194	5.9307	0.06928	12.4732	1.93425	0.02973	0.19732
G1	1	AG-917-M13	19.5294	1.26627	0.02783	18.5075	2.6344	0.056	3.36238	2.7408	19.9071	3.246	0.08097	0.52148	2.2016	4.16876	4.86972	0.02289	4.2688	0.85965	3.03357	4.84326	0.97356	1.08422	14.6977	0.0862	0.03748	1.45253	2.1585	13.5754	14.1758	0.02673	6.00611	4.60797	17.4655	1.08468	2.62615	0.38722	0.14726	7.94888	14.7071	4.17516	1.07557	6.34185	0.05393	12.9094	1.60737	0.01804	0.18337
G1	1	AG-918-I09	19.3354	1.37699	0.02702	18.0938	2.78271	0.08714	3.5365	2.86624	19.7688	3.21429	0.11147	0.75739	2.37839	4.42514	4.99212	0.0334	3.77912	0.96421	3.30488	5.09981	0.98816	1.11759	14.435	0.1118	0.04409	1.56184	2.16402	13.5002	14.1103	0.03108	6.17276	4.8773	17.239	1.35525	3.00888	0.46175	0.23824	8.33787	14.2559	4.55039	1.2571	6.08743	0.06699	12.8019	1.89835	0.02219	0.20174
G1	1	AG-918-M14	16.8733	1.26289	0.03505	15.9241	2.44008	0.09176	3.10936	2.45755	17.7719	2.85247	0.09338	0.62137	2.03997	3.9154	4.55288	0.02776	3.39082	0.80613	2.8533	4.43668	0.87032	1.01718	12.5814	0.11651	0.04773	1.38805	1.93	12.083	12.284	0.03452	5.46077	4.19879	15.2867	1.08413	2.5111	0.39012	0.17789	7.28581	12.657	3.89089	1.08827	5.42555	0.05773	11.4593	1.61921	0.02199	0.18517
G1	1	AG-919-F05	18.5474	1.30008	0.03158	16.8612	2.5677	0.08417	3.35544	2.66546	18.2086	3.07506	0.08438	0.54631	2.04607	4.16072	5.02256	0.02427	4.0558	0.81131	2.86249	4.81754	0.9627	1.07684	13.6971	0.10504	0.03909	1.46992	2.05027	12.5388	13.6247	0.0326	6.14998	4.59564	17.9493	1.04949	2.63629	0.38131	0.16229	8.2398	16.0485	4.09829	1.07652	6.39742	0.05076	14.5544	1.54529	0.01201	0.19244
G1	1	AG-919-G14	12.6213	1.0232	0.03573	12.0983	2.00139	0.08562	2.49399	2.10183	13.3705	2.36222	0.09533	0.6339	1.45846	2.77919	3.1167	0.03157	2.14437	0.60683	1.92474	2.90778	0.69745	0.84275	9.77362	0.11485	0.04153	1.19872	1.59181	9.74368	9.53344	0.02841	3.62067	2.95691	9.56021	0.97879	1.93639	0.29342	0.20043	4.81157	8.81481	2.73531	0.77713	3.57193	0.05174	7.89988	1.26972	0.03133	0.17544
G1	1	AG-919-L04	20.2784	1.40938	0.02725	19.2828	2.87528	0.08562	3.71094	2.99326	20.8321	3.40243	0.10185	0.66518	2.60197	4.89456	5.69627	0.03076	5.27075	1.04126	3.62716	5.80539	1.04215	1.15832	15.224	0.1132	0.0451	1.58411	2.29838	14.3649	14.961	0.0364	6.83165	5.35464	19.8866	1.355	3.09959	0.47901	0.20098	9.35761	16.4955	4.89148	1.31249	7.60502	0.06741	14.348	1.88828	0.01963	0.21192
G1	1	AG-919-O23	19.0775	1.32232	0.02413	18.2549	2.64591	0.0823	3.41249	2.7442	19.7551	3.18076	0.08721	0.57249	2.39052	4.52799	5.32314	0.02492	4.88444	0.95836	3.33863	5.3463	0.992	1.09723	14.3664	0.09011	0.04016	1.47528	2.15249	13.5647	13.958	0.02499	6.56574	5.02173	18.5591	1.18837	2.84078	0.43751	0.17047	8.76215	15.5821	4.56083	1.21545	7.09748	0.05322	13.8646	1.7572	0.01335	0.19629
G1	1	AG-920-J05	18.132	1.22535	0.02827	16.3715	2.37794	0.06834	2.9324	2.48538	16.8573	2.89712	0.06507	0.45821	1.48999	3.10235	3.80768	0.02478	4.07983	0.58268	2.00163	3.42955	0.90905	1.0183	13.3046	0.09153	0.03524	1.37092	1.85138	11.232	13.0512	0.02764	4.53483	3.28817	13.8538	0.77805	1.91842	0.27515	0.14874	6.05254	14.4924	3.0091	0.73885	5.5941	0.04232	11.9446	1.12971	0.01715	0.17026
G1	2	AH-287-K22	1.2552	0.38679	0.0229	1.24036	0.50497	0.06543	0.47762	0.35327	1.44671	0.43042	0.05281	0.3987	0.29302	0.43396	0.4002	0.02197	0.44581	0.1366	0.3666	0.36969	0.13389	0.26775	1.04384	0.10421	0.04241	0.38996	0.34049	0.95218	1.09259	0.02971	0.46498	0.44025	1.04871	0.42978	0.57182	0.09851	0.1477	0.69151	1.04639	0.55442	0.19528	0.52467	0.04453	1.00373	0.46917	0.01567	0.08255
G1	2	AH-321-A09	1.18979	0.32898	0.02619	1.15983	0.40635	0.05614	0.41147	0.272	1.31821	0.37353	0.03898	0.32824	0.22604	0.37405	0.35048	0.01818	0.42201	0.11117	0.29	0.35867	0.12157	0.24541	0.94911	0.08236	0.03574	0.34108	0.28505	0.88555	0.94664	0.02688	0.42938	0.39005	1.01004	0.32603	0.45787	0.07792	0.11077	0.61376	0.94826	0.47974	0.1641	0.48529	0.03171	0.93734	0.38914	0.00792	0.06374
G1	1	AH-321-L10	8.46729	0.70633	0.0284	8.40607	1.36015	0.06202	1.56068	1.23826	9.21511	1.51023	0.06684	0.40448	0.94724	1.67639	1.97599	0.02461	1.46163	0.37104	1.21559	1.89551	0.45266	0.57883	6.45479	0.09402	0.03764	0.80404	1.06171	6.24997	6.24662	0.02221	2.3049	1.8511	6.38027	0.62941	1.21972	0.19335	0.13799	3.19622	5.98195	1.76922	0.47415	2.35109	0.04239	5.03862	0.77378	0.02212	0.12802
G1	2	AH-326-D23	1.47808	0.39005	0.02895	1.42622	0.49592	0.0695	0.48213	0.33854	1.60504	0.47163	0.0532	0.38359	0.28856	0.4566	0.431	0.02043	0.39814	0.142	0.35882	0.41858	0.13849	0.27452	1.19099	0.10428	0.04488	0.39381	0.35149	1.0746	1.18805	0.03084	0.53254	0.47581	1.21284	0.39176	0.53301	0.09314	0.13091	0.73699	1.12912	0.5444	0.19663	0.53465	0.04106	1.08933	0.44348	0.02086	0.07975
G1	3	MED628	1.70144	1.27646	0.03104	0.90152	1.87485	0.14412	0.45676	1.64261	1.19287	2.80919	0.06537	0.78441	0.92917	3.17402	5.40163	0.0195	50.7478	0.42386	1.58037	4.49845	0.18666	0.37008	0.62757	0.14337	0.04438	1.28241	0.30369	0.58217	1.51236	0.02126	7.88807	3.70085	13.049	1.73418	3.11343	0.1998	0.16235	10.5329	34.1148	4.77169	0.44366	46.0112	0.0555	19.2237	1.65332	0.02056	0.45059
G2	4	Actino-Bin03	0.20889	0.25267	0.02304	0.23305	0.24264	0.05337	0.21778	0.16987	0.25415	0.1826	0.06422	0.97407	0.1956	0.16046	0.11939	0.02401	0.08555	0.12755	0.36306	0.25176	0.05723	0.14418	0.20933	0.09315	0.04614	0.23085	0.17939	0.18947	0.21519	0.0196	0.34795	0.4062	0.19013	3.85476	1.11984	0.10393	0.33453	0.43711	0.13848	0.71353	0.25707	0.09339	0.07304	0.15507	0.69689	0.02298	0.08455
G2	4	AG-313-I09	0.20524	0.22677	0.01922	0.22846	0.25528	0.05559	0.21109	0.15015	0.2393	0.18002	0.0435	0.4088	0.15087	0.14179	0.10273	0.0255	0.09754	0.07788	0.19893	0.16936	0.05543	0.14314	0.18897	0.08909	0.03651	0.20449	0.17099	0.18074	0.21967	0.01701	0.18353	0.22146	0.18786	0.98229	0.54437	0.06532	0.15275	0.27014	0.15453	0.3872	0.13971	0.1235	0.03879	0.18066	0.38002	0.01316	0.05776
G2	8	AG-325-G22	0.23721	0.33624	0.01958	0.21713	0.37955	0.08613	0.28614	0.23045	0.25323	0.33436	0.05024	0.61164	0.17113	0.22452	0.13454	0.02515	0.14704	0.09797	0.28643	0.24446	0.07608	0.22216	0.22608	0.119	0.04464	0.33702	0.24633	0.20966	0.26958	0.02628	0.39671	0.35053	0.19228	1.60907	0.7056	0.08743	0.15444	0.55611	0.24687	0.64514	0.26257	0.19171	0.0517	0.23736	0.60399	0.01021	0.12627
G2	4	AG-333-E10	0.20005	0.24549	0.02247	0.19954	0.25028	0.05517	0.22231	0.14862	0.22572	0.17967	0.05834	0.82815	0.1598	0.16398	0.11796	0.02039	0.08544	0.09351	0.29397	0.21995	0.05705	0.15244	0.19058	0.08769	0.03576	0.22414	0.18102	0.16365	0.20674	0.02084	0.27681	0.33683	0.17538	3.03858	0.94343	0.08921	0.27913	0.3427	0.12238	0.58134	0.22749	0.11759	0.06361	0.17306	0.62824	0.02949	0.06713
G2	4	AG-333-M17	0.14549	0.14178	0.00911	0.1404	0.18216	0.02789	0.1447	0.07988	0.15803	0.11729	0.03196	0.30792	0.09154	0.10574	0.07226	0.00723	0.07821	0.04269	0.12863	0.1087	0.04058	0.09303	0.12699	0.04429	0.01602	0.13192	0.10526	0.12272	0.14605	0.01259	0.14127	0.16729	0.12823	0.91763	0.41424	0.04733	0.10945	0.19201	0.11989	0.29872	0.10278	0.10534	0.02865	0.12557	0.27773	0.01107	0.0402
G2	1	AG-349-A01	6.96997	0.62835	0.02537	10.073	1.36532	0.07949	1.5676	1.04207	13.676	1.60441	0.0701	0.56058	0.3795	0.71647	0.60237	0.01748	0.24535	0.15519	0.59379	0.58437	0.30766	0.5595	6.33495	0.09473	0.04109	0.63064	0.86035	5.22751	3.60123	0.02506	1.03907	1.27965	2.40835	1.0883	2.07982	0.2246	0.21135	1.23701	1.45492	1.59265	0.52242	0.4132	0.05637	1.70851	0.74611	0.01211	0.16443
G2	2	AG-349-E07	3.68776	1.05057	0.02682	3.25419	2.3533	0.09355	2.65901	1.33266	5.61196	2.29122	0.13462	1.44583	0.80467	1.18568	0.70372	0.02745	0.13349	0.34537	1.70374	1.24845	0.26554	0.91917	3.4944	0.12442	0.04718	1.05078	1.31479	2.59527	2.64562	0.02967	2.60046	4.08981	1.53392	4.07752	7.06028	0.7622	0.62388	2.9953	0.715	4.75708	1.76682	0.30593	0.13002	1.24526	2.0589	0.01872	0.1885
G2	2	AG-349-M08	7.39197	1.20075	0.0253	4.97142	2.96746	0.11251	3.27944	1.98965	8.93742	3.58226	0.11561	1.27272	0.7472	1.13093	0.68002	0.02907	0.17594	0.30996	1.51426	1.10141	0.37721	1.04534	6.33616	0.15155	0.05763	1.21771	1.53776	3.70686	4.28093	0.03677	2.26405	3.44811	1.44797	3.46788	6.12956	0.63465	0.54234	2.59472	0.72631	4.21957	1.4815	0.35296	0.11114	1.25775	1.7789	0.02018	0.24027
G2	2	AG-360-C06	2.10912	1.79393	0.03158	1.7112	4.009	0.15132	4.60809	2.00555	2.94559	3.20419	0.29623	3.23335	1.62822	2.19822	0.95876	0.04366	0.12125	0.72144	3.80108	2.27778	0.32158	1.7023	2.22799	0.20377	0.07527	1.88348	2.23873	2.10065	2.75704	0.02965	5.21747	9.00459	0.96946	9.69385	15.5914	1.69557	1.45108	5.9215	0.47801	10.7144	3.99253	0.20624	0.25244	1.12141	4.40852	0.04736	0.27503
G2	2	AG-365-D22	3.35712	1.14108	0.01922	2.4793	2.60415	0.08927	3.07078	1.44996	4.86618	2.4094	0.15246	1.60183	0.87993	1.43707	0.74258	0.02278	0.10229	0.38297	1.89052	1.35865	0.19905	1.05113	3.10756	0.09942	0.04462	1.19638	1.38257	2.25717	2.52941	0.02296	3.01845	4.93903	1.81886	4.67921	8.12693	0.93732	0.69163	3.53339	0.63654	5.44976	2.18417	0.30133	0.13528	1.32614	2.24865	0.01662	0.1841
G2	4	AG-390-B19	0.24289	0.23696	0.02217	0.23877	0.29603	0.08243	0.26102	0.17828	0.28512	0.22848	0.1051	1.62523	0.31049	0.35817	0.19921	0.02726	0.08819	0.19373	0.7051	0.49448	0.06045	0.15986	0.24471	0.09217	0.03713	0.23998	0.19038	0.21659	0.26438	0.01681	0.80836	0.88392	0.23087	4.1985	2.4367	0.18153	0.47219	0.93426	0.19183	1.45329	0.48505	0.15328	0.10163	0.25693	1.35616	0.03536	0.13481
G2	8	AG-390-E09	0.26726	0.26393	0.01866	0.2596	0.31187	0.07356	0.2389	0.20851	0.27275	0.31906	0.06668	0.74285	0.22632	0.25034	0.16568	0.01976	0.11487	0.12949	0.38546	0.33604	0.05938	0.17025	0.25952	0.09484	0.03538	0.25765	0.19103	0.23864	0.28941	0.01927	0.57006	0.51512	0.18972	2.29175	1.00697	0.11072	0.20269	0.77623	0.2589	0.885	0.36293	0.20788	0.05597	0.25025	0.77641	0.01681	0.12581
G2	2	AG-410-M23	2.81889	0.9671	0.02887	2.39097	2.13335	0.10871	2.38353	1.16936	4.20379	1.97388	0.11895	1.34529	0.73533	1.10306	0.60073	0.02716	0.1334	0.30765	1.48617	1.02952	0.2259	0.87438	2.64221	0.12956	0.04513	0.99892	1.14676	2.08749	2.26174	0.02441	2.16002	3.51682	1.07126	3.55658	6.09474	0.6656	0.5608	2.54689	0.58984	4.22032	1.53285	0.30257	0.11136	0.97842	1.82848	0.01594	0.15905
G2	6	AG-422-O17	1.20748	0.45783	0.02589	0.9299	0.73282	0.06921	0.78381	0.41326	1.16433	0.64907	0.09134	0.86543	0.533	0.79066	0.50851	0.03236	0.1602	0.30339	0.98978	0.91255	0.12842	0.31097	1.39919	0.11886	0.04423	0.44983	0.48438	1.05052	1.04621	0.02727	1.44433	1.86635	0.30633	2.33939	2.54554	0.29802	0.31955	1.89495	0.29311	2.12623	0.80516	0.22891	0.07193	0.63126	1.16075	0.01532	0.09122
G2	1	AG-426-D23	4.47046	0.54322	0.01892	6.94164	1.18487	0.07495	1.28921	0.76566	9.78152	1.29122	0.15035	1.23803	0.76583	1.32831	1.02007	0.04663	0.48125	0.39087	1.27133	1.10561	0.2284	0.4729	4.1283	0.09852	0.03874	0.52705	0.69859	3.69131	2.45293	0.02117	1.74409	2.1632	4.9134	2.0301	3.43239	0.39992	0.47698	2.09327	1.70937	2.60865	0.85885	0.78561	0.11116	2.53212	1.50381	0.03066	0.13164
G2	2	AG-426-F13	3.54946	1.11751	0.02695	2.98217	2.58759	0.10068	3.01004	1.42416	5.12929	2.46719	0.18474	1.97796	1.12725	1.67674	0.97162	0.04747	0.16077	0.49967	2.2848	1.59506	0.264	1.03203	3.34548	0.13562	0.04626	1.15801	1.3863	2.45485	2.65835	0.02528	3.29812	5.25149	2.04996	5.25596	9.03162	0.97951	0.8463	3.90048	0.84404	6.19345	2.234	0.39621	0.16354	1.63064	2.70497	0.03087	0.19679
G2	2	AG-426-L21	3.88815	1.10203	0.02109	3.13252	2.57778	0.09856	2.99031	1.49835	5.25262	2.51121	0.171	1.83706	1.02533	1.56032	0.95708	0.039	0.2919	0.4641	2.09052	1.47306	0.26234	1.02799	3.68671	0.13595	0.04411	1.20752	1.44786	2.58835	2.89664	0.02946	3.15028	4.78769	2.21106	4.69687	8.12797	0.88412	0.77031	3.61277	1.15926	5.58116	1.98249	0.54411	0.1368	1.83391	2.46142	0.02938	0.2097
G2	5	AG-430-E05	1.38672	1.33099	0.03253	1.13016	1.90852	0.09892	1.75796	1.13277	1.33329	1.55191	0.17741	1.40329	0.7495	1.21017	0.87677	0.07001	0.1602	0.41144	1.04268	0.91793	0.25307	0.81186	1.73363	0.14639	0.05959	1.33666	1.0642	1.62833	2.62145	0.02998	1.25211	1.3737	0.49108	1.77485	2.4683	0.33983	0.49684	1.55695	0.49415	1.9058	0.62032	0.25255	0.11813	1.74613	1.83507	0.03588	0.14917
G2	1	AG-430-M19	5.74345	0.53825	0.01251	8.44946	1.23475	0.06063	1.38538	0.87925	11.4696	1.40249	0.10533	0.85231	0.54588	1.04453	0.87099	0.02436	0.59129	0.26734	0.87852	0.86347	0.24495	0.48379	5.30618	0.08643	0.03123	0.53708	0.74939	4.36343	3.00332	0.02269	1.54871	1.74053	3.52446	1.43676	2.79961	0.29852	0.325	1.81035	2.5347	2.11747	0.63942	0.83572	0.07571	2.87185	1.02569	0.01622	0.13811
G2	5	AG-430-N17	1.13723	1.26544	0.01645	0.92712	1.76108	0.06966	1.61634	0.99728	1.13369	1.39743	0.06817	0.61959	0.40272	0.83914	0.68566	0.02994	0.09158	0.19838	0.55805	0.65351	0.2314	0.75568	1.4868	0.12112	0.05032	1.23676	0.98072	1.52243	2.45345	0.02619	0.99582	0.92941	0.2195	1.07129	1.53289	0.17485	0.19232	1.30625	0.37051	1.22267	0.35174	0.1215	0.06176	1.60981	1.15042	0.01333	0.12847
G2	1	AG-439-A17	4.28877	0.54836	0.02155	6.66641	1.19484	0.07862	1.32322	0.75191	9.54828	1.25404	0.09706	0.88369	0.54932	0.95319	0.74845	0.03101	0.21	0.24005	1.00898	0.85778	0.21657	0.50314	4.01933	0.10119	0.04433	0.55838	0.70059	3.55225	2.40727	0.02335	1.51092	2.06317	3.26958	1.88606	3.31777	0.37286	0.34622	1.85246	1.22402	2.39536	0.85201	0.44992	0.07543	1.81623	1.15283	0.01746	0.12585
G2	2	AG-439-N21	1.95427	1.74973	0.03756	1.66325	3.75578	0.14312	4.4084	1.83725	2.79961	2.99847	0.2644	3.08717	1.55303	2.06222	0.91648	0.04717	0.11156	0.67831	3.65315	2.10494	0.32184	1.65322	2.02255	0.20722	0.06737	1.80751	2.14524	1.95681	2.61063	0.03323	4.82706	8.30389	0.82587	8.96471	15.0427	1.58231	1.37755	5.50402	0.48761	10.3242	3.6065	0.24052	0.23329	1.06778	4.14568	0.046	0.29296
G2	6	AG-447-C10	1.11774	0.34433	0.00929	0.82927	0.61868	0.03792	0.70348	0.3611	1.04438	0.56866	0.09664	0.97489	0.62823	1.00786	0.59142	0.02065	0.11568	0.34543	1.36232	1.15547	0.1015	0.24937	1.22391	0.07544	0.02941	0.33683	0.42084	0.97462	0.90118	0.01644	1.93734	2.4645	0.26984	2.94316	3.13282	0.37036	0.36385	2.53344	0.27541	2.76146	1.06855	0.19247	0.0724	0.64222	1.30801	0.0138	0.06454
G2	6	AG-447-D11	1.0945	0.39923	0.01712	0.86316	0.67471	0.04701	0.75175	0.39545	1.05777	0.62219	0.09868	0.91063	0.57259	0.80057	0.49633	0.0215	0.133	0.31848	1.18239	1.03634	0.1151	0.26514	1.26582	0.08356	0.03032	0.39419	0.45987	0.9369	0.9711	0.02351	1.88693	2.40697	0.28219	3.0665	3.03184	0.37565	0.3133	2.45655	0.32356	2.66988	1.02917	0.24583	0.06933	0.55574	1.28025	0.01276	0.07762
G2	6	AG-447-D20	1.00088	0.44789	0.09219	0.8325	0.58047	0.05758	0.76288	0.4145	1.22677	0.57463	0.22771	0.91352	0.5684	0.95173	0.53926	0.09204	0.14901	0.35112	1.22345	1.07811	0.14752	0.29656	1.09104	0.12982	0.03194	0.36567	0.39417	0.87146	0.89251	0.09131	1.8763	2.42379	0.80765	3.19056	3.11258	0.45306	0.40209	2.41714	0.35053	2.89784	1.08502	0.26257	0.19017	0.59335	1.31712	0.14943	0.07959
G2	6	AG-447-G15	1.26256	0.43296	0.01924	0.92809	0.68935	0.06678	0.78065	0.39431	1.18591	0.61891	0.10175	0.95327	0.57041	0.89844	0.55628	0.02552	0.12939	0.32462	1.18648	1.1016	0.11878	0.29859	1.43112	0.10245	0.04061	0.42707	0.47887	1.07029	1.00443	0.02554	1.77691	2.1916	0.32487	2.81557	3.0184	0.34715	0.34814	2.30963	0.32315	2.54966	0.96554	0.2077	0.07344	0.63932	1.33056	0.01871	0.09154
G2	9	AG-447-I21	0.24218	0.43958	0.03212	0.24675	0.48837	0.12139	0.32676	0.32954	0.27273	0.44522	0.09762	1.32958	0.28159	0.31528	0.2056	0.03569	0.12172	0.18995	0.46694	0.40355	0.09629	0.25655	0.24676	0.13746	0.06001	0.40359	0.30893	0.24256	0.31188	0.02842	0.52968	0.55422	0.18898	2.35683	1.03567	0.14337	0.25018	0.73104	0.18294	0.86121	0.40285	0.17797	0.0871	0.27172	0.91905	0.01898	0.20695
G2	2	AG-447-L16	1.81952	1.42747	0.02251	1.5453	2.98072	0.11489	3.61829	1.53678	2.5325	2.47825	0.23627	2.46577	1.31606	1.77351	0.79755	0.03177	0.10288	0.55777	3.02517	1.79225	0.25599	1.26787	1.89281	0.14953	0.05116	1.42192	1.69558	1.753	2.19488	0.024	4.23308	7.23797	0.81246	7.86852	12.8206	1.39696	1.13895	4.82353	0.47774	8.73453	3.15036	0.19285	0.20797	0.92575	3.44036	0.03555	0.21161
G2	8	AG-447-L17	0.23047	0.22778	0.0146	0.20826	0.27238	0.06499	0.22203	0.18335	0.23616	0.30147	0.04538	0.52402	0.12987	0.16725	0.11381	0.01583	0.11278	0.07488	0.27202	0.25987	0.05017	0.13968	0.22409	0.08605	0.03246	0.22445	0.16774	0.20327	0.26269	0.02119	0.43953	0.38475	0.16986	1.72922	0.70818	0.07463	0.11866	0.60119	0.20832	0.68547	0.24522	0.16588	0.04686	0.2078	0.52634	0.01326	0.11672
G2	6	AG-447-M08	1.27057	0.39191	0.00882	0.96164	0.70671	0.04743	0.76739	0.4135	1.19002	0.63367	0.08524	0.91764	0.58294	0.86217	0.52323	0.01544	0.10774	0.31583	1.26611	1.09045	0.11323	0.26809	1.44435	0.07837	0.03062	0.37646	0.4441	1.03844	0.97097	0.01718	1.94504	2.48219	0.27339	3.15018	3.27757	0.3724	0.34225	2.54276	0.28569	2.79779	1.09432	0.18896	0.08065	0.58483	1.29784	0.01716	0.07732
G2	2	AG-447-N10	1.73132	2.02186	0.03409	1.53044	4.32071	0.17275	5.19601	2.06936	2.53567	3.41531	0.28775	3.3439	1.75757	2.50484	1.03808	0.0557	0.10585	0.74462	4.13085	2.41386	0.32935	1.88123	1.9148	0.22075	0.0711	2.13706	2.47098	2.02724	2.78875	0.03175	5.65107	9.96869	0.75626	8.34667	17.6622	1.81688	1.48629	6.54092	0.42727	11.4794	4.17055	0.21672	0.23903	1.04547	4.23771	0.0446	0.3082
G2	6	AG-447-N19	1.06912	0.52458	0.08252	0.91032	0.72888	0.08057	0.87494	0.48155	1.33436	0.67094	0.23222	1.02222	0.61142	0.98879	0.57237	0.09634	0.15414	0.37502	1.25579	1.12667	0.17547	0.3412	1.15132	0.16671	0.04867	0.47779	0.48894	0.94995	0.99521	0.08662	1.9224	2.44753	0.8778	3.29764	3.21089	0.47948	0.42108	2.53476	0.3743	2.86764	1.14411	0.29243	0.21233	0.67113	1.42414	0.13127	0.10935
G2	9	AG-447-O20	0.19558	0.30929	0.02059	0.17762	0.34967	0.09401	0.23808	0.23707	0.21078	0.34604	0.07319	1.16779	0.18679	0.25124	0.17642	0.02519	0.13947	0.13975	0.36901	0.3449	0.07423	0.17582	0.1705	0.11173	0.04789	0.28693	0.21074	0.18038	0.2149	0.02328	0.47282	0.43362	0.16976	2.18938	0.87241	0.10613	0.17962	0.67451	0.19301	0.75474	0.34875	0.15583	0.07468	0.2443	0.77119	0.01484	0.18349
G2	2	AG-447-P23	1.8856	1.98185	0.03369	1.66873	4.32435	0.16546	5.19702	2.10968	2.79912	3.4613	0.28687	3.36869	1.78419	2.50594	1.07146	0.05002	0.10937	0.75199	4.15565	2.42627	0.34086	1.88174	2.02332	0.22508	0.07316	2.13999	2.43761	2.08853	2.83895	0.03715	5.71126	10.0547	0.81177	8.59357	17.6449	1.85056	1.51942	6.59932	0.4605	11.7031	4.25089	0.22713	0.24927	1.08513	4.31036	0.04432	0.30811
G2	6	AG-453-L02	1.29501	0.34945	0.01363	0.94511	0.58498	0.04443	0.68102	0.35732	1.17957	0.57084	0.11264	1.09221	0.66005	0.9344	0.58274	0.03064	0.11748	0.37453	1.28769	1.09711	0.09074	0.24966	1.42681	0.06554	0.02398	0.3409	0.41949	1.04459	0.98991	0.01717	1.86639	2.46501	0.36315	2.99245	3.33399	0.38759	0.40835	2.33992	0.33431	2.80761	1.052	0.24262	0.07879	0.715	1.44921	0.01643	0.06422
G2	6	AG-453-N22	1.20497	0.43607	0.0211	0.99573	0.74542	0.05632	0.79321	0.4073	1.0904	0.67998	0.10965	0.95997	0.6311	0.85968	0.54024	0.02817	0.14863	0.33758	1.24212	1.10059	0.1305	0.31753	1.38718	0.11349	0.04567	0.44128	0.51376	1.05288	1.01919	0.02441	1.82776	2.41564	0.35395	3.02522	3.0447	0.37457	0.36244	2.48972	0.33349	2.74298	1.05107	0.24087	0.07457	0.66885	1.35111	0.01841	0.08168
G2	2	AG-453-P07	2.03539	1.56537	0.01847	1.72739	3.54024	0.11441	4.29645	1.77413	3.10395	2.88248	0.25892	2.90885	1.51073	2.0586	0.89548	0.0412	0.1029	0.65021	3.56805	2.09233	0.26711	1.53368	2.10644	0.16463	0.05329	1.68398	1.97899	1.9471	2.53314	0.0327	4.88358	8.40714	0.93876	8.88558	14.8885	1.64916	1.30238	5.61572	0.52644	10.1683	3.72907	0.23029	0.22053	1.11589	4.00637	0.03261	0.24612
G2	8	AG-461-G18	0.23022	0.26942	0.01833	0.22531	0.31935	0.06124	0.24316	0.2021	0.24637	0.32757	0.04751	0.57482	0.16544	0.17471	0.13916	0.02587	0.12926	0.1122	0.29847	0.27799	0.06464	0.1645	0.22111	0.09425	0.03869	0.25844	0.18793	0.2207	0.26299	0.02114	0.49381	0.4378	0.20128	1.8959	0.75382	0.09431	0.1456	0.65765	0.23713	0.71191	0.27397	0.19203	0.05267	0.23817	0.59872	0.01141	0.1302
G2	9	AG-470-E13	0.26349	0.56408	0.03657	0.23934	0.57085	0.13644	0.40043	0.36986	0.27175	0.48815	0.11032	1.42432	0.30987	0.38137	0.23307	0.03257	0.14359	0.20246	0.5079	0.41754	0.11485	0.32852	0.24151	0.17534	0.07097	0.50308	0.3692	0.24976	0.33316	0.03738	0.53169	0.5743	0.20816	2.34918	1.15074	0.15202	0.27477	0.7397	0.21274	0.94182	0.44071	0.17988	0.09933	0.28445	1.00568	0.02658	0.22831
G2	1	AG-891-I07	4.47304	0.47099	0.01592	6.93509	1.07945	0.06907	1.2083	0.71921	9.91249	1.21627	0.15374	1.22264	0.75487	1.33802	1.03547	0.04774	0.51231	0.39912	1.22085	1.12626	0.20044	0.43016	4.11843	0.07576	0.0378	0.44871	0.64536	3.72705	2.41302	0.0223	1.66746	2.15373	4.81322	1.94267	3.37036	0.4113	0.48462	2.07492	1.66663	2.50259	0.86962	0.82772	0.11369	2.53984	1.48277	0.03584	0.1211
G2	1	AG-903-D11	4.25844	0.54243	0.0212	6.68046	1.07405	0.07456	1.17567	0.71237	9.49923	1.18385	0.07807	0.67586	0.49248	0.98672	0.84803	0.02494	0.52201	0.22548	0.88295	0.89707	0.20813	0.43851	3.94063	0.09751	0.0402	0.48866	0.66757	3.50171	2.3335	0.0245	1.50036	1.74386	4.53957	1.47554	2.57819	0.27374	0.26576	1.83783	1.68808	2.02927	0.64457	0.80391	0.06359	2.33161	0.95382	0.01337	0.11992
G2	2	AG-905-B08	3.48434	1.15223	0.02271	2.82462	2.51002	0.10433	2.84359	1.35147	4.99548	2.32461	0.15701	1.70526	0.94601	1.53428	0.89999	0.03677	0.52172	0.40639	1.99056	1.49303	0.24174	1.01414	3.16744	0.15591	0.05498	1.15537	1.3733	2.33115	2.55761	0.03488	3.12426	4.6865	2.43955	4.69486	7.91958	0.87138	0.72737	3.68787	1.23215	5.52653	2.02048	0.77519	0.13691	1.90353	2.3875	0.01949	0.19623
G2	2	AG-907-K08	3.79943	1.13987	0.02362	3.07176	2.72861	0.11205	3.08801	1.51908	5.46166	2.58963	0.25127	2.45055	1.30874	1.93387	1.08682	0.06118	0.43853	0.62934	2.58366	1.80825	0.26114	1.06355	3.55978	0.13283	0.0435	1.18364	1.48613	2.60013	2.84927	0.03012	3.57515	5.46147	2.48328	5.57546	9.5548	1.0634	1.01425	4.17011	1.20197	6.5326	2.38927	0.71335	0.19204	2.05109	3.15423	0.04054	0.2072
G2	6	AG-910-M10	1.42192	0.57926	0.01773	1.36715	1.06083	0.04776	1.19065	0.57995	1.42849	0.98463	0.14626	1.14072	0.76256	1.35252	0.91564	0.04082	0.13162	0.37298	1.26443	1.12633	0.1801	0.4204	2.37134	0.09388	0.03441	0.59477	0.78556	2.16405	2.06681	0.01945	1.51907	1.58504	0.38277	2.22364	2.8443	0.34961	0.43162	1.88499	0.28255	2.14146	0.74894	0.21045	0.11014	0.93656	1.91159	0.02988	0.10758
G2	2	AG-911-L07	3.61148	0.99823	0.02015	2.91128	2.43622	0.09569	2.81583	1.35111	5.19696	2.34684	0.13671	1.67285	0.90217	1.55933	0.90725	0.02448	0.56715	0.37406	1.93521	1.53129	0.23005	0.97542	3.23016	0.1008	0.03575	1.10567	1.33048	2.40965	2.5483	0.02171	3.22849	4.97117	2.56785	4.78584	8.19179	0.93432	0.71199	3.76444	1.22716	5.74711	2.12628	0.82194	0.13356	1.9858	2.33512	0.01515	0.17904
G2	6	AG-911-M23	1.04869	0.35698	0.01831	0.82547	0.57414	0.05605	0.65283	0.33451	0.95241	0.53597	0.10826	0.98303	0.64138	0.93975	0.58746	0.02507	0.13061	0.35129	1.30383	1.16984	0.10331	0.26033	1.18956	0.0909	0.0375	0.36703	0.41594	0.8946	0.8596	0.02239	2.05794	2.70991	0.38372	3.29381	3.39035	0.40709	0.36953	2.76786	0.35722	2.93378	1.12554	0.25114	0.08246	0.70142	1.4177	0.01687	0.07644
G2	6	AG-912-D06	0.95271	0.37359	0.0204	0.74836	0.56131	0.05451	0.63034	0.31942	0.89888	0.50658	0.10185	0.96009	0.60306	0.90772	0.55249	0.0254	0.11734	0.33853	1.24041	1.17395	0.10089	0.2618	1.09817	0.10081	0.03757	0.37208	0.39715	0.83596	0.80453	0.02495	1.90498	2.53473	0.32825	2.92936	3.02149	0.37965	0.35723	2.52536	0.31115	2.73882	1.08273	0.20819	0.07965	0.66827	1.29683	0.01556	0.07934
G2	1	AG-913-K07	4.28397	0.53557	0.01577	6.93209	1.16243	0.07219	1.30202	0.77285	9.93675	1.24418	0.10171	0.94171	0.56145	0.95622	0.69967	0.02913	0.19281	0.26037	1.04188	0.83203	0.21921	0.48006	4.04456	0.09492	0.03799	0.55903	0.72231	3.66971	2.43016	0.0241	1.49239	2.04226	2.85801	1.95425	3.357	0.37429	0.36903	1.80498	1.18495	2.46009	0.85153	0.41513	0.07424	1.70407	1.2041	0.01756	0.12744
G2	2	AG-915-E02	3.89582	1.13634	0.02662	3.19899	2.70409	0.10721	3.08329	1.51005	5.6196	2.60073	0.26395	2.5247	1.31744	1.96973	1.12461	0.05543	0.4915	0.65299	2.58481	1.80073	0.26734	1.08136	3.58054	0.13754	0.05061	1.22694	1.48699	2.64076	2.7796	0.02928	3.57418	5.4728	2.68978	5.55256	9.3847	1.06149	1.03597	4.11837	1.2642	6.46267	2.3946	0.75254	0.20568	2.13287	3.18272	0.04353	0.21024
G2	1	AG-916-D18	4.55741	0.5466	0.01809	7.04989	1.21222	0.07968	1.30762	0.76723	10.0298	1.30859	0.13702	1.17113	0.72525	1.28015	0.98133	0.04421	0.47601	0.36293	1.23137	1.08385	0.22422	0.49566	4.24373	0.10054	0.04255	0.53649	0.71944	3.7542	2.48949	0.02561	1.71428	2.16692	4.84449	1.99944	3.41998	0.39584	0.45253	2.09057	1.68333	2.58628	0.85646	0.77789	0.10934	2.48384	1.43573	0.02905	0.13631
G2	2	AG-917-L07	3.80751	1.12514	0.02326	3.16233	2.6106	0.10795	2.95891	1.44834	5.48626	2.50723	0.22473	2.22008	1.18131	1.8055	1.04381	0.05596	0.42473	0.56691	2.32802	1.67167	0.26285	1.01677	3.55183	0.1431	0.04873	1.16764	1.41439	2.56425	2.76124	0.02994	3.28504	5.01879	2.62041	5.08816	8.65249	0.97222	0.92035	3.8596	1.1926	5.94801	2.16118	0.71823	0.17354	1.98202	2.84914	0.03714	0.21212
G2	6	AG-917-O09	0.8113	0.76955	0.02727	0.73273	1.2992	0.07554	1.2697	0.65711	0.88401	1.02239	0.12778	1.14941	0.64591	1.08979	0.76813	0.04906	0.1398	0.34976	1.09383	0.99653	0.16313	0.49128	1.01884	0.1221	0.04829	0.83947	0.75671	1.02701	1.32272	0.03403	1.33776	1.66652	0.33307	2.7441	2.61446	0.33788	0.36069	1.71319	0.2861	2.09782	0.82862	0.20271	0.09836	0.86081	2.15795	0.0242	0.10973
G2	2	AG-918-B15	4.73135	1.11483	0.0204	3.47979	2.66966	0.10719	2.99806	1.56597	6.37388	2.74822	0.15486	1.57778	0.90552	1.37332	0.76204	0.02623	0.19541	0.36774	1.849	1.33945	0.3065	1.0058	4.21247	0.15943	0.04677	1.16293	1.41646	2.79091	3.05603	0.03142	2.75514	4.43748	1.61525	4.46165	7.69879	0.81779	0.68794	3.21383	0.79718	5.19484	1.85583	0.39705	0.13554	1.34066	2.25806	0.01796	0.20601
G2	2	AG-919-L19	1.96699	1.68804	0.02878	1.62743	3.82446	0.13954	4.51521	1.86338	2.82205	3.02686	0.31068	3.39304	1.74772	2.29791	0.98017	0.06049	0.11513	0.77009	3.96683	2.33969	0.29836	1.62738	2.08827	0.19395	0.06544	1.83071	2.1619	1.98165	2.60601	0.03274	5.3247	9.34854	0.95674	10.0892	16.2136	1.77426	1.54464	6.13841	0.49692	11.062	4.07067	0.22983	0.27849	1.1311	4.57501	0.05054	0.26524
G2	1	AG-920-F19	4.31917	0.49358	0.01785	6.72142	1.06951	0.07236	1.15768	0.70307	9.73733	1.15268	0.10022	0.84004	0.57827	1.11761	0.92726	0.03412	0.44689	0.2717	0.987	0.97046	0.20567	0.42668	3.97543	0.0878	0.03803	0.46406	0.6344	3.55142	2.30378	0.02302	1.52659	1.85765	4.70463	1.6252	2.82088	0.32514	0.32814	1.85429	1.61798	2.15929	0.71631	0.7504	0.08369	2.35615	1.16958	0.01929	0.11685
G2	7	AH-287-A16	0.34188	0.23571	0.01025	0.33743	0.31655	0.02974	0.30449	0.18378	0.39532	0.29154	0.04332	0.31462	0.18014	0.23948	0.15797	0.01736	0.09548	0.08123	0.25636	0.24966	0.05981	0.16177	0.40654	0.06653	0.02656	0.23452	0.20933	0.34088	0.37403	0.01957	0.32803	0.4067	0.18839	0.59075	0.63604	0.08923	0.11789	0.44623	0.16187	0.5672	0.19999	0.13033	0.04053	0.23443	0.3874	0.00816	0.05471
G2	3	AH-287-B11	0.5711	0.39919	0.01777	0.56603	0.69804	0.05442	0.74551	0.3788	0.80699	0.57138	0.06273	0.54458	0.29436	0.37056	0.20344	0.01787	0.10036	0.12963	0.56855	0.36673	0.08898	0.33642	0.52402	0.09193	0.03243	0.40663	0.42556	0.49473	0.57377	0.02457	0.71243	1.17586	0.28397	1.25652	1.99116	0.24496	0.22886	0.83516	0.19305	1.41666	0.55205	0.13846	0.04861	0.30674	0.7144	0.0132	0.08178
G2	3	AH-287-I15	0.53845	0.42368	0.01828	0.55697	0.70001	0.06318	0.74463	0.36964	0.78919	0.59539	0.06427	0.55481	0.30275	0.41029	0.21264	0.02146	0.1284	0.13616	0.57395	0.35375	0.09444	0.34512	0.51787	0.09854	0.03442	0.41083	0.4331	0.48763	0.58692	0.02764	0.72121	1.17123	0.28945	1.23909	2.04957	0.24555	0.23648	0.8651	0.20623	1.45501	0.53428	0.16135	0.05761	0.32752	0.71838	0.01911	0.08857
G2	3	AH-287-M22	0.54312	0.38563	0.0155	0.56943	0.67645	0.05665	0.70885	0.35553	0.76702	0.56717	0.06039	0.49657	0.26544	0.36113	0.19096	0.01863	0.07983	0.12186	0.48171	0.32643	0.09291	0.32913	0.54585	0.08898	0.03553	0.39867	0.40242	0.4784	0.56547	0.0261	0.61026	1.03322	0.27415	1.07036	1.74604	0.20611	0.22111	0.71613	0.19023	1.26697	0.46684	0.11181	0.05507	0.29193	0.62312	0.01135	0.08001
G2	3	AH-287-P09	0.43686	0.33554	0.01596	0.48452	0.59219	0.04547	0.6127	0.32317	0.59973	0.48108	0.04254	0.44401	0.25093	0.31165	0.17692	0.01464	0.07242	0.12303	0.48913	0.30708	0.06683	0.27863	0.46614	0.07814	0.02994	0.34053	0.36278	0.43592	0.48382	0.02059	0.57749	0.93976	0.24011	1.04184	1.69725	0.20394	0.21518	0.67856	0.16412	1.19405	0.4111	0.08031	0.04801	0.26963	0.58261	0.01653	0.07592
G2	3	AH-321-B21	0.48766	0.38742	0.0167	0.52649	0.62206	0.05583	0.62033	0.31566	0.70125	0.51445	0.05676	0.46201	0.24753	0.32586	0.18077	0.01706	0.10974	0.11246	0.43747	0.29137	0.08208	0.30646	0.47309	0.10007	0.03767	0.37764	0.37746	0.42535	0.50514	0.02395	0.54736	0.85128	0.2889	0.92171	1.52524	0.17484	0.19113	0.64887	0.22295	1.07653	0.38409	0.14132	0.04619	0.29985	0.59337	0.01058	0.08175
G2	7	AH-321-N15	0.40103	0.30672	0.01287	0.38502	0.4088	0.04717	0.37331	0.2306	0.4316	0.34089	0.04774	0.39693	0.20446	0.28362	0.17977	0.02081	0.16435	0.08738	0.28102	0.23937	0.07484	0.22805	0.41671	0.09296	0.03745	0.29961	0.26961	0.35922	0.43775	0.02847	0.31923	0.40585	0.21405	0.60895	0.69604	0.08831	0.13834	0.41772	0.22057	0.52972	0.20231	0.1917	0.04736	0.2969	0.45515	0.00949	0.07339
G2	7	AH-321-N21	0.3841	0.28651	0.01704	0.36256	0.37328	0.04907	0.36032	0.21304	0.42058	0.31579	0.04847	0.39516	0.22468	0.2726	0.19921	0.02319	0.12052	0.1185	0.30861	0.25531	0.07007	0.20484	0.43465	0.09167	0.03725	0.29026	0.24722	0.36393	0.4052	0.02423	0.34487	0.49638	0.17553	0.69576	0.72648	0.09959	0.14703	0.50868	0.1447	0.62081	0.24379	0.12357	0.04572	0.24426	0.47	0.01184	0.06949
G2	3	AH-324-A03	0.47395	0.40317	0.01754	0.53252	0.66167	0.06588	0.65349	0.3422	0.65613	0.52992	0.06382	0.50918	0.27712	0.33784	0.19815	0.02016	0.10237	0.12505	0.47396	0.31358	0.09009	0.33025	0.49297	0.10165	0.03659	0.42204	0.40775	0.45401	0.53351	0.02273	0.56013	0.91552	0.2726	1.05053	1.61873	0.19907	0.2273	0.67014	0.2164	1.20134	0.40971	0.14978	0.05119	0.30868	0.63901	0.01286	0.08238
G2	3	AH-324-G14	0.58799	0.37826	0.01731	0.60449	0.64658	0.04713	0.67056	0.34522	0.83572	0.53931	0.05463	0.48718	0.26233	0.34637	0.19149	0.01612	0.11286	0.1225	0.48032	0.31107	0.08157	0.31368	0.54022	0.08598	0.03614	0.37245	0.38847	0.49012	0.58258	0.02962	0.61707	0.98823	0.2999	1.12028	1.7678	0.21112	0.20823	0.73423	0.21695	1.25239	0.46737	0.13275	0.04588	0.31684	0.61467	0.01372	0.07848
G2	7	AH-324-P01	0.42327	0.2723	0.01777	0.38726	0.37436	0.0493	0.37007	0.20961	0.47441	0.36166	0.04821	0.37737	0.21591	0.2755	0.21202	0.01598	0.11063	0.09568	0.31075	0.31804	0.07779	0.18355	0.47944	0.08041	0.03554	0.28305	0.25354	0.41148	0.44597	0.01867	0.41881	0.51634	0.20115	0.75126	0.832	0.10786	0.12773	0.55175	0.17098	0.66207	0.26128	0.1377	0.04211	0.29374	0.45215	0.0138	0.06048
G2	7	AH-326-P07	0.38416	0.30391	0.01913	0.38858	0.40149	0.05022	0.37694	0.22377	0.45522	0.339	0.04853	0.40377	0.21795	0.276	0.18927	0.02499	0.11163	0.1137	0.32669	0.28844	0.07725	0.22251	0.43548	0.09771	0.03884	0.31426	0.28331	0.3707	0.41737	0.02563	0.35126	0.4965	0.20521	0.70901	0.74228	0.10906	0.15588	0.52785	0.15906	0.61611	0.25652	0.13557	0.04585	0.27787	0.48071	0.01181	0.07145
G2	4	CPC91	0.11395	0.17404	0.00752	0.12699	0.17429	0.03351	0.14809	0.11672	0.14936	0.13663	0.03125	0.27456	0.10099	0.10868	0.07005	0.00927	0.05417	0.05955	0.13505	0.10034	0.02708	0.10919	0.12477	0.06056	0.02405	0.16729	0.13028	0.10518	0.14411	0.0115	0.10891	0.14387	0.10188	0.51437	0.30595	0.05087	0.10386	0.15331	0.07897	0.24743	0.0867	0.06679	0.03042	0.11795	0.25207	0.01183	0.0488
G3	1	AG-313-C08	0.15554	0.15262	0.01249	0.1294	0.15694	0.04552	0.15386	0.09116	0.14373	0.12951	0.03066	0.19728	0.10049	0.09449	0.07348	0.01561	0.08242	0.04458	0.10819	0.09898	0.03296	0.10965	0.12557	0.05363	0.02719	0.15661	0.12534	0.11758	0.13211	0.0142	0.09432	0.11813	0.13534	0.20694	0.22216	0.04475	0.07392	0.12414	0.10501	0.1909	0.07222	0.08862	0.02472	0.1277	0.18617	0.01221	0.04243
G3	1	AG-313-I22	0.17361	0.20763	0.02078	0.14528	0.20285	0.04928	0.19196	0.12864	0.16814	0.16706	0.04668	0.23047	0.10881	0.1332	0.09459	0.05486	0.11573	0.05581	0.12492	0.11556	0.07484	0.1315	0.14321	0.0779	0.04085	0.18107	0.15754	0.14736	0.15167	0.03515	0.11998	0.14644	0.17774	0.26572	0.27526	0.06525	0.08225	0.15297	0.12526	0.22114	0.09493	0.1288	0.0419	0.16473	0.23582	0.0251	0.05189
G3	1	AG-313-L19	0.17677	0.16647	0.00927	0.13437	0.1596	0.03179	0.15722	0.08866	0.15411	0.13882	0.02509	0.18749	0.09459	0.10486	0.07304	0.01122	0.10005	0.04247	0.11371	0.09536	0.04198	0.11226	0.13249	0.04716	0.02144	0.16676	0.12484	0.11765	0.13154	0.01173	0.09817	0.11893	0.13504	0.20687	0.23846	0.04523	0.06284	0.13081	0.10803	0.19581	0.07543	0.1141	0.01788	0.13847	0.18001	0.00501	0.03335
G3	1	CPC90	0.12058	0.16353	0.00947	0.1077	0.16408	0.04289	0.15405	0.09459	0.11889	0.11946	0.02704	0.20728	0.10147	0.09682	0.06259	0.01603	0.03442	0.05224	0.10972	0.08516	0.03389	0.10869	0.1076	0.05534	0.02581	0.15969	0.1318	0.10613	0.11567	0.01361	0.08439	0.11165	0.08534	0.22988	0.2281	0.04479	0.07774	0.12039	0.05695	0.18104	0.08229	0.04715	0.02676	0.0849	0.19398	0.01407	0.04179
G3	1	MED758	0.06137	0.07843	0.00933	0.06133	0.06837	0.01539	0.059	0.04985	0.06584	0.07372	0.01125	0.08854	0.04065	0.05152	0.02158	0.00426	0.03466	0.0191	0.04458	0.03647	0.01706	0.05921	0.07223	0.0208	0.00909	0.07329	0.05381	0.06694	0.09813	0.00381	0.04122	0.05215	0.04193	0.08049	0.10449	0.01602	0.03083	0.04853	0.04552	0.08433	0.04742	0.03598	0.0089	0.03751	0.07647	0.00698	0.01456
G4	2	AG-313-C18	0.22929	1.11638	0.16103	0.20843	0.96593	0.25206	0.70916	0.50106	0.22189	0.67774	0.17141	1.27921	0.53436	0.5709	0.25956	0.08038	0.19855	0.31537	0.56429	0.34814	0.23023	0.7369	0.18434	0.38985	0.17668	1.12832	0.7697	0.22622	0.34087	0.14461	0.24405	0.48305	0.20624	0.92698	1.15149	0.24082	0.49594	0.33454	0.20137	0.80585	0.39004	0.20383	0.14856	0.24664	1.225	0.05649	0.27172
G4	2	AG-313-L14	0.2172	0.89009	0.13563	0.20718	0.80262	0.20822	0.60517	0.42364	0.21564	0.57591	0.13781	1.12037	0.46843	0.50827	0.22834	0.06622	0.19155	0.27613	0.49617	0.29887	0.18257	0.60144	0.18385	0.30868	0.14812	0.89546	0.63777	0.2163	0.30734	0.11759	0.21066	0.41821	0.19228	0.82057	0.96044	0.21058	0.41005	0.29462	0.19691	0.70966	0.33778	0.20029	0.12085	0.24082	1.01038	0.06028	0.22267
G4	1	AG-333-A21	0.18822	26.7826	1.28823	0.18172	23.7541	4.41825	16.2712	12.6032	0.20446	14.2158	4.33074	37.1253	13.968	17.7816	5.78267	1.2203	0.10194	7.83443	15.7329	8.6423	3.98269	16.6056	0.46013	6.66864	2.60238	25.0477	16.7204	3.60001	6.31465	1.14151	4.32176	12.5023	0.1897	22.1713	31.1627	6.35873	12.866	5.21696	0.1718	20.6562	9.82563	0.13609	2.89227	1.86438	26.3186	1.24285	5.72277
G4	1	AG-333-G23	0.20314	33.3822	1.56489	0.20304	29.8885	5.25795	20.9963	15.9664	0.22661	17.8654	5.68587	48.7891	17.9819	23.3942	7.67267	1.62598	0.16666	10.4579	20.6135	11.2638	4.84246	21.1225	0.54959	7.97257	3.11101	31.3749	21.1252	4.59397	7.97925	1.40814	5.70121	16.6736	0.20823	29.1756	40.616	8.4063	16.9334	6.89087	0.20745	26.6929	13.2143	0.1827	3.94353	2.41195	34.5238	1.60127	6.6549
G4	3	AG-365-N16	0.21215	3.37907	0.22555	0.20733	3.45375	0.68746	3.46314	1.33426	0.21324	2.40344	0.48576	3.92543	1.75696	1.93494	0.62501	0.26353	0.15751	1.01836	1.73602	0.9073	0.74382	3.00487	0.20235	1.25613	0.47424	4.36186	3.99051	0.39211	0.69707	0.37797	0.56588	1.32285	0.21926	2.71528	3.95193	0.72421	1.6336	0.68726	0.1819	2.75045	1.15318	0.16516	0.45077	0.37827	7.0338	0.17225	0.64369
G4	1	AG-404-B23	0.21932	41.2555	1.75	0.21554	39.5316	5.9994	28.3858	20.7814	0.22683	22.9965	8.14745	68.8825	25.853	32.8567	10.9332	2.26427	0.16246	15.0606	29.9808	16.5078	6.0646	27.074	0.69036	9.28597	3.61325	39.9427	27.4287	6.07611	10.7795	1.66554	8.30241	24.177	0.21661	41.7632	56.641	12.1001	24.4611	9.87866	0.20277	37.5239	19.112	0.17346	5.58867	3.34977	48.7271	2.34077	7.39486
G4	1	AG-404-P04	0.16383	10.6555	0.52573	0.16722	9.63815	1.74386	7.38758	4.82717	0.17406	6.16047	3.05476	23.2277	11.8708	13.2837	3.95125	0.97668	0.09428	6.48568	11.7914	5.99878	1.6871	7.11307	0.26136	2.62922	1.04398	10.5165	9.75539	1.7113	2.54203	0.53379	3.23404	10.5082	0.15806	16.3424	25.4347	5.89387	9.67202	3.83325	0.11551	17.8068	9.2085	0.12323	2.09129	1.22502	17.3051	0.85329	1.97677
G4	1	AG-410-G07	0.199	41.5337	1.79281	0.19105	39.483	6.05579	28.2482	20.5636	0.19601	22.8793	8.26524	70.5783	26.0878	33.4863	11.1471	2.24998	0.10275	15.1813	30.479	16.7646	6.05917	27.3022	0.67185	9.397	3.65535	39.8433	27.2589	5.98669	10.742	1.63668	8.36267	24.4588	0.18059	42.5921	57.8139	12.2994	24.9472	10.0283	0.17222	38.1832	19.2946	0.12385	5.68711	3.37788	50.0391	2.35207	7.59455
G4	4	AG-410-G16	0.26025	12.0269	0.60721	0.26361	10.7731	1.93484	9.47834	2.65529	0.26631	8.63671	0.28401	1.60569	1.56387	1.36569	0.32799	0.57728	0.1923	0.73247	0.86617	0.45189	3.14319	10.8157	0.23456	4.48114	1.64653	17.3623	11.4132	0.38606	1.06346	1.96377	0.27431	0.62574	0.25036	1.4952	5.28196	0.40302	1.89783	0.35769	0.21111	3.72451	0.57321	0.20765	0.55119	0.42881	12.0514	0.12895	0.60695
G4	1	AG-414-E04	0.19533	11.8763	0.57792	0.20915	10.6096	1.86194	7.71568	5.41452	0.20732	6.63351	3.08837	25.2064	11.2892	12.7499	3.97899	0.98424	0.15119	6.27779	11.6803	5.97702	1.84372	7.50518	0.29265	2.93099	1.13565	11.433	9.49367	1.7726	2.72293	0.59473	3.18879	9.85663	0.22851	16.7689	24.3205	5.36071	9.59243	3.72565	0.18607	16.6407	8.45836	0.16965	2.07072	1.29376	18.0194	0.89031	2.23782
G4	1	AG-414-G13	0.21956	40.5344	1.7396	0.2165	38.4642	5.97511	27.4991	20.1369	0.23211	22.3998	8.15633	69.8778	25.7309	32.9167	10.9988	2.24764	0.15289	15.048	30.0856	16.5172	5.88835	26.4653	0.68596	9.11718	3.58371	38.9203	26.7776	5.8955	10.3503	1.65155	8.27691	24.1701	0.24788	42.1183	57.2158	12.0233	24.5664	9.9553	0.21636	37.569	19.0252	0.17921	5.63774	3.46105	49.4097	2.33093	7.36684
G4	1	AG-414-K08	0.24688	38.4365	1.65065	0.22279	36.3392	5.66541	26.0072	18.787	0.25003	21.1267	7.45558	62.6651	23.7004	29.9733	10.039	2.06184	0.20853	13.6493	27.2158	14.9838	5.57333	24.919	0.70027	8.82331	3.39457	36.7461	25.422	5.60954	9.68576	1.58799	7.5047	21.7381	0.23164	38.0401	51.9001	10.8636	22.2777	8.95971	0.23351	34.2928	16.9032	0.22011	4.98377	3.08381	45.0611	2.01644	7.16594
G4	4	AG-414-M13	0.23338	3.32172	0.18039	0.2378	3.40243	0.60092	3.46368	1.30353	0.22582	2.4004	0.62437	4.80209	2.25719	2.46811	0.79065	0.27398	0.16018	1.31491	2.32232	1.20611	0.72112	2.96406	0.22007	1.09345	0.4057	4.28704	3.89403	0.42682	0.69746	0.35725	0.73003	1.77282	0.23548	3.32294	4.92121	1.00686	1.98991	0.89988	0.18739	3.46564	1.52832	0.18251	0.51417	0.46447	6.62367	0.1968	0.50723
G4	1	AG-426-J07	0.15967	9.73912	0.44697	0.16646	9.05798	1.55563	6.74589	4.50074	0.1612	5.69336	3.52049	26.4331	13.6738	14.8484	4.49633	1.09561	0.06039	7.55339	13.9324	6.86291	1.54677	6.51917	0.25746	2.38607	0.94162	9.70826	9.03751	1.61088	2.36972	0.4989	3.70521	12.12	0.16585	18.665	28.7681	6.74195	11.0555	4.36187	0.11458	20.1526	10.537	0.09831	2.29778	1.37276	19.5555	1.0103	1.89974
G4	1	AG-430-M02	0.18276	42.8237	1.81429	0.18303	40.9351	6.34286	29.0873	21.4052	0.1965	23.5262	8.55909	72.8955	27.1569	34.2663	11.4166	2.3125	0.10992	15.6989	31.6339	17.2237	6.236	27.9054	0.6897	9.71275	3.71853	40.9949	28.2424	6.15919	11.0978	1.74478	8.64151	25.0812	0.20055	43.9273	59.4553	12.5183	25.7719	10.2007	0.17314	39.1663	19.7369	0.12957	5.7609	3.5202	51.6543	2.3755	7.91379
G4	1	AG-430-O18	0.2251	41.2236	1.76292	0.21394	38.9612	6.20915	27.6498	20.3538	0.22896	22.7217	8.08052	69.0957	25.3862	32.4949	10.8219	2.26167	0.16961	14.7559	29.5062	16.1787	6.04711	26.926	0.68684	9.51251	3.7148	39.5166	26.9935	5.87668	10.4419	1.68988	8.19384	23.8095	0.24776	41.8473	56.5105	11.9031	24.2687	9.84582	0.23603	37.1144	18.7028	0.20744	5.64403	3.36257	49.1034	2.34495	7.76423
G4	1	AG-435-A07	0.22711	38.1277	1.64364	0.21666	36.4703	5.64891	26.4306	19.0877	0.2409	21.188	8.25379	68.8533	25.6203	32.6406	10.7394	2.23368	0.16445	15.0255	29.8436	16.3286	5.59143	25.2565	0.67096	8.69292	3.42281	36.8573	25.8726	5.63838	9.88543	1.55615	8.13334	23.7163	0.25235	41.3445	56.3362	11.9086	24.6071	9.74736	0.222	36.8683	18.7894	0.18255	5.65187	3.30074	48.3887	2.33827	6.89844
G4	2	AG-464-B09	0.17499	1.55722	0.17459	0.15902	1.39207	0.31846	0.98458	0.68906	0.19048	0.90683	0.22549	1.90967	0.74861	0.86332	0.35075	0.0977	0.10992	0.39293	0.79543	0.47769	0.2918	1.03402	0.14846	0.52145	0.21094	1.52574	1.06178	0.252	0.45211	0.15382	0.25586	0.62741	0.1728	1.25232	1.61456	0.32086	0.66501	0.3805	0.12549	1.13317	0.51899	0.1434	0.19931	0.2474	1.62467	0.08121	0.36326
G4	1	RS345	18.3761	1.32439	0.03409	17.97	2.52556	0.06026	3.0928	2.78492	18.3949	3.32727	0.07232	0.48731	2.24568	4.74102	5.94662	0.02525	3.12022	0.81966	2.94746	5.51737	0.97666	1.08279	14.6907	0.07707	0.03468	1.48152	1.98662	13.6299	13.7422	0.02855	7.00026	5.10225	14.383	1.2009	3.37019	0.38085	0.1451	9.08383	14.8629	4.6784	1.11931	6.5185	0.04839	11.2983	1.46221	0.01842	0.20942
G5	1	AG-439-N06	0.14936	2.26009	0.55414	0.16998	2.07034	1.28672	2.19595	0.85294	0.16662	1.60844	0.08819	0.39867	0.24089	0.26251	0.11204	0.16632	0.13563	0.17713	0.22588	0.15235	1.289	3.61632	0.13135	2.59257	1.00899	3.78588	3.45161	0.13793	0.33576	0.89283	0.13317	0.19219	0.12897	0.4142	0.86072	0.10133	0.43507	0.16051	0.14281	0.57383	0.15692	0.1488	0.22118	0.16289	2.06893	0.0715	0.44684
[truncated: 79 more columns]

## Sheet: D_Red_Sea_vertical_profile
Genera	Genomospecies	Genome	SRR2102994	SRR2102995	SRR2102996	SRR2102997	SRR2102998	SRR2102999	SRR2103000	SRR2103001	SRR2103002	SRR2103003	SRR2103004	SRR2103005	SRR2103006	SRR2103007	SRR2103008	SRR2103009	SRR2103010	SRR2103011	SRR2103012	SRR2103013	SRR2103014	SRR2103015	SRR2103016	SRR2103017	SRR2103018	SRR2103019	SRR2103020	SRR2103021	SRR2103022	SRR2103023	SRR2103024	SRR2103025	SRR2103026	SRR2103027	SRR2103028	SRR2103029	SRR2103030	SRR2103031	SRR2103032	SRR2103033	SRR2103034	SRR2103035	SRR2103036	SRR2103037	SRR2103038
G1	1	AAA015-D07	74.8573	86.3928	41.1043	2.28797	0.47725	0.12895	0.07466	42.2681	69.9599	49.0765	0.9476	1.96254	4.71182	1.98664	58.0601	66.9356	63.7759	3.22666	0.77848	1.92872	59.2398	59.2636	54.8254	73.0371	11.5945	0.80208	0.63149	54.1512	46.0245	49.1311	24.2252	0.37457	1.44864	31.5265	53.1399	25.4004	27.9906	14.3069	5.95592	1.365	53.0721	0.46061	0.49571	0.66014	46.7369
G1	3	AG-325-E09	2.46694	2.79222	1.42549	0.20377	0.06506	0.01531	0.00439	1.32631	2.39321	1.50281	0.36933	0.05597	0.45173	0.05863	1.84463	1.96889	1.90593	0.40666	0.03234	0.04588	1.74903	1.95964	1.80352	2.19479	0.64025	0.05965	0.01452	1.72381	1.47138	1.6085	0.88664	0.03011	0.04358	1.07799	1.6921	0.94235	0.95331	0.6562	0.2118	0.04008	1.75726	0.17321	0.02	0.01979	1.45982
G1	3	AG-325-E17	2.64706	3.0298	1.59393	0.27305	0.08984	0.01768	0.01692	1.36447	2.65478	1.53162	0.49155	0.06633	0.67828	0.06849	1.93124	2.0531	1.93076	0.52631	0.03891	0.06378	1.88424	2.0573	1.85497	2.18513	0.75255	0.0865	0.01829	1.80052	1.51835	1.65862	0.90349	0.04679	0.0438	1.18377	1.96411	1.07055	1.05614	0.71921	0.21924	0.05066	2.01684	0.26168	0.0252	0.02482	1.69695
G1	3	AG-325-J06	2.94006	3.46665	1.8054	0.27594	0.09971	0.02125	0.01316	1.52351	2.89275	1.70827	0.49591	0.06594	0.62595	0.0742	2.22218	2.3442	2.22868	0.54866	0.03873	0.07404	2.06981	2.27274	2.06383	2.6128	0.83623	0.07866	0.01956	1.97768	1.67486	1.82141	1.01835	0.04228	0.04727	1.25247	2.15041	1.08628	1.11938	0.75191	0.23927	0.05433	2.15835	0.24772	0.02531	0.03098	1.91161
G1	3	AG-333-G05	2.42913	2.76419	1.43272	0.23934	0.08827	0.01907	0.00948	1.27055	2.37286	1.51951	0.44545	0.06253	0.53335	0.0634	1.82249	1.98478	1.87296	0.47885	0.0318	0.05151	1.82339	2.00034	1.80031	2.11078	0.69233	0.0744	0.01758	1.76428	1.45128	1.64202	0.89483	0.03584	0.04007	1.11885	1.69681	0.95294	0.98393	0.66564	0.21193	0.05066	1.84273	0.22682	0.02561	0.02325	1.43136
G1	3	AG-333-G15	2.42221	2.80517	1.46727	0.24135	0.08063	0.01383	0.01393	1.25993	2.35775	1.50943	0.40516	0.05714	0.54076	0.0708	1.87443	1.9734	1.85103	0.43207	0.03085	0.06517	1.75636	1.94204	1.78388	2.16052	0.70047	0.06524	0.01881	1.75928	1.43952	1.6241	0.90334	0.03547	0.0396	1.10673	1.75137	0.95268	0.98058	0.64216	0.21001	0.04311	1.87059	0.20565	0.02278	0.02199	1.48961
G1	1	AG-337-K14	37.4386	44.1529	19.691	1.2212	0.28394	0.07185	0.03886	21.1904	37.7005	25.8842	0.77599	1.08774	2.44551	1.08597	31.6337	35.1827	34.0969	2.03396	0.43074	1.05616	31.9536	33.3643	31.009	36.6164	6.46253	0.44657	0.32502	29.5913	24.9067	26.843	12.8757	0.22138	0.78045	17.3488	26.498	13.9831	15.3378	7.71007	3.23461	0.70253	26.9185	0.39026	0.2497	0.37332	21.6278
G1	3	AG-349-C02	2.64252	3.0538	1.62422	0.26066	0.08787	0.01929	0.01415	1.40955	2.70446	1.77208	0.41588	0.06836	0.58985	0.07553	2.04218	2.24919	2.11995	0.47027	0.03677	0.06922	2.22654	2.41668	2.38927	2.38633	0.78352	0.08046	0.01995	2.39186	1.99645	2.2046	1.20961	0.04137	0.06891	1.49301	1.98143	1.31033	1.32985	0.84869	0.30255	0.06921	2.06603	0.2185	0.02519	0.02422	1.60349
G1	3	AG-349-F20	2.57742	2.86391	1.50272	0.2686	0.09911	0.01926	0.01112	1.31917	2.43115	1.51981	0.50439	0.0597	0.64194	0.07019	1.81316	1.99338	1.89188	0.51862	0.03729	0.05346	1.83001	1.985	1.84515	2.18193	0.76056	0.08441	0.01768	1.81088	1.46994	1.66095	0.92385	0.04301	0.04396	1.15151	1.8307	0.99831	1.01767	0.7321	0.2313	0.05265	1.94546	0.25649	0.02191	0.02222	1.57287
G1	1	AG-359-A10	73.383	84.8358	39.7538	2.2972	0.48505	0.1433	0.05885	38.7833	70.2101	47.6048	0.99019	1.93622	4.75611	2.03182	57.8498	66.4757	63.5459	3.22815	0.83484	1.96012	59.87	59.9331	56.3698	71.1665	11.6	0.78688	0.61541	55.2908	46.7929	49.5648	24.7477	0.40181	1.51224	31.9236	52.0324	25.7688	28.1884	14.6459	6.07904	1.36415	52.5081	0.50398	0.46165	0.71638	43.6061
G1	1	AG-359-K22	90.8101	104.708	48.0457	2.83381	0.58558	0.16358	0.0757	48.3388	87.1871	61.9792	1.18108	2.49802	5.63358	2.73315	72.468	83.563	80.4164	4.27406	1.03258	2.57368	75.9336	75.3091	71.2966	88.2885	15.0542	0.96804	0.77507	71.034	60.503	63.3946	32.3012	0.50043	1.9329	40.4942	63.8396	33.0216	35.3916	18.9867	7.8087	1.73135	65.6722	0.59692	0.59945	0.88274	50.1855
G1	1	AG-359-N14	87.9606	101.397	46.6477	2.755	0.57291	0.17931	0.0858	46.9098	84.2171	59.8235	1.19453	2.47191	5.55401	2.54139	70.9298	81.7524	78.2156	4.04654	1.00945	2.41513	73.4385	73.9112	69.2196	85.7675	14.4171	0.9425	0.75972	68.4909	58.1834	60.9611	30.9783	0.49199	1.81317	39.0888	62.3435	31.6476	34.0865	18.0721	7.47689	1.6845	63.94	0.61096	0.55837	0.84874	48.9459
G1	1	AG-359-P15	81.0311	94.0518	43.2057	2.51823	0.51474	0.14962	0.07166	43.6403	77.9784	55.5817	1.0612	2.27634	5.20383	2.38214	65.3429	75.1542	72.1391	3.71431	0.95864	2.26307	68.3224	68.545	64.44	79.2871	13.6387	0.90875	0.69174	64.0035	54.5247	56.7384	29.0565	0.45913	1.67575	36.5054	57.2474	29.7116	32.0939	17.0135	6.99871	1.57954	58.9584	0.54607	0.52761	0.78792	44.8813
G1	1	AG-360-L09	86.4248	99.9204	45.9293	2.71787	0.55464	0.16844	0.08475	46.1535	82.9696	58.5382	1.0591	2.42349	5.30823	2.56714	68.9984	79.8564	76.3322	3.91468	0.99549	2.40298	72.0727	72.8068	68.0996	83.8761	14.1951	0.92773	0.70948	67.827	57.8279	60.1755	30.7089	0.44697	1.82861	38.4973	61.1678	31.5978	33.8708	17.9804	7.39428	1.63534	62.6334	0.53776	0.56202	0.85369	47.9463
G1	1	AG-404-I14	66.0166	76.6008	35.8454	2.03992	0.44812	0.11967	0.0606	36.195	63.2304	43.7073	1.01935	1.80585	4.08367	1.88051	52.6764	60.4453	57.4622	3.04726	0.71446	1.82751	54.3354	53.8632	51.3126	64.8631	10.6445	0.72333	0.57389	50.3298	42.5719	45.3418	22.6668	0.36487	1.40464	29.0359	46.8561	23.387	25.6565	13.5885	5.5369	1.22963	47.3193	0.51216	0.42357	0.62653	39.5304
G1	1	AG-414-P03	77.6175	89.9684	41.268	2.46836	0.49839	0.14456	0.0736	41.9173	74.7853	52.4963	1.066	2.15465	4.87648	2.25338	62.6519	72.164	68.5961	3.67725	0.88962	2.1429	64.965	65.4742	61.4032	75.9014	12.8685	0.83789	0.66012	61.0159	51.9783	54.4308	27.5149	0.44551	1.62509	34.8681	55.0297	28.4379	30.6067	16.1186	6.65387	1.45216	56.3804	0.54923	0.49762	0.75825	43.5187
G1	3	AG-422-C10	2.34262	2.75791	1.46332	0.23234	0.08495	0.01628	0.01064	1.25483	2.28197	1.48834	0.42995	0.06272	0.52631	0.06286	1.71399	1.92052	1.7876	0.44795	0.03423	0.06146	1.6943	1.77862	1.68552	2.12187	0.65465	0.06448	0.02075	1.61905	1.375	1.54063	0.84625	0.03443	0.04473	1.07336	1.76427	0.87086	0.94225	0.62103	0.20999	0.03841	1.75723	0.22108	0.02199	0.02417	1.47745
G1	3	AG-422-C19	2.21587	2.58193	1.31669	0.20263	0.07748	0.00925	0.0146	1.10278	2.19858	1.33342	0.32554	0.06276	0.45611	0.05679	1.70244	1.88168	1.73526	0.37375	0.03281	0.0594	1.77774	2.10441	1.82104	2.0275	0.5767	0.0576	0.01461	2.01383	1.66845	1.76371	0.92448	0.03454	0.04197	1.33468	1.61551	1.0872	1.23348	0.66778	0.23664	0.04771	1.74118	0.1917	0.01912	0.02253	1.37234
G1	1	AG-422-J23	75.3564	87.584	39.8843	2.44497	0.47725	0.13861	0.07381	40.1091	72.844	50.9661	1.0211	2.10392	4.90275	2.22166	60.8935	70.1519	66.817	3.59784	0.81662	2.09594	63.3059	64.3862	60.0876	73.4578	12.7934	0.8552	0.63876	59.9324	50.9515	53.3029	27.1628	0.42039	1.61486	34.2272	53.1326	27.9732	29.9807	15.8717	6.55101	1.44497	54.8208	0.54131	0.49385	0.74195	41.8957
G1	3	AG-422-P02	83.6962	96.8727	44.3384	2.69975	0.5419	0.16239	0.07908	44.2295	79.9894	56.4608	1.10578	2.30021	5.41861	2.46625	66.789	77.2936	73.6052	3.91838	0.94437	2.31811	69.6646	69.8238	65.8254	81.2068	14.1543	0.91107	0.72169	65.7561	55.8658	58.411	29.9465	0.46591	1.74536	37.2899	58.8403	30.6034	32.7517	17.4505	7.22123	1.61798	61.1297	0.55071	0.57445	0.79781	45.9288
G1	3	AG-422-P13	2.29514	2.63065	1.42589	0.24155	0.08345	0.01499	0.01373	1.20549	2.27049	1.45534	0.41293	0.05991	0.52499	0.05804	1.71866	1.91411	1.78224	0.48206	0.03282	0.06191	1.80585	2.07229	1.87242	2.03391	0.71132	0.07727	0.01545	1.97072	1.70099	1.77805	0.94293	0.03692	0.04241	1.27573	1.68106	1.10156	1.20096	0.72344	0.23019	0.0517	1.75075	0.2368	0.02214	0.02119	1.40685
G1	1	AG-426-J16	77.0681	89.468	40.6479	2.45976	0.49511	0.14263	0.07388	41.1219	74.9145	52.7441	1.04376	2.19379	4.93984	2.30934	62.7255	71.8624	69.2096	3.64294	0.86797	2.12436	64.8728	65.7985	61.8578	75.2656	13.4321	0.86034	0.70041	60.9861	51.8897	54.7409	27.8667	0.43941	1.64641	34.917	54.6961	28.6203	30.6682	16.297	6.6741	1.48262	56.0372	0.54072	0.51902	0.76945	43.0857
G1	1	AG-426-M18	89.8703	104.244	47.7222	2.81259	0.58958	0.16051	0.08508	47.4994	86.0081	60.8863	1.16464	2.46138	5.66319	2.62408	71.9159	83.5293	79.5575	4.11951	1.02258	2.52224	75.0619	75.7296	70.7417	87.8398	15.1305	0.97335	0.75891	70.7089	60.4001	62.6589	32.1617	0.50413	1.87216	40.1882	63.6422	32.7541	35.258	18.5527	7.74844	1.75795	65.3232	0.59309	0.59236	0.86969	49.5838
G1	3	AG-430-I21	2.89902	3.25803	1.70123	0.26689	0.09114	0.0156	0.0089	1.58435	2.68136	1.78881	0.42205	0.06722	0.61651	0.07468	2.06461	2.3129	2.21432	0.45188	0.03335	0.06537	2.10457	2.28608	2.1155	2.53012	0.76404	0.0735	0.02343	2.04435	1.71865	1.90142	1.06659	0.03783	0.04282	1.27552	2.04179	1.08401	1.18396	0.74994	0.24199	0.05297	2.1365	0.21007	0.02293	0.02641	1.72829
G1	1	AG-430-M11	74.9585	86.7884	39.3256	2.41182	0.47895	0.13836	0.07972	39.7341	72.4494	50.8085	1.01692	2.12473	4.79489	2.24181	60.8437	69.4555	66.9787	3.54199	0.82571	2.10259	62.9435	63.9494	60.058	72.8027	13.1392	0.8348	0.65111	59.2902	50.4942	53.0352	27.183	0.42768	1.61542	34.1007	52.9537	27.9777	29.8805	15.9512	6.53438	1.42584	54.1784	0.53587	0.49904	0.73006	41.7211
G1	3	AG-435-P21	2.34212	2.54839	1.38087	0.22039	0.10014	0.01329	0.02099	1.19036	2.39922	1.45808	0.45051	0.06247	0.56039	0.07528	1.78625	1.89992	1.79435	0.49256	0.02681	0.06559	1.88445	2.09011	2.06304	1.97034	0.74571	0.07978	0.0231	2.21633	1.84344	1.91946	1.03557	0.0453	0.04864	1.38233	1.76683	1.15609	1.35058	0.7799	0.26072	0.04212	1.7891	0.25211	0.03327	0.0162	1.42049
G1	1	AG-439-L07	85.0301	99.008	45.4049	2.80497	0.54697	0.18247	0.09163	44.8058	81.6076	56.0974	1.12782	2.41556	5.83302	2.53748	67.5262	77.5653	74.2028	3.92617	0.97626	2.33206	70.2855	70.3708	66.0446	82.1527	14.5043	0.98005	0.69455	65.447	55.7243	58.3687	29.859	0.4965	1.73813	37.4039	60.3052	30.7587	32.8066	17.7119	7.26776	1.57054	61.9522	0.59087	0.56345	0.81418	47.7743
G1	1	AG-439-N12	89.1928	102.998	47.1388	2.83313	0.60751	0.17235	0.08283	46.8791	85.3183	60.477	1.22054	2.5154	5.85103	2.63984	71.0944	82.1107	78.6705	4.19548	1.00257	2.44403	74.4086	74.2752	70.6215	86.5114	14.8263	0.9716	0.79796	68.8821	59.1129	61.9343	31.5281	0.50865	1.84758	39.4462	62.7083	32.1811	34.7753	18.5228	7.57236	1.6543	64.3993	0.64692	0.60687	0.85793	49.7296
G1	1	AG-453-E11	78.9463	92.0559	42.0093	2.72961	0.52473	0.16556	0.08006	43.3196	77.0143	54.8107	1.13788	2.20659	5.46249	2.38045	63.5987	72.3792	69.6705	3.85154	0.90802	2.2633	66.5144	65.8772	62.8732	76.8153	14.0853	0.91445	0.72037	62.348	52.8534	55.8777	28.9204	0.4723	1.67747	35.5343	56.1303	29.5614	31.299	17.3433	6.94159	1.4941	57.4667	0.5531	0.47495	0.80526	44.3556
G1	3	AG-457-E08	2.83748	3.39891	1.75616	0.25508	0.08885	0.01763	0.01356	1.56495	2.83913	1.82273	0.43003	0.08072	0.60793	0.07788	2.17201	2.35468	2.20213	0.50044	0.03675	0.08106	2.08679	2.25893	2.10204	2.62168	0.76979	0.08036	0.02764	2.0534	1.705	1.94072	1.05649	0.03626	0.04907	1.35434	2.11483	1.12734	1.19685	0.75091	0.24783	0.04788	2.11278	0.22548	0.02479	0.02699	1.82014
G1	3	AG-461-C10	2.03916	2.31359	1.26425	0.21627	0.08037	0.01545	0.0065	1.14994	2.08961	1.44138	0.40395	0.05357	0.51816	0.05088	1.57846	1.74825	1.67917	0.42476	0.0341	0.05041	1.73586	1.95182	1.90663	1.80775	0.71085	0.07495	0.01524	1.97965	1.6132	1.79333	0.98758	0.03403	0.05026	1.22911	1.54725	1.04502	1.08563	0.74206	0.25548	0.0517	1.6499	0.20627	0.01857	0.01557	1.27644
G1	3	AG-461-K19	2.59198	2.9206	1.54902	0.2676	0.08932	0.01785	0.01044	1.3037	2.45561	1.49904	0.44831	0.05937	0.62862	0.05252	1.85347	2.00402	1.83941	0.46292	0.03136	0.05687	1.79834	2.045	1.7086	2.14635	0.75054	0.06208	0.01191	1.73989	1.44366	1.61319	0.86516	0.03483	0.03547	1.13001	1.81007	0.9607	0.99081	0.67059	0.19988	0.04453	1.97294	0.2292	0.019	0.02041	1.60585
G1	3	AG-461-M08	2.79722	3.18535	1.63303	0.22673	0.09571	0.01476	0.01184	1.32106	2.69733	1.66185	0.47928	0.08297	0.49538	0.08278	2.10449	2.2845	2.17615	0.49052	0.04152	0.0652	1.99161	2.27155	2.03462	2.4446	0.72247	0.07821	0.022	1.9957	1.67029	1.79329	0.99392	0.0365	0.04059	1.27944	1.92892	1.06784	1.12012	0.74181	0.24152	0.05193	2.0292	0.22718	0.02296	0.0257	1.68365
G1	3	AG-470-F08	2.34003	2.74699	1.44871	0.25644	0.09045	0.01338	0.00775	1.29787	2.26517	1.42415	0.46457	0.06082	0.63392	0.05126	1.70298	1.88693	1.76341	0.4845	0.02981	0.06133	1.58589	1.75124	1.63586	2.07538	0.77388	0.07568	0.01523	1.60825	1.38245	1.47683	0.81628	0.03212	0.04463	1.00599	1.78089	0.83108	0.92617	0.61676	0.19601	0.03563	1.7959	0.2171	0.01836	0.01958	1.50942
G1	3	AG-470-F09	2.6639	3.15667	1.60902	0.2649	0.09895	0.01124	0.00394	1.42327	2.5798	1.55872	0.50683	0.05739	0.59378	0.06157	1.92475	2.15623	2.03526	0.52684	0.03808	0.06209	1.87508	2.07049	1.84671	2.31245	0.72737	0.07059	0.01658	1.78319	1.44665	1.64505	0.9128	0.03487	0.03656	1.15293	1.95434	0.94251	1.02315	0.64545	0.21031	0.04816	2.00054	0.23564	0.01876	0.01725	1.69098
G1	1	AG-891-I09	110.49	126.69	59.9047	3.38113	0.66234	0.2063	0.10831	64.9935	113.255	87.058	1.38386	3.2202	6.83943	3.5565	100.016	116.103	110.116	5.29011	1.38393	3.42811	103.848	105.535	99.5131	111.849	18.0061	1.28964	1.07107	93.0525	80.392	84.3631	40.6011	0.68017	2.37912	52.5168	81.3623	42.0327	46.4325	22.8505	9.73071	2.14375	83.2941	0.68142	0.75328	1.10658	61.9541
G1	1	AG-892-O14	78.0751	89.7789	40.9739	2.27685	0.49521	0.14856	0.0716	40.6391	76.742	52.0819	1.0677	2.20774	4.82525	2.24916	65.2898	74.4031	70.3791	3.75199	0.92241	2.29456	66.3785	67.4373	62.4622	76.5625	12.3013	0.86497	0.71339	59.8257	50.9074	53.7056	26.4285	0.4383	1.61463	34.6016	54.7279	27.4869	30.259	15.2896	6.59879	1.41631	56.0617	0.56151	0.50266	0.74125	43.7905
G1	1	AG-895-L13	84.7397	98.0042	45.2471	2.78943	0.55853	0.16487	0.08209	44.915	81.5588	57.3979	1.12746	2.38169	5.66908	2.56746	68.0862	78.4356	75.1477	3.8857	0.94852	2.34696	70.4172	70.6819	66.5245	82.331	14.4264	0.95432	0.73205	65.4158	55.6603	58.7644	30.1848	0.49375	1.75926	37.3772	60.0957	30.7512	32.7909	17.5392	7.25014	1.62302	61.7169	0.59321	0.55878	0.82419	47.5898
G1	1	AG-897-D06	91.5327	106.256	48.5149	2.85567	0.5746	0.16749	0.08567	47.1445	86.6298	60.3473	1.06527	2.50944	5.8103	2.63941	72.3927	83.9502	80.0967	4.04345	1.04199	2.47049	75.6864	75.7925	71.4366	89.0205	15.1973	0.95989	0.7572	71.3805	60.7622	63.1335	32.3578	0.49496	1.8915	40.6176	64.5018	32.9779	35.3844	18.6306	7.75609	1.75115	65.8703	0.54532	0.61398	0.88991	51.1817
G1	1	AG-900-G21	66.2407	77.2952	34.9913	2.14139	0.40721	0.13332	0.06347	35.5147	65.7851	46.1215	0.78633	1.88826	4.04363	2.03314	55.1427	63.1874	60.6145	2.92602	0.76127	1.88536	57.2707	58.0183	54.949	65.1125	11.3851	0.73636	0.62567	53.3396	45.5657	48.0235	24.009	0.37872	1.43843	30.2967	47.5259	24.8583	26.849	14.0842	5.78347	1.31286	48.4815	0.40762	0.40488	0.65	37.4649
G1	1	AG-900-K10	78.1226	90.5255	41.8028	2.42063	0.51196	0.14236	0.08302	41.3654	75.5314	53.2588	1.10739	2.18834	5.04325	2.36343	63.4826	73.4202	70.0147	3.68529	0.90195	2.22688	65.9186	66.4937	62.8249	76.476	13.0637	0.88181	0.67114	61.6019	52.3063	55.2557	27.7724	0.42055	1.65547	34.933	55.1861	28.5584	30.9653	16.2343	6.70006	1.46966	56.9374	0.57936	0.52555	0.73423	43.7771
G1	1	AG-900-M19	75.7099	87.5269	41.4352	2.22253	0.48303	0.14048	0.07189	40.0016	71.5756	47.4423	1.0211	1.96998	4.68135	2.04847	58.9438	67.4703	63.7067	3.37688	0.76819	2.03849	60.5447	60.2186	56.1404	73.382	11.5502	0.76148	0.62352	55.0815	46.6768	49.7487	24.6092	0.39238	1.50051	32.2603	53.4216	25.6449	28.4418	14.6537	6.02733	1.34472	53.5988	0.5339	0.49701	0.74043	46.6258
G1	1	AG-901-D22	88.9084	102.635	46.5856	2.93702	0.58119	0.17285	0.08375	46.4526	85.4229	60.763	1.19134	2.44736	5.73522	2.60945	70.3932	82.0748	78.8286	4.18035	1.01243	2.53582	75.0734	73.8939	70.6937	86.3075	15.1884	0.97269	0.75368	70.7877	60.2102	63.0448	32.432	0.49661	1.94257	40.0201	62.3923	32.9103	35.0699	18.8438	7.887	1.71922	64.5681	0.57235	0.57721	0.86916	48.2058
G1	1	AG-901-G13	99.0591	114.508	52.4426	3.06363	0.61718	0.19884	0.09528	50.334	94.1381	64.3954	1.14874	2.75065	6.11941	2.88416	78.3166	90.5086	86.6866	4.36922	1.08331	2.73202	81.5987	81.6285	76.3585	96.0771	16.0184	1.01845	0.80621	76.3515	64.9959	67.7725	34.8431	0.5145	2.04185	43.377	69.8298	35.4865	37.94	20.2829	8.42682	1.88544	71.6298	0.57982	0.64307	0.9583	55.1231
G1	1	AG-903-A05	84.8844	98.6925	44.8623	2.68764	0.58326	0.14746	0.07913	47.0658	82.4894	59.553	1.15465	2.38201	5.47566	2.53415	68.3916	78.2203	75.6784	4.03684	0.93834	2.43235	71.6507	71.2207	67.3807	82.8349	14.3558	0.96733	0.75346	67.3427	57.145	59.9618	30.592	0.49661	1.82902	38.1842	60.1102	31.43	33.3869	18.0623	7.47768	1.62545	61.7875	0.58507	0.59657	0.8411	46.932
G1	1	AG-903-G18	81.7006	94.6391	43.3227	2.64385	0.54728	0.14721	0.07519	42.9588	78.7544	55.6746	1.08928	2.25053	5.2547	2.39162	65.5434	75.1556	72.563	3.88612	0.87993	2.27912	68.9169	68.6817	64.9981	79.4462	13.7941	0.875	0.72072	64.5969	55.036	57.7714	29.4745	0.4576	1.74783	37.1512	57.7343	30.3685	32.4456	17.4139	7.12886	1.56268	59.2552	0.57489	0.54983	0.7904	45.5482
G1	3	AG-903-I02	3.07333	3.6555	1.96418	0.29795	0.11259	0.02128	0.01391	1.64935	2.86631	1.85076	0.59318	0.07895	0.70283	0.07306	2.24572	2.50491	2.40148	0.63268	0.03552	0.07462	2.18458	2.30446	2.1961	2.83738	0.8745	0.09369	0.0334	2.13773	1.82337	1.99763	1.13342	0.04965	0.04416	1.34653	2.249	1.10445	1.23858	0.81682	0.28654	0.06538	2.3418	0.28218	0.03355	0.03399	1.99139
G1	1	AG-903-P01	41.0537	48.045	22.4452	1.37942	0.31034	0.10019	0.0548	24.1676	40.9061	30.9315	0.75334	1.14488	2.71522	1.21956	34.7285	38.7404	37.9171	2.21359	0.45929	1.18201	36.2465	36.6048	39.5664	39.9872	7.64605	0.50065	0.40515	33.6967	28.7448	31.2795	15.235	0.24027	0.84428	19.5079	29.4449	16.4195	17.7718	8.98838	3.56708	0.72139	29.3347	0.38229	0.29253	0.44855	24.419
G1	1	AG-905-D21	79.5416	92.6471	42.1101	2.53157	0.52903	0.14652	0.08393	42.393	76.366	53.8574	1.07398	2.20697	5.18773	2.39209	63.9209	72.6913	70.119	3.81904	0.93523	2.20217	66.6259	66.6771	62.5757	77.3897	13.4687	0.93849	0.69333	62.7701	53.193	55.6309	28.4506	0.43444	1.6798	35.5471	56.1713	29.2579	30.9688	16.9309	6.79487	1.52713	57.654	0.5413	0.55917	0.79607	44.1808
G1	1	AG-905-E08	96.3923	110.968	51.2262	3.01653	0.64188	0.20155	0.10201	50.9838	92.2757	65.1327	1.20974	2.70732	5.92603	2.81543	76.0357	88.6911	84.8402	4.43718	1.03006	2.58669	79.6685	79.7734	75.1455	93.7139	15.8434	1.00198	0.77828	75.2574	64.1123	66.9274	34.0763	0.48551	2.01573	42.5502	67.7465	34.8526	37.3665	19.6982	8.29104	1.8624	69.7322	0.62629	0.61137	0.96693	54.2469
G1	3	AG-907-I21	2.74519	3.18252	1.66099	0.28283	0.08589	0.01073	0.01063	1.63782	2.75595	1.89069	0.43288	0.07643	0.67019	0.08274	1.99746	2.16016	2.1804	0.48463	0.03725	0.07402	2.14841	2.23017	2.17763	2.42975	0.81882	0.08341	0.02872	2.09516	1.821	1.95125	1.11066	0.04168	0.0513	1.37062	1.99851	1.16796	1.25596	0.79466	0.2596	0.05346	2.13724	0.23364	0.02143	0.02922	1.6316
G1	1	AG-908-E09	86.3967	100.042	45.822	2.68216	0.55161	0.16697	0.08726	45.7142	83.1242	58.0696	1.12412	2.41736	5.50791	2.55636	69.6744	80.0475	76.4604	3.94908	0.99396	2.37775	72.5443	73.2191	68.4115	84.2726	14.4979	0.93563	0.7473	67.9116	58.0013	60.5358	30.8411	0.48295	1.80608	38.847	60.9456	31.491	34.0105	18.0012	7.40671	1.65518	62.8523	0.5845	0.56537	0.83475	47.9023
G1	1	AG-908-K19	76.3227	88.3199	41.625	2.29348	0.49811	0.15291	0.07346	39.8023	72.7756	48.3481	1.08324	2.00266	4.61901	2.09699	60.2499	68.9812	65.4352	3.45512	0.84768	2.07266	61.9337	62.4461	58.0864	74.64	11.9243	0.83546	0.62717	57.1483	48.6442	51.6671	25.6554	0.40759	1.57161	33.1018	54.0599	26.6847	29.336	15.001	6.23229	1.34025	54.4371	0.5532	0.51679	0.73072	46.3403
G1	1	AG-908-O17	93.7001	108.671	49.5991	2.97277	0.60993	0.17493	0.09134	48.441	88.5526	61.8049	1.2399	2.55708	6.02052	2.74232	74.1027	86.2142	82.0261	4.20871	1.06217	2.61053	77.6849	77.6426	73.3946	91.2953	15.579	0.99657	0.80482	73.2307	62.4945	64.9611	33.1479	0.50798	1.92665	41.8755	66.0992	33.8825	36.6088	19.2174	7.95803	1.80397	67.4126	0.61563	0.63339	0.89094	52.393
G1	1	AG-910-M13	80.4408	93.6074	42.7768	2.52434	0.51894	0.13924	0.08332	43.5411	78.7094	55.6999	0.97025	2.20512	5.26984	2.40983	65.525	74.8139	72.194	3.77812	0.92444	2.27803	68.8168	68.7434	64.957	78.6296	13.6558	0.90744	0.69352	64.0196	54.2188	57.4731	28.8579	0.45364	1.68414	36.537	57.7699	30.3369	32.2292	17.0867	7.01919	1.50322	58.9035	0.5255	0.54181	0.79021	45.5566
G1	1	AG-911-D11	94.4346	109.048	49.9506	2.93474	0.6025	0.1847	0.08438	50.2658	90.5398	64.6455	1.17929	2.6717	5.79326	2.86752	75.4305	87.2856	83.7558	4.30656	1.09147	2.65706	79.3962	79.0682	74.467	92.1134	15.7755	1.01688	0.79368	74.3435	63.7864	66.2059	34.0511	0.53499	2.01642	42.5025	66.2194	34.541	37.0612	19.8937	8.20248	1.82692	68.3482	0.57818	0.61305	0.90195	51.8711
G1	1	AG-911-K21	90.1141	104.175	48.0266	2.86724	0.56526	0.16703	0.08641	47.5841	87.1657	61.5235	1.22352	2.53579	5.74692	2.7068	71.9612	83.2847	80.3751	4.25563	1.00444	2.5345	76.2569	75.9931	72.1316	88.0366	15.3473	0.99333	0.78327	71.6008	61.2512	63.8216	32.5853	0.50623	1.95675	40.9976	63.7186	33.437	35.7794	19.1536	7.9237	1.73975	65.2972	0.62864	0.5838	0.88012	50.3431
G1	1	AG-911-L21	69.3634	80.5255	37.7825	2.08324	0.43155	0.14918	0.04877	37.048	66.6375	44.6368	0.85881	1.80496	4.14858	1.94603	55.2756	62.7482	59.5275	3.07512	0.76774	1.89589	56.8628	57.758	53.2735	67.4245	10.9883	0.74959	0.58074	52.7249	44.5264	47.7934	23.4539	0.35017	1.44493	30.2957	48.9684	24.7293	26.9246	13.8417	5.63077	1.21304	49.5099	0.46487	0.47179	0.67566	42.2054
G1	1	AG-912-I13	85.0614	98.8451	45.0832	2.71867	0.54533	0.16856	0.0818	44.9615	82.401	57.5986	1.19313	2.39984	5.43692	2.52752	68.6586	78.6658	75.6509	4.08341	0.94268	2.41446	71.765	72.1297	68	82.8052	14.3811	0.94837	0.71418	67.4201	57.4242	60.0881	30.4258	0.47627	1.83498	38.4856	60.1104	31.2331	33.6065	17.8703	7.37723	1.6281	61.6858	0.58161	0.58638	0.84417	47.7758
G1	1	AG-912-N21	87.1826	100.533	46.1042	2.7613	0.55994	0.18755	0.08268	46.4264	84.0944	58.8019	1.20994	2.4228	5.4887	2.59339	70.0848	80.8689	77.5716	4.01085	1.00161	2.40964	73.2163	73.837	69.1173	85.0177	14.4426	0.96559	0.75954	68.3069	58.2321	60.8326	31.1049	0.48304	1.83298	39.3714	61.5852	31.6233	34.1656	18.0057	7.51549	1.74418	63.5772	0.62767	0.57489	0.84949	48.0577
G1	1	AG-912-O03	86.2073	99.8104	45.5247	2.77657	0.5769	0.16429	0.07344	47.677	84.0568	61.6281	1.12835	2.45403	5.39973	2.60756	70.7091	81.1779	78.1707	4.10509	0.9783	2.52194	73.9906	74.028	69.9235	84.3811	14.6157	0.97373	0.76287	68.9847	58.9149	61.6548	31.353	0.48767	1.83808	39.3421	61.1457	32.1213	34.4966	18.1094	7.46974	1.67233	62.9395	0.56208	0.59016	0.84708	47.8322
G1	1	AG-912-P15	84.1588	97.2274	44.4996	2.56564	0.54475	0.15302	0.09061	43.3206	81.0014	56.3728	1.11177	2.3375	5.3722	2.5528	68.063	78.7371	75.4414	3.91829	0.98033	2.36245	71.0704	71.3167	67.2621	82.3802	13.928	0.92169	0.71818	66.2688	56.4727	59.1801	29.7769	0.45701	1.78206	38.0018	59.6893	30.7628	33.1597	17.4431	7.23451	1.61972	61.0277	0.57176	0.55673	0.8204	46.8759
G1	1	AG-913-F10	60.6716	70.7987	32.6437	1.82728	0.41147	0.13275	0.06598	33.9979	58.7705	42.1817	0.88866	1.69061	3.8739	1.84117	49.3677	56.0765	54.0121	2.85197	0.65632	1.6942	50.9372	51.5168	48.4719	59.8477	10.2837	0.69742	0.50738	47.9619	40.9308	43.0882	21.4968	0.37846	1.27959	27.5507	43.0968	22.4569	24.1216	12.7843	5.30992	1.14582	43.9577	0.46336	0.4102	0.58591	35.2531
G1	1	AG-913-G17	81.6308	94.5447	43.0129	2.61911	0.52154	0.17013	0.08203	42.9462	78.7957	54.9056	1.11889	2.27141	5.22306	2.37235	65.2225	75.02	72.183	3.90459	0.9335	2.30372	68.4054	68.1849	64.3383	79.6566	13.73	0.88574	0.69775	64.2674	54.5857	56.9254	29.209	0.46975	1.74917	36.7257	57.4608	29.9088	31.8001	17.1784	7.15706	1.60535	59.3355	0.57038	0.55091	0.80528	45.2285
G1	1	AG-913-L11	83.5936	96.8268	44.0588	2.59008	0.54358	0.14762	0.08524	44.752	80.5837	57.1111	1.09828	2.25679	5.18867	2.46028	67.9282	77.7535	74.8518	3.85706	0.96302	2.29604	70.4403	70.9702	66.3882	81.9159	14.0109	0.865	0.73476	65.7351	56.0465	58.7887	29.8877	0.47964	1.75815	37.5663	59.1489	30.5966	33.0129	17.4272	7.3143	1.57543	60.8196	0.58036	0.53781	0.8331	46.1609
G1	1	AG-913-O16	81.9261	95.275	43.5933	2.62079	0.5597	0.16363	0.07617	44.5547	79.5078	56.9958	1.16017	2.25435	5.3607	2.41579	65.7318	75.3429	72.4094	3.96355	0.92898	2.36307	68.7662	68.355	64.7278	79.9396	13.932	0.93345	0.68926	64.4921	54.5776	56.9962	29.2758	0.48959	1.73852	36.757	58.6687	29.9291	31.9745	17.2525	7.0794	1.56962	59.4115	0.60127	0.55315	0.80512	46.5771
G1	1	AG-914-K21	87.2389	100.769	46.312	2.71443	0.5523	0.17174	0.07481	45.6522	83.9396	59.2928	1.09101	2.44126	5.54804	2.63331	69.8598	80.273	77.1799	3.976	0.99011	2.46681	73.3993	72.9951	69.1774	84.8009	14.7775	0.94658	0.74405	69.0045	58.7796	61.4992	31.4648	0.48489	1.87862	39.0784	61.6055	32.203	34.3704	18.458	7.63404	1.70178	63.6421	0.56295	0.55232	0.83296	48.1891
G1	1	AG-915-A08	81.4668	93.807	42.7264	2.38488	0.51916	0.16271	0.07494	41.4675	79.4312	53.2709	1.11343	2.32407	4.93419	2.39913	67.8646	77.7421	73.0525	3.86695	0.93406	2.37555	68.6959	69.4838	64.0648	79.8403	12.6497	0.91741	0.69068	62.1914	53.0318	55.7201	27.3615	0.46543	1.67049	35.9462	57.0263	28.4204	31.3578	16.036	6.76527	1.49501	58.5518	0.5772	0.52636	0.7623	45.3292
G1	1	AG-915-C17	66.4049	76.8152	36.0551	2.069	0.44755	0.12684	0.06891	36.3393	63.1275	43.3543	0.98612	1.75779	4.28864	1.8886	52.3456	59.933	57.0829	3.119	0.7031	1.81957	53.7229	53.7149	50.8581	64.4112	10.5403	0.74554	0.57744	49.6131	42.0696	45.1667	22.269	0.36152	1.31759	28.8916	46.8836	23.1142	25.4035	13.2002	5.45092	1.18912	47.0461	0.52277	0.39461	0.66439	40.2099
G1	1	AG-915-E18	55.1324	64.3757	29.5293	1.75874	0.37591	0.10632	0.04567	29.7358	54.0301	37.6422	0.90271	1.55556	3.64922	1.66275	44.8328	50.8602	48.5296	2.63798	0.62172	1.51781	46.4158	46.6761	44.0046	53.6992	9.44843	0.5941	0.47426	43.6775	36.6794	39.0512	19.9042	0.33452	1.18419	25.0947	39.1707	20.5117	22.1656	11.6879	4.87649	1.04334	39.8707	0.43538	0.34888	0.53151	31.8377
G1	1	AG-915-F11	87.5354	101.359	46.3061	2.73364	0.56848	0.17568	0.08502	45.5209	83.6109	58.1151	1.1122	2.42643	5.46602	2.55234	69.5263	80.2095	76.9016	3.96074	0.97936	2.42123	72.4637	72.9295	68.2721	84.9813	14.5227	0.9248	0.72454	68.3469	58.1547	60.608	31.0533	0.46694	1.8261	38.888	61.737	31.8683	33.9162	18.1078	7.51314	1.67966	63.4817	0.56346	0.58021	0.84374	48.4107
G1	1	AG-916-D09	81.8963	95.4251	43.4344	2.61772	0.55449	0.15437	0.08156	42.5894	78.6732	54.8142	1.14745	2.26447	5.28794	2.3916	65.4004	75.4699	72.4048	3.93157	0.94091	2.30048	68.4655	68.3473	64.7352	79.902	13.73	0.91098	0.71272	64.3631	54.8005	57.0662	29.2566	0.47295	1.71845	36.5411	57.9701	30.0098	31.9971	17.2003	7.14833	1.59425	59.4601	0.5612	0.55207	0.81746	45.9118
G1	1	AG-916-I18	81.9665	95.5175	43.5732	2.6152	0.55536	0.15414	0.07881	44.3967	78.7669	56.2921	1.14766	2.29293	5.29734	2.42732	65.7893	75.6601	72.4099	3.96021	0.94171	2.30663	68.7245	68.3318	64.7576	80.0834	13.7759	0.91356	0.70575	64.4284	54.9432	57.2948	29.312	0.48409	1.71812	36.5977	58.0148	29.9688	32.053	17.2619	7.11647	1.58075	59.5389	0.5655	0.53428	0.82754	46.0217
G1	1	AG-917-A10	91.3045	105.525	48.159	2.87294	0.57844	0.17561	0.08705	47.1387	87.2081	61.539	1.2654	2.51437	5.73281	2.69663	73.2285	84.6263	81.8185	4.26432	1.03609	2.46907	76.7762	76.6434	72.4301	89.6549	15.4511	0.98949	0.80573	71.7808	61.0651	64.0332	32.4892	0.5327	1.9596	41.1085	64.7331	33.4411	35.9897	18.9132	7.9497	1.76593	66.3429	0.66686	0.5884	0.89202	50.5785
G1	1	AG-917-A11	87.7681	101.828	46.6684	2.77871	0.59533	0.16822	0.08441	44.8606	83.8079	57.2928	1.22422	2.48968	5.61441	2.56864	69.5914	80.4058	76.8884	4.09689	0.94351	2.42793	72.4928	72.8409	68.2414	85.2531	14.5393	0.91421	0.73804	68.513	58.2023	60.7649	31.0671	0.49752	1.81033	39.1798	61.6289	31.7772	34.2373	18.192	7.5882	1.72412	63.5849	0.60117	0.59111	0.85891	49.1369
G1	1	AG-917-M13	84.2635	96.6668	45.9502	2.55883	0.53578	0.17693	0.07957	43.7198	80.1242	53.0166	1.05945	2.19784	5.38007	2.35819	66.5438	75.8364	71.7224	3.62157	0.93048	2.25245	68.1068	68.4177	63.6889	81.392	12.974	0.87089	0.68985	62.5304	53.3787	56.4325	27.875	0.45196	1.69099	36.119	59.4803	28.9976	32.3163	16.5655	6.72508	1.50893	59.5577	0.55209	0.51497	0.83193	51.0764
G1	1	AG-918-I09	90.6465	105.337	48.0691	2.84042	0.57938	0.17336	0.07804	47.3477	85.8889	59.6556	1.19589	2.43677	5.70435	2.66152	71.6882	82.9383	79.4514	4.12228	1.00983	2.47842	74.8788	74.9985	70.141	88.5353	15.0476	0.95218	0.74335	70.572	60.1328	62.5577	31.9948	0.50687	1.8911	40.4153	63.8195	32.7068	35.0359	18.7382	7.76484	1.73003	65.4558	0.59618	0.60845	0.87605	50.4731
G1	1	AG-918-M14	82.2512	95.519	43.7757	2.63876	0.53733	0.15207	0.07523	43.9653	79.5622	56.4491	1.19867	2.31421	5.23959	2.47663	65.9388	75.8833	73.4939	3.91568	0.95193	2.31816	69.4454	69.214	65.6322	80.0372	13.8595	0.8938	0.73202	65.0129	55.1522	58.1357	29.5761	0.46885	1.74721	37.0782	57.7991	30.3874	32.2493	17.1809	7.10741	1.55467	59.6534	0.58057	0.55285	0.79204	45.5841
G1	1	AG-919-F05	81.4963	94.9514	44.0895	2.68431	0.53212	0.15606	0.0725	45.6962	79.0319	57.4783	1.12791	2.29509	5.37605	2.4508	66.2101	76.7059	73.2898	3.82832	0.95665	2.27885	68.7061	69.0796	64.9635	80.0088	13.7249	0.89526	0.70635	64.5223	54.9041	57.5958	29.2664	0.49497	1.67957	36.5232	58.2322	29.8568	32.175	17.0301	6.99536	1.56645	59.9547	0.6006	0.53232	0.82656	45.6275
G1	1	AG-919-G14	53.1917	62.3268	28.6358	1.76883	0.38985	0.11132	0.05123	28.8844	52.42	38.4833	0.93767	1.5196	3.5809	1.59364	44.071	50.0277	49.1895	2.65843	0.5892	1.55132	46.8818	47.3129	50.9821	52.04	9.99568	0.64165	0.52406	44.0226	37.6646	40.0605	19.9778	0.32779	1.1363	25.3867	37.9478	21.3732	22.8783	11.6373	4.709	0.98879	38.5096	0.45126	0.34854	0.53226	30.7211
G1	1	AG-919-L04	91.2683	105.548	48.1957	2.83426	0.61099	0.18469	0.09174	46.8763	87.0287	60.0335	1.21288	2.55528	5.71826	2.67307	72.3841	83.5275	79.9313	4.17685	1.0309	2.53636	75.5286	75.7097	70.9307	88.353	15.0695	0.98201	0.74595	70.8023	60.3572	62.7977	32.2195	0.48438	1.87361	40.2127	64.2798	32.8608	35.1496	18.7958	7.84112	1.72502	66.0412	0.61944	0.6084	0.88872	50.4144
G1	1	AG-919-O23	87.2732	101.429	46.3149	2.7192	0.57161	0.15576	0.08901	44.9237	83.5272	56.9905	1.07964	2.38243	5.455	2.50806	69.9337	80.5374	76.6347	3.90026	0.98107	2.38965	72.4475	72.8604	68.5119	84.8919	14.5031	0.91939	0.74994	68.4636	58.0889	60.5937	30.8071	0.47555	1.7924	38.9997	61.4182	31.8178	34.1591	17.9914	7.46053	1.62939	63.0236	0.5556	0.57384	0.86322	48.9766
G1	1	AG-920-J05	57.1097	66.468	30.887	1.69529	0.37936	0.10393	0.06091	31.5393	54.7635	37.8456	0.88956	1.5572	3.52818	1.64167	45.583	51.9851	49.4834	2.66833	0.60319	1.56835	46.5822	46.8761	44.1781	55.9461	9.15391	0.61062	0.50293	43.2982	36.619	39.2927	19.4132	0.30803	1.17192	25.0473	40.2676	20.2453	22.1396	11.4476	4.70836	1.02848	40.716	0.45493	0.3562	0.58246	34.3835
G1	2	AH-287-K22	7.54943	8.95182	4.23122	0.44784	0.16081	0.02473	0.00955	3.9389	7.66212	4.66842	0.59102	0.2101	0.91726	0.18941	6.15584	6.61221	6.30113	0.82575	0.0878	0.19621	5.99514	6.37752	5.81944	7.08997	1.79064	0.12629	0.05785	5.73684	4.91312	5.32102	2.85655	0.06679	0.14548	3.39098	5.23968	2.88169	3.01742	1.81393	0.69583	0.14152	5.55827	0.30337	0.056	0.06699	4.46842
G1	2	AH-321-A09	6.91555	8.35343	3.82589	0.3999	0.13394	0.02206	0.01608	4.27514	6.80385	4.80968	0.53687	0.18379	0.84389	0.19175	5.58535	6.00997	5.75346	0.73719	0.07724	0.1726	5.45316	5.75977	5.30275	6.5453	1.56148	0.12382	0.05848	5.33781	4.46309	4.85195	2.52917	0.06765	0.14126	3.12615	4.95655	2.62733	2.82172	1.667	0.59561	0.12295	5.0207	0.28028	0.05322	0.06575	4.23736
G1	1	AH-321-L10	44.1399	51.5636	24.6497	1.37414	0.31895	0.08919	0.05033	22.9224	42.0447	26.9885	0.74408	1.19906	2.96664	1.13251	34.3722	38.9787	36.8114	2.04538	0.44347	1.12732	34.7493	35.6218	32.3496	42.577	6.99026	0.50291	0.34032	32.2109	27.2325	28.9565	14.1278	0.2402	0.88195	18.7781	31.4491	15.2115	16.6521	8.6155	3.46861	0.78683	31.0606	0.35512	0.2824	0.41976	27.7905
G1	2	AH-326-D23	8.32543	9.77881	4.53331	0.46896	0.14887	0.02838	0.01768	5.01072	8.33805	5.8242	0.59484	0.23411	0.96127	0.21458	6.68484	7.32426	7.05215	0.83847	0.09084	0.22974	6.77109	7.10089	6.49382	7.91373	1.89771	0.14524	0.07744	6.42383	5.4433	5.85424	3.17464	0.07927	0.16815	3.74662	5.81898	3.2798	3.32354	2.04732	0.74548	0.15606	6.05731	0.30057	0.06657	0.08095	4.87149
G1	3	MED628	3.65102	4.17567	2.06492	0.25484	0.07693	0.01947	0.01936	1.85969	3.47621	2.25641	0.36113	0.09603	0.57455	0.10355	2.72208	3.0675	2.99678	0.45004	0.04503	0.08703	2.72487	2.94051	2.73416	3.34489	0.84493	0.08088	0.0318	2.63464	2.21107	2.47744	1.37213	0.03744	0.05366	1.63616	2.51665	1.37219	1.45234	0.93884	0.32504	0.0858	2.54848	0.17733	0.03674	0.03604	2.11935
G2	4	Actino-Bin03	1.84203	1.99145	1.63984	0.53212	0.08656	0.01628	0.01209	0.81196	1.46358	0.97857	0.31458	0.033	1.47229	0.044	0.99141	0.95749	0.97879	0.41829	0.01205	0.04172	0.90409	1.09476	1.03623	1.3816	0.79164	0.0873	0.01816	0.95557	0.8745	0.98193	0.81557	0.03765	0.02102	0.89921	1.55815	0.83355	0.84802	0.71925	0.17682	0.0364	1.65986	0.16824	0.02126	0.02101	1.39411
G2	4	AG-313-I09	1.46844	1.6756	1.38499	0.51058	0.10689	0.01385	0.00947	0.74314	1.17615	0.82555	0.39162	0.0253	1.411	0.02982	0.75384	0.84979	0.75314	0.42789	0.01273	0.02552	0.74224	0.90925	0.81968	1.09458	0.75324	0.09341	0.01247	0.84293	0.7587	0.85156	0.69777	0.03811	0.01576	0.76496	1.21566	0.70713	0.77031	0.5963	0.13446	0.01429	1.36937	0.20082	0.01446	0.01406	1.09424
G2	8	AG-325-G22	1.60136	1.81107	1.44942	0.47453	0.10817	0.01167	0.00614	0.86012	1.34359	0.95175	0.46769	0.02132	1.30398	0.03351	0.85857	0.92115	0.89256	0.45365	0.01342	0.02607	0.82864	0.95527	0.96903	1.32033	0.90017	0.0778	0.01314	0.77885	0.65203	0.86218	0.82241	0.03442	0.01483	0.73893	1.42359	0.74584	0.77269	0.65086	0.15771	0.01426	1.4514	0.22534	0.01905	0.01837	1.26651
G2	4	AG-333-E10	1.30004	1.45823	1.20282	0.42375	0.10629	0.01387	0.01035	0.66784	1.04517	0.73836	0.38952	0.02113	1.19826	0.02213	0.67829	0.75069	0.6875	0.42369	0.01175	0.02261	0.66803	0.779	0.73659	1.01657	0.7511	0.08433	0.00987	0.70775	0.6207	0.70515	0.61373	0.0341	0.01551	0.60415	1.10054	0.60204	0.63371	0.54252	0.13332	0.02261	1.19893	0.19294	0.01963	0.01268	0.99128
G2	4	AG-333-M17	1.0007	1.202	0.88064	0.31648	0.07685	0.00799	0.00453	0.55198	0.78417	0.60838	0.25447	0.01477	1.00599	0.01766	0.51178	0.57626	0.57628	0.24864	0.00893	0.01718	0.5139	0.57617	0.56381	0.82125	0.58297	0.05888	0.00817	0.53081	0.46623	0.53339	0.47273	0.02032	0.013	0.48422	0.89277	0.46202	0.50281	0.41133	0.10122	0.01269	0.95418	0.1117	0.00723	0.01049	0.76387
G2	1	AG-349-A01	14.1282	16.2532	10.9729	3.37621	0.31793	0.03123	0.03757	5.94726	11.995	5.5087	0.80183	0.21302	11.2811	0.26297	7.83521	8.72845	7.02709	1.21525	0.10675	0.26065	10.0616	13.9563	8.41245	8.82718	5.32368	0.59219	0.06225	12.8187	10.6465	9.73232	4.52822	0.19752	0.07204	10.2293	9.78783	7.26669	11.2601	4.1313	1.07954	0.10456	10.2363	0.333	0.05329	0.11342	9.01383
G2	2	AG-349-E07	29.5922	36.2392	35.066	13.3036	0.97581	0.07124	0.10804	13.8558	22.6078	15.5775	1.96082	0.27996	47.8186	0.34791	13.8014	15.9347	15.1152	2.87068	0.11339	0.31502	23.0567	35.5757	22.5204	20.9003	18.4556	2.13584	0.12079	43.6882	37.8714	32.4172	15.2058	0.68188	0.17379	36.1926	28.7095	25.7409	39.549	14.1179	3.63441	0.305	30.2471	0.77182	0.12144	0.26784	23.1544
G2	2	AG-349-M08	26.6207	32.3687	30.3799	10.7968	0.82964	0.06377	0.08905	12.3838	22.2807	14.2116	1.78071	0.30038	38.5979	0.36191	14.5333	16.4188	15.1418	2.51446	0.12032	0.32863	24.3795	37.2609	23.7231	19.4712	15.9373	1.80781	0.11661	46.0631	40.3205	33.7169	13.8189	0.61365	0.18467	37.8735	25.8311	25.5609	41.4983	12.8064	3.28647	0.3054	27.1801	0.70987	0.11729	0.24744	21.3132
G2	2	AG-360-C06	60.474	75.3096	75.8739	30.3022	2.15896	0.14274	0.2155	22.542	37.544	24.7745	4.03246	0.46543	111.419	0.55991	19.4629	22.4707	23.619	5.74005	0.15167	0.41001	21.525	32.0906	23.4915	40.6198	41.0369	4.67343	0.11489	36.3901	31.2806	30.8645	30.4157	1.35767	0.22309	31.7935	58.5535	33.5155	35.4079	27.2731	6.74774	0.43498	63.3059	1.62763	0.24285	0.54598	45.9518
G2	2	AG-365-D22	35.1174	42.7061	42.9607	15.7457	1.18868	0.0872	0.11475	18.259	25.4167	19.7195	2.22638	0.33505	56.418	0.36673	15.6738	18.0608	16.9431	3.31317	0.14272	0.30276	25.739	39.4818	25.388	24.6681	22.126	2.55021	0.10041	51.0049	44.3637	37.1126	17.8375	0.83454	0.21359	41.6538	34.5526	30.0988	46.0408	16.7852	4.35638	0.35304	36.238	0.83383	0.13832	0.3484	28.3695
G2	4	AG-390-B19	1.87876	2.16798	1.70681	0.55882	0.10775	0.01824	0.01441	0.91331	1.57089	1.00493	0.38671	0.02978	1.76194	0.03711	1.0621	1.11967	1.04175	0.45881	0.01656	0.03122	1.1884	1.61714	1.26536	1.43502	1.08688	0.12425	0.01298	1.58341	1.38766	1.39837	1.0206	0.04575	0.02365	1.31642	1.63941	1.22837	1.415	0.87927	0.19752	0.03159	1.72157	0.18493	0.02235	0.01946	1.42605
G2	8	AG-390-E09	1.64023	1.85495	1.45978	0.46442	0.09162	0.0112	0.00944	0.86564	1.42365	1.0127	0.37203	0.01989	1.2672	0.04611	0.94172	0.99509	0.94827	0.38498	0.01355	0.0313	0.93208	1.14282	1.12029	1.37023	0.81217	0.07916	0.01222	1.01581	0.91582	1.03836	0.9469	0.0326	0.01913	0.90115	1.50305	0.9288	0.97906	0.73671	0.16938	0.02313	1.55347	0.19158	0.01976	0.01593	1.30275
G2	2	AG-410-M23	24.7295	30.5909	29.3485	10.9618	0.83226	0.05822	0.09631	11.8042	18.9676	13.2336	1.74933	0.22874	39.9422	0.28065	11.5126	12.9626	12.3969	2.52456	0.08051	0.21373	18.8317	29.4752	18.7042	17.3788	16.3612	1.83961	0.09858	35.6816	30.6434	26.4977	12.8976	0.56094	0.1471	29.6098	23.7177	21.3959	32.4034	12.0711	3.08002	0.23192	25.141	0.68826	0.10321	0.21006	19.4629
G2	6	AG-422-O17	32.1945	35.1654	25.5206	5.14299	0.56552	0.07324	0.06098	17.995	25.7188	18.2441	0.84236	0.36579	15.0847	0.57367	17.0618	18.4433	18.2635	1.31473	0.13408	0.40324	12.3953	14.0826	18.5805	27.2063	9.70368	0.7152	0.12754	8.8082	7.48681	12.6739	17.2148	0.24929	0.20738	11.3071	29.0958	14.4351	12.9721	11.2663	2.36456	0.30238	29.5119	0.42642	0.16178	0.28946	28.1028
G2	1	AG-426-D23	16.567	19.1826	13.6825	4.15367	0.35593	0.03966	0.04808	7.17713	14.2902	7.12693	0.84207	0.24666	14.1156	0.26175	9.90163	11.1748	8.80488	1.37309	0.13439	0.3035	13.8196	19.7499	11.6118	10.5981	6.30251	0.6778	0.05869	18.8707	15.8765	13.8373	5.71036	0.23586	0.08796	15.1162	12.1641	10.2825	16.4717	5.3409	1.37323	0.14298	12.6866	0.3728	0.06123	0.13965	10.9375
G2	2	AG-426-F13	33.2389	40.3847	39.6783	14.9365	1.13463	0.06813	0.11892	15.314	24.834	17.4165	2.23195	0.30712	53.8176	0.39131	15.1414	17.5478	16.6466	3.17814	0.12515	0.32921	25.0498	38.5745	24.6426	23.5361	20.8857	2.39826	0.1143	47.2986	41.0118	35.3254	17.2192	0.7612	0.19556	39.0878	32.3322	28.3749	42.7891	15.869	4.07159	0.33972	34.2811	0.84539	0.15212	0.3014	26.1729
G2	2	AG-426-L21	32.107	38.9706	38.1642	14.1932	1.04817	0.06354	0.10603	14.9704	24.1033	16.7033	2.08144	0.30305	50.4099	0.37992	14.632	17.0095	16.2125	3.04686	0.11898	0.30746	24.1249	37.0938	23.9569	22.7216	19.5545	2.17504	0.11313	47.1388	40.91	34.5759	16.4858	0.71154	0.19256	38.8985	31.0241	27.5549	42.7536	15.0195	3.84997	0.3465	32.7259	0.7926	0.15584	0.28692	25.164
G2	5	AG-430-E05	7.61442	8.53178	6.19085	1.46183	0.20602	0.02635	0.02466	4.14902	6.38141	4.56187	0.68241	0.10017	4.096	0.15278	4.21097	4.51274	4.39318	0.79439	0.03047	0.10798	3.46904	4.12074	5.05124	6.13501	3.45588	0.28036	0.04165	3.21617	2.7038	3.84497	4.41954	0.1048	0.05656	3.37457	6.78834	3.97771	3.68546	3.29055	0.66555	0.09067	7.06552	0.33329	0.05929	0.07674	6.34998
G2	1	AG-430-M19	13.6191	15.7483	11.375	3.5375	0.29785	0.02905	0.02916	5.89615	11.6062	5.9607	0.74897	0.20037	12.1151	0.2354	7.69612	8.69348	7.06459	1.16646	0.10725	0.24531	10.6071	15.2323	9.09143	8.66004	5.58469	0.60672	0.05829	14.6609	12.3338	11.0173	4.92493	0.20244	0.06977	11.8688	9.97258	8.39443	12.9536	4.56382	1.13903	0.10642	10.5261	0.30116	0.0503	0.10704	8.99928
G2	5	AG-430-N17	6.80853	7.56238	5.52193	1.28292	0.15701	0.01954	0.01029	3.8287	5.87277	4.04547	0.46273	0.08164	3.48	0.1403	3.68521	3.90759	3.93119	0.63247	0.02924	0.09428	2.8659	3.49592	4.39227	5.66029	2.89574	0.20571	0.03116	2.43443	2.05348	3.20859	3.81003	0.07824	0.05778	2.7507	6.09317	3.44038	3.12597	2.69188	0.54058	0.06658	6.11705	0.22627	0.03713	0.07434	5.81711
G2	1	AG-439-A17	18.6264	21.8609	15.9684	4.87381	0.43273	0.04597	0.05513	8.14153	14.9452	7.93249	0.98408	0.26011	17.3431	0.31584	9.88736	11.2816	9.32021	1.46465	0.13801	0.29713	12.8714	18.0082	10.9309	11.9508	7.29272	0.79321	0.07228	17.27	14.3984	12.9089	6.35657	0.2801	0.09653	13.9035	13.8928	9.96268	15.1155	5.81115	1.43997	0.14603	14.4105	0.43441	0.07069	0.16265	12.8151
G2	2	AG-439-N21	52.6509	65.5877	68.2838	27.9274	2.05549	0.1278	0.19932	18.1111	32.6579	20.9623	3.82172	0.37149	103.557	0.45767	16.0619	18.554	19.948	5.32673	0.12307	0.32414	18.0438	27.0772	19.9118	35.4824	36.8572	4.13173	0.09362	31.0715	26.8834	26.2544	26.5308	1.22172	0.18476	27.4968	51.5867	29.0998	30.3218	24.1261	5.89831	0.37248	56.5402	1.54003	0.20846	0.45771	39.8533
G2	6	AG-447-C10	35.4729	39.589	28.3262	6.1343	0.66644	0.06898	0.0746	18.9934	28.2652	20.8181	0.73554	0.42837	18.2931	0.73664	17.6531	19.0798	19.655	1.24976	0.14268	0.45758	13.1197	14.3317	20.353	29.6412	11.7639	0.77942	0.16354	8.9985	7.75556	13.4125	20.2569	0.29005	0.26009	11.8636	32.5423	15.7617	13.1356	13.8403	2.69582	0.38973	32.8242	0.38535	0.16794	0.33277	30.2425
G2	6	AG-447-D11	46.8566	52.0877	37.2947	8.79786	0.99988	0.0842	0.0893	23.0498	35.3509	21.378	0.8187	0.5436	26.1574	0.73944	21.1442	22.8858	22.7211	1.44078	0.18772	0.51172	15.4008	17.0519	21.9841	39.5118	11.6548	0.85727	0.16633	10.5969	9.21171	15.0777	20.8975	0.29951	0.28372	13.4806	42.376	16.9808	15.0914	13.4341	2.90234	0.37282	42.0444	0.46264	0.24578	0.45817	40.7425
G2	6	AG-447-D20	41.9777	46.4616	33.8871	8.11785	0.9189	0.08398	0.08685	20.8872	31.895	19.9667	0.71758	0.45565	24.2175	0.68515	18.8326	20.562	20.2607	1.23873	0.14966	0.44262	13.5922	15.2953	20.7529	35.5947	10.9573	0.78745	0.16561	9.3754	8.1553	13.9319	19.8735	0.25546	0.25806	12.4838	38.7515	16.2923	14.1547	13.0271	2.61866	0.33267	38.5425	0.37253	0.22814	0.39073	36.8787
G2	6	AG-447-G15	38.5312	42.2853	30.5541	6.23596	0.67364	0.08799	0.06492	21.1976	30.6625	21.6	0.81445	0.44143	18.6592	0.71965	20.1223	21.68	21.6681	1.36807	0.14488	0.45831	14.6996	16.3918	22.2465	32.0389	11.9655	0.8055	0.17542	9.99566	8.68996	14.8043	20.8331	0.28992	0.25467	13.1726	35.3186	17.0283	14.8578	13.5371	2.75952	0.39219	35.1651	0.45761	0.19911	0.35581	33.2758
G2	9	AG-447-I21	2.07117	2.32707	1.7657	0.56599	0.11344	0.01138	0.0097	1.12652	1.67673	1.22385	0.44527	0.03057	1.56666	0.0467	1.07748	1.21028	1.13964	0.48921	0.01836	0.03816	0.96223	1.1277	1.23502	1.63088	1.0349	0.10083	0.0221	0.93175	0.78781	1.02914	1.07056	0.03752	0.02116	0.91345	1.84512	0.96165	0.95743	0.86667	0.17741	0.02827	1.86443	0.22568	0.02336	0.02026	1.63347
G2	2	AG-447-L16	56.6784	70.0289	69.0958	26.4293	1.81686	0.12159	0.18708	20.4247	35.138	21.62	3.1746	0.45197	96.512	0.5056	18.2808	21.0879	21.8223	4.72486	0.13763	0.38947	19.3487	28.5882	20.9966	38.9116	32.743	3.64565	0.10406	31.8509	27.4193	26.8427	25.0278	1.10255	0.19979	27.894	53.511	28.1544	30.6393	22.3193	5.41689	0.38886	57.0069	1.24654	0.21015	0.48844	44.8733
G2	8	AG-447-L17	1.68966	1.97697	1.52071	0.48132	0.08782	0.01451	0.00598	0.92722	1.4383	1.0292	0.32818	0.02306	1.33139	0.04047	0.90876	0.98543	0.95614	0.35962	0.01161	0.02608	0.83892	1.04586	1.0445	1.42704	0.86461	0.08573	0.01017	0.83019	0.71147	0.93013	0.90925	0.03176	0.02001	0.75949	1.51879	0.8115	0.84166	0.70903	0.16243	0.01782	1.56375	0.15777	0.01978	0.01794	1.34419
G2	6	AG-447-M08	50.9198	55.4507	40.3272	7.81144	0.8353	0.10611	0.08695	27.395	39.6102	25.9255	0.78206	0.55545	23.3436	0.84913	26.0544	28.1858	28.1297	1.50983	0.18884	0.59352	18.5343	20.6879	26.0762	42.5247	13.0173	0.92234	0.21329	12.8027	10.8272	18.1029	23.7779	0.32685	0.30175	16.368	45.9702	20.3061	18.5413	15.249	3.1417	0.42731	45.6142	0.45113	0.25231	0.48687	43.9078
G2	2	AG-447-N10	43.2832	53.8929	54.7863	22.3517	1.59889	0.10725	0.17207	15.7363	26.7568	17.3666	3.08599	0.31174	82.2956	0.3952	13.3367	15.1014	16.4917	4.4025	0.09319	0.30102	14.8208	22.6714	16.6429	28.9593	30.92	3.47799	0.08883	25.85	22.0967	21.7768	22.0843	0.99956	0.14185	22.5931	41.7165	24.0251	25.1147	20.0254	4.92432	0.30393	45.42	1.28467	0.17891	0.37903	33.1547
G2	6	AG-447-N19	41.2884	45.5883	33.4074	8.1949	0.92983	0.08194	0.08685	20.8808	31.0634	20.0886	0.8532	0.44528	24.1208	0.66043	18.5724	19.9589	19.7832	1.37127	0.1399	0.43986	13.2859	14.9796	20.2861	34.9125	11.2558	0.78303	0.15803	9.13356	7.86199	13.6651	19.8336	0.27567	0.24899	12.1042	37.7223	15.9843	13.6129	13.0037	2.63596	0.33386	37.657	0.48062	0.21408	0.40626	36.0027
G2	9	AG-447-O20	1.40858	1.59462	1.18035	0.38797	0.07848	0.00989	0.0039	0.77366	1.17927	0.77605	0.33225	0.01936	1.08615	0.03194	0.74287	0.79518	0.7558	0.35944	0.01196	0.02485	0.69995	0.81173	0.84587	1.06895	0.73633	0.07043	0.01465	0.63914	0.5312	0.71825	0.7166	0.02868	0.0191	0.6193	1.2196	0.65227	0.68176	0.57401	0.11472	0.02014	1.26852	0.16763	0.01291	0.01305	1.09041
G2	2	AG-447-P23	44.0836	54.4137	56.144	23.3523	1.67133	0.10285	0.17935	16.3451	27.3699	18.3305	3.27612	0.31841	85.3474	0.41555	13.7917	15.6622	16.8909	4.55038	0.09906	0.29232	16.0946	24.0737	17.4477	29.4492	31.2283	3.54642	0.08452	27.9213	23.8779	23.2149	22.8295	1.03385	0.15527	24.2011	42.4845	25.3211	26.8744	20.7731	5.06757	0.31517	46.3153	1.34989	0.175	0.37973	33.1622
G2	6	AG-453-L02	37.9715	41.7613	30.3873	5.86625	0.68436	0.06799	0.06143	20.3777	30.3925	20.7781	0.81728	0.43787	17.4893	0.67469	20.3145	21.9786	21.8307	1.34624	0.13986	0.47351	14.6749	16.8155	22.072	32.0388	11.6011	0.82861	0.17943	10.5966	9.17571	15.2005	20.4557	0.28876	0.24786	13.407	34.7222	17.3887	15.3496	13.2749	2.84198	0.33115	34.9264	0.40492	0.19019	0.35862	33.0812
G2	6	AG-453-N22	44.8673	49.3644	35.7262	7.59453	0.84511	0.09291	0.09135	22.8454	35.0092	21.5468	0.94413	0.51085	22.228	0.68221	21.7603	23.3936	23.3097	1.54787	0.15784	0.47404	15.4731	17.4112	22.2991	37.4485	11.994	0.80325	0.17455	10.4315	8.99935	15.2803	21.2502	0.28268	0.25447	13.7386	40.906	17.6122	15.6875	13.8551	2.87545	0.35141	40.3894	0.52001	0.2519	0.42023	39.718
G2	2	AG-453-P07	58.2069	72.0107	73.4303	28.8879	2.08105	0.13239	0.2045	22.1168	35.6574	23.8871	3.79207	0.41482	106.32	0.48211	18.1684	20.8321	21.9459	5.3447	0.12946	0.38878	20.5092	30.8407	22.3363	39.2076	37.8329	4.29543	0.09904	35.7722	30.6625	29.7472	27.8521	1.25377	0.20288	31.0654	55.851	31.5168	34.3237	25.0032	6.25557	0.4156	60.4394	1.44608	0.1964	0.49193	45.2293
G2	8	AG-461-G18	1.74986	1.98588	1.51676	0.48933	0.0945	0.0114	0.00821	0.8784	1.44959	0.99855	0.40385	0.02256	1.37275	0.04653	0.94227	1.0259	0.95626	0.43594	0.01453	0.0295	0.84932	1.01072	1.05343	1.45467	0.83558	0.09083	0.01309	0.86759	0.74244	0.94218	0.90441	0.03493	0.01757	0.78234	1.56605	0.82445	0.85132	0.72249	0.15333	0.02347	1.59892	0.20455	0.02038	0.01707	1.37854
G2	9	AG-470-E13	1.96693	2.21851	1.79824	0.58968	0.13909	0.01703	0.0086	1.10988	1.59654	1.24096	0.63133	0.0313	1.57706	0.04565	1.04586	1.15504	1.11685	0.62628	0.01451	0.03348	0.92617	1.1232	1.22232	1.58346	1.1898	0.11055	0.01744	0.89955	0.78531	1.02584	1.07789	0.03965	0.02216	0.90463	1.78392	0.96846	0.9395	0.88639	0.17925	0.02664	1.81031	0.29643	0.02046	0.01992	1.59511
G2	1	AG-891-I07	15.8107	18.7111	13.3974	4.07633	0.35309	0.04443	0.05054	7.5007	14.0451	7.28017	0.85054	0.22603	14.1086	0.2696	9.96953	11.4166	8.82894	1.32805	0.14152	0.30267	14.5093	20.9471	11.9829	10.0066	6.20576	0.73836	0.05844	20.4724	17.2519	14.9038	5.64883	0.23899	0.09149	16.3682	11.7222	10.8001	17.8364	5.42035	1.37356	0.13936	12.1304	0.33046	0.05897	0.14907	10.5562
G2	1	AG-903-D11	15.8187	18.1676	12.8075	3.87308	0.32778	0.03373	0.04622	6.75736	13.5307	6.79933	0.83804	0.22664	13.0234	0.26012	9.42428	10.7005	8.37999	1.26646	0.12506	0.30219	12.9106	18.445	10.7115	10.1303	5.60099	0.61622	0.06396	17.3367	14.4461	12.7332	5.25413	0.21122	0.07762	13.8776	11.4434	9.32178	15.0541	4.78813	1.23435	0.14311	11.9623	0.3625	0.05819	0.13134	10.3688
G2	2	AG-905-B08	30.8832	37.5505	36.4284	13.8844	1.02645	0.07505	0.10408	15.0793	23.572	16.568	2.10114	0.28341	49.4273	0.36063	14.3779	16.5026	15.4463	3.01277	0.1027	0.30319	23.8661	36.9559	23.3344	21.7608	19.2839	2.16625	0.09991	46.2392	39.8368	34.0659	15.6456	0.69422	0.18193	38.0869	29.7839	27.13	41.5528	14.7333	3.74582	0.3199	31.5605	0.84689	0.14423	0.27972	24.4277
G2	2	AG-907-K08	34.0941	41.4899	40.2218	15.0336	1.07131	0.08105	0.11535	15.6771	26.3071	17.5188	2.19374	0.34255	54.1824	0.39517	15.8559	18.3014	17.1199	3.24288	0.11626	0.31867	26.4845	40.8497	25.9188	23.976	21.4358	2.37675	0.11814	50.8042	43.7104	37.5467	17.3597	0.77629	0.20568	41.8721	33.1037	29.9222	45.5818	16.4414	4.21019	0.36041	34.8592	0.84446	0.17353	0.31591	26.8351
G2	6	AG-910-M10	20.696	22.1462	15.3624	3.13298	0.32679	0.04748	0.0387	9.46083	16.2177	11.3299	0.62239	0.23437	9.04166	0.55428	10.3123	11.219	11.2264	0.95589	0.07637	0.26443	7.85932	9.30109	12.4626	15.7459	6.67199	0.44344	0.09659	6.43731	5.49929	8.33859	10.6082	0.14879	0.13826	7.32033	17.1018	9.09947	8.17059	6.75358	1.37638	0.22799	17.1535	0.31976	0.08903	0.20163	16.1927
G2	2	AG-911-L07	34.5315	42.0474	41.7495	15.5886	1.1472	0.08046	0.11658	16.645	25.4633	18.3242	2.07807	0.32129	55.8505	0.3416	15.3763	17.9633	16.8211	3.16017	0.12004	0.31622	25.4041	39.4181	24.7385	24.1471	21.4459	2.40448	0.11398	50.0007	42.9372	36.8636	17.3568	0.80405	0.20936	41.2388	33.7006	29.4055	45.0637	16.2728	4.09408	0.363	35.0763	0.78925	0.14095	0.31688	27.1436
G2	6	AG-911-M23	44.119	48.5098	35.2893	7.71705	0.91351	0.09306	0.08633	23.2889	33.7047	22.9296	0.84873	0.51452	22.3317	0.74999	21.0405	22.8828	22.7811	1.38205	0.16385	0.49325	15.0336	16.7255	22.5188	37.1414	12.0247	0.84004	0.17924	10.1648	8.73854	15.0928	21.5797	0.28409	0.27621	13.5817	40.3363	17.5251	15.2985	14.1614	2.86858	0.37977	40.1477	0.47606	0.2416	0.43716	38.2612
G2	6	AG-912-D06	39.2425	42.6366	30.7588	6.40923	0.70529	0.08556	0.08802	21.8331	30.8712	22.4557	0.82858	0.45088	18.4584	0.75393	19.7215	21.4411	21.5115	1.34245	0.15061	0.48888	14.1074	15.4274	21.3047	33.1751	11.6306	0.83277	0.16964	9.48895	8.03113	14.0365	20.9175	0.27684	0.28569	12.5659	35.7093	16.5314	14.2302	13.8694	2.81177	0.38099	35.8276	0.44111	0.20575	0.39556	33.6882
G2	1	AG-913-K07	16.7762	19.4898	14.5219	4.61622	0.40489	0.0382	0.04239	7.39177	13.5351	7.16349	0.89165	0.22969	16.1298	0.26291	8.74992	9.87258	8.10599	1.36674	0.11745	0.29534	11.8744	16.88	10.2265	10.5216	6.97843	0.73668	0.06657	16.3221	13.7381	12.2318	5.96327	0.25053	0.0869	13.3135	12.2895	9.65734	14.4615	5.49976	1.39806	0.13293	13.1218	0.39758	0.05732	0.15395	11.1427
G2	2	AG-915-E02	33.0937	39.9629	39.0657	14.6883	1.09118	0.08471	0.09818	15.529	25.1334	16.9518	2.16579	0.32956	51.9813	0.37646	15.1585	17.6042	16.3948	3.20091	0.11361	0.3352	24.9566	38.564	24.3941	23.3762	20.3276	2.25775	0.11128	47.3931	40.9297	35.1696	16.6973	0.747	0.19149	39.2059	31.9506	28.1944	42.9083	15.5622	3.99377	0.35295	33.7937	0.8332	0.14314	0.32776	26.1369
G2	1	AG-916-D18	16.9282	19.5814	14.161	4.28597	0.37899	0.03965	0.0482	7.40547	14.4272	7.32788	0.89537	0.24438	14.7234	0.27639	10.0141	11.4335	9.00922	1.38889	0.13462	0.31698	13.8419	19.6789	11.6405	10.8594	6.46296	0.70422	0.06672	18.7353	15.7861	13.8446	5.90126	0.2451	0.08901	14.9665	12.461	10.3122	16.4042	5.37863	1.37234	0.14622	13.0429	0.37476	0.06492	0.14112	11.2899
G2	2	AG-917-L07	31.7395	38.4107	37.5454	13.9543	1.02079	0.07711	0.10643	14.8527	24.4257	16.7874	2.08665	0.30546	49.7576	0.36146	15.0706	17.6504	16.3464	3.01418	0.1189	0.31913	25.5911	39.6266	24.9302	22.4123	19.4951	2.22507	0.11212	49.4857	42.7298	36.4024	16.348	0.72336	0.20438	40.6799	30.6125	28.4706	44.5584	15.1101	3.90618	0.3376	32.2837	0.79362	0.14475	0.28778	24.9356
G2	6	AG-917-O09	15.3382	17.1979	12.3314	2.85292	0.3484	0.03944	0.03544	8.68148	12.4931	9.30053	0.76381	0.18787	8.41077	0.34188	8.10917	8.72762	8.96636	0.99051	0.06772	0.20804	6.25924	7.38389	9.58331	12.781	5.93715	0.43066	0.06733	5.0929	4.36166	6.70908	8.93671	0.17003	0.12489	5.87729	13.8623	7.36244	6.598	6.10369	1.20342	0.18743	14.0667	0.37777	0.09344	0.14488	13.0079
G2	2	AG-918-B15	32.9574	39.3468	38.209	13.9453	1.07451	0.07018	0.09622	14.6949	25.5836	17.2055	2.16667	0.33242	50.0576	0.37421	16.2864	19.0098	17.6026	3.02376	0.13036	0.34833	27.9217	43.0273	27.1228	23.6504	19.3739	2.1468	0.14084	53.751	46.9957	39.4529	16.4663	0.71122	0.19777	44.385	31.7949	29.9153	48.2151	15.2268	3.93053	0.34756	33.1526	0.76999	0.14391	0.31299	25.7866
G2	2	AG-919-L19	57.7214	71.2808	73.9652	29.6899	2.07958	0.13046	0.21449	21.35	35.3671	23.9188	3.97807	0.42097	110.168	0.51979	17.4921	20.3855	21.9784	5.59334	0.13222	0.36352	19.9167	30.2933	22.033	38.731	39.2954	4.45526	0.10581	35.1357	30.2918	29.5716	29.1065	1.32401	0.19052	30.7373	56.1946	32.276	34.1603	25.9256	6.47943	0.42524	61.0004	1.54332	0.22046	0.49714	43.8939
G2	1	AG-920-F19	15.8373	18.2397	13.0705	3.92091	0.34703	0.03801	0.04582	7.09296	13.5908	7.01294	0.8422	0.21923	13.4835	0.25633	9.5386	10.7907	8.51822	1.31922	0.12427	0.29795	13.2208	18.8862	11.0547	10.1229	5.92626	0.65407	0.06217	17.9994	15.1574	13.2697	5.40875	0.21797	0.08109	14.5394	11.4893	9.82678	15.7872	5.03515	1.30908	0.13228	11.9711	0.36258	0.05326	0.13341	10.5198
G2	7	AH-287-A16	6.85987	7.66673	5.48908	1.25367	0.17763	0.02506	0.01411	3.95068	5.63102	3.59616	0.37837	0.08826	3.76008	0.11995	3.64408	3.71527	3.69443	0.51228	0.03498	0.09507	2.72144	3.27892	3.98131	5.56525	2.43784	0.18546	0.0326	2.28211	1.89508	2.9094	3.56666	0.07793	0.05166	2.60778	6.01066	3.12146	2.84525	2.46478	0.51587	0.06268	6.02436	0.20552	0.04111	0.05967	5.989
G2	3	AH-287-B11	7.53266	9.18672	8.9321	3.69625	0.32122	0.0276	0.03221	3.31255	5.38014	3.54527	0.76219	0.0683	13.0298	0.09132	3.013	3.30696	3.2518	0.97105	0.0302	0.07039	3.81018	5.6707	3.97209	5.25885	5.21787	0.55637	0.03015	6.40444	5.29815	5.17453	3.79773	0.17886	0.03025	5.40532	7.13775	4.99822	5.95576	3.64245	0.87154	0.06323	7.70401	0.34885	0.04232	0.07069	5.72522
G2	3	AH-287-I15	7.57304	9.18569	9.00379	3.66815	0.31441	0.03247	0.03218	3.13036	5.35992	3.43294	0.76587	0.06584	13.0448	0.09205	2.91996	3.21183	3.23469	0.99326	0.02527	0.0619	3.56951	5.20692	3.72351	5.25236	5.16287	0.5487	0.03502	5.72274	4.77467	4.77733	3.79416	0.17831	0.03314	4.90966	7.10922	4.82202	5.28768	3.51431	0.85128	0.0595	7.61116	0.35524	0.04076	0.06933	5.66492
G2	3	AH-287-M22	7.0643	8.63411	8.0401	3.24577	0.27714	0.02971	0.03355	3.1789	5.0143	3.44657	0.73464	0.0615	11.2427	0.08998	2.78457	3.08122	3.15952	0.9384	0.03033	0.05915	3.3966	5.00062	3.62395	4.84512	4.90771	0.50832	0.02408	5.4938	4.61945	4.56823	3.60782	0.16401	0.03163	4.72906	6.50334	4.61838	5.18771	3.4298	0.79814	0.06338	7.04264	0.33575	0.03457	0.06101	5.406
G2	3	AH-287-P09	6.82538	8.28276	7.96751	3.33909	0.26854	0.02873	0.02193	2.73662	4.82425	2.93932	0.65942	0.06002	11.4812	0.09008	2.5612	2.81105	3.01125	0.9049	0.02573	0.06902	3.05916	4.52206	3.3533	4.70862	4.62824	0.48399	0.02111	5.10868	4.24551	4.21444	3.39871	0.13051	0.02979	4.35359	6.30159	4.31609	4.67303	3.16304	0.7657	0.05696	6.79261	0.30158	0.03659	0.06303	5.08241
G2	3	AH-321-B21	6.39689	7.57454	7.22553	2.82251	0.26729	0.02675	0.03339	2.63462	4.34691	2.78658	0.6836	0.05327	9.85244	0.07979	2.47454	2.7033	2.72805	0.91421	0.0289	0.06255	2.92851	4.29609	3.08824	4.32163	4.02072	0.44067	0.02064	4.85074	4.06655	3.95531	3.03693	0.13992	0.0263	4.06303	5.67221	3.85692	4.46664	2.81428	0.68985	0.05203	6.14507	0.32938	0.03656	0.06116	4.78377
G2	7	AH-321-N15	5.34564	6.05545	4.28689	1.03928	0.17078	0.0158	0.01397	2.94885	4.40396	3.03567	0.47748	0.0726	3.04022	0.11434	2.86901	3.02935	3.07717	0.59095	0.02325	0.07767	2.21081	2.66707	3.28779	4.44313	1.97636	0.16538	0.02517	1.89903	1.54444	2.41327	2.79485	0.06064	0.04368	2.12425	4.82117	2.46412	2.27217	1.92543	0.4064	0.05424	4.73713	0.24298	0.02807	0.05905	4.48559
G2	7	AH-321-N21	7.40607	8.22744	5.95015	1.31574	0.18568	0.02038	0.0173	4.24104	6.03572	4.10406	0.46148	0.08102	3.82715	0.13468	3.92494	4.1749	4.06948	0.59676	0.02992	0.09843	3.00805	3.60379	4.48282	6.07362	2.69084	0.21641	0.0399	2.6182	2.13979	3.27307	3.88548	0.07912	0.0695	3.02503	6.50526	3.52661	3.27856	2.75653	0.58005	0.07714	6.57302	0.23261	0.04037	0.07051	6.31726
G2	3	AH-324-A03	6.78953	8.14787	7.64606	3.02161	0.27372	0.02302	0.03135	2.68126	4.75529	2.90452	0.71843	0.06292	10.5231	0.09397	2.69388	2.89482	3.03226	0.93142	0.02294	0.06202	3.21917	4.74153	3.36791	4.59861	4.41	0.44319	0.02054	5.34121	4.49392	4.32269	3.25846	0.14803	0.02863	4.59607	6.11987	4.27775	4.96955	3.03761	0.69315	0.06031	6.6161	0.32974	0.02741	0.07206	5.13463
G2	3	AH-324-G14	7.16849	8.75381	8.35823	3.37471	0.2863	0.03242	0.02953	3.23639	5.205	3.34779	0.68687	0.06121	11.7836	0.09013	2.95849	3.20305	3.10394	0.93997	0.02716	0.05922	3.8081	5.69281	3.93884	4.89608	4.82295	0.49686	0.03074	6.30491	5.23992	5.08167	3.59806	0.16772	0.0294	5.3612	6.66114	4.89778	5.82306	3.42083	0.80903	0.06571	7.20006	0.31545	0.03502	0.07295	5.45509
G2	7	AH-324-P01	8.72057	9.61913	6.97247	1.68527	0.22484	0.02399	0.02399	5.22937	7.04446	4.90348	0.47476	0.10336	4.68548	0.16076	4.41771	4.62484	4.59687	0.6242	0.03658	0.10789	3.33738	3.87659	5.10265	7.1517	3.02427	0.23297	0.0472	2.63927	2.13899	3.53928	4.60288	0.08963	0.0595	3.15198	7.86759	4.00759	3.45833	3.31643	0.64798	0.0808	7.754	0.24333	0.05641	0.09016	7.41536
G2	7	AH-326-P07	8.15928	8.94097	6.46296	1.40867	0.20757	0.02362	0.01989	4.62055	6.54299	4.25842	0.5058	0.09189	4.00844	0.1498	4.33183	4.54809	4.40936	0.60608	0.04173	0.10623	3.24014	3.84104	4.60859	6.59834	2.73512	0.20676	0.04479	2.54841	2.05257	3.23957	4.11498	0.08453	0.0677	2.93004	7.02418	3.64158	3.27074	2.81901	0.6114	0.08533	7.00839	0.25211	0.05014	0.07725	6.96831
G2	4	CPC91	0.88112	0.97061	0.77438	0.27963	0.05929	0.00739	0.00467	0.36553	0.71652	0.42	0.26349	0.01543	0.73876	0.01909	0.42425	0.48477	0.45143	0.28903	0.00286	0.01981	0.44692	0.52245	0.48981	0.63414	0.4483	0.04378	0.0056	0.45345	0.37937	0.45471	0.39331	0.01917	0.01321	0.3989	0.67993	0.3942	0.38912	0.37394	0.06999	0.01765	0.7651	0.11675	0.00772	0.006	0.62624
G3	1	AG-313-C08	0.63852	0.67846	0.53955	0.20052	0.06199	0.00963	0.00541	0.34367	0.52083	0.38221	0.34364	0.01878	0.46194	0.01291	0.34783	0.43919	0.37709	0.33758	0.01181	0.01076	0.36763	0.39883	0.37328	0.50604	0.33666	0.04743	0.00792	0.35937	0.35787	0.3784	0.27856	0.02879	0.00888	0.2883	0.56617	0.2826	0.29399	0.28387	0.06822	0.00768	0.57811	0.16665	0.01091	0.00417	0.4384
G3	1	AG-313-I22	0.75475	0.82123	0.64977	0.24918	0.08385	0.00925	0.00417	0.46118	0.60636	0.48049	0.38516	0.01793	0.56495	0.01074	0.40079	0.49573	0.45978	0.38405	0.01023	0.01033	0.43373	0.45893	0.43117	0.60048	0.4231	0.06141	0.00626	0.39931	0.39401	0.42171	0.32279	0.03064	0.00805	0.34528	0.64137	0.32682	0.34144	0.3116	0.08024	0.00861	0.68559	0.1939	0.00517	0.00429	0.52578
G3	1	AG-313-L19	0.63244	0.67443	0.493	0.18172	0.06472	0.00859	0.00377	0.34677	0.4943	0.39881	0.34649	0.01271	0.43896	0.01165	0.3564	0.43939	0.3821	0.29592	0.0104	0.0072	0.36735	0.37054	0.38215	0.49554	0.33397	0.03981	0.00543	0.34867	0.36177	0.3725	0.27872	0.02364	0.00698	0.2757	0.56277	0.27306	0.30637	0.26274	0.07123	0.00544	0.57861	0.15364	0.00935	0.00349	0.41619
G3	1	CPC90	0.57277	0.60962	0.47821	0.18423	0.0591	0.00511	0.00404	0.25452	0.45336	0.28753	0.30496	0.01202	0.42336	0.00673	0.29865	0.37163	0.30718	0.29097	0.00495	0.00428	0.30029	0.33946	0.32386	0.43248	0.30205	0.03963	0.00667	0.30771	0.30104	0.3245	0.24644	0.02464	0.00676	0.26659	0.45629	0.26706	0.26636	0.25175	0.06485	0.00486	0.50061	0.15004	0.00418	0.00311	0.40079
G3	1	MED758	0.22494	0.25288	0.20843	0.0754	0.02994	0.0031	0.00163	0.10889	0.19336	0.12641	0.18194	0.0081	0.21677	0.00371	0.14309	0.15973	0.1495	0.18714	0.003	0.00347	0.14799	0.15081	0.14039	0.21522	0.20615	0.0389	0.00441	0.11233	0.13382	0.14075	0.11394	0.01098	0.00315	0.10169	0.1946	0.11981	0.09689	0.13613	0.03711	0.00337	0.21965	0.07501	0	0.00315	0.16471
G4	2	AG-313-C18	0.78078	0.80731	0.82182	1.06889	0.51962	0.02986	0.01708	0.41154	0.67791	0.81431	2.57916	0.03525	0.8709	0.04101	0.42298	0.54297	0.49292	2.42947	0.0377	0.02031	0.47106	0.48112	0.46637	0.71077	2.17265	0.19294	0.01785	0.46624	0.40381	0.45608	0.44949	0.08475	0.01425	0.36491	0.68885	0.42079	0.37988	0.91966	0.17454	0.02186	0.88281	1.14138	0.02289	0.0211	0.49773
G4	2	AG-313-L14	0.78067	0.81812	0.8038	0.9513	0.43755	0.02304	0.01928	0.46364	0.69407	0.8539	2.18044	0.0327	0.84513	0.03902	0.43773	0.54602	0.49536	2.01638	0.03203	0.02113	0.48726	0.49392	0.46748	0.70178	2.01244	0.16645	0.01849	0.4657	0.41372	0.44912	0.45551	0.07481	0.01345	0.36584	0.69674	0.39683	0.37157	0.84277	0.17074	0.02311	0.86559	0.91487	0.02624	0.02112	0.50232
G4	1	AG-333-A21	0.82671	0.89543	1.59868	2.24876	1.35197	0.0281	0.01197	0.6598	0.9854	4.049	8.30961	0.02586	2.04534	0.07942	0.42007	0.5142	0.61626	9.49968	0.0434	0.01794	0.48395	0.49269	0.45031	0.95743	16.2212	0.74854	0.00825	0.44482	0.38025	0.42092	1.58137	0.25576	0.01252	0.35087	1.56374	1.16971	0.36586	5.06712	0.61272	0.0298	2.93545	3.34809	0.01573	0.02066	0.55647
G4	1	AG-333-G23	0.85862	0.91991	1.78118	2.71874	1.63065	0.03299	0.0222	0.70631	1.02892	4.77044	9.85699	0.04067	2.31079	0.10043	0.4259	0.51153	0.67295	11.1097	0.05078	0.02961	0.48325	0.49155	0.45497	1.04839	18.7759	0.83827	0.01692	0.4521	0.40999	0.42409	1.76703	0.2667	0.01451	0.36652	1.75081	1.27897	0.39019	5.83362	0.75348	0.03643	3.24554	4.05964	0.02402	0.03428	0.57192
G4	3	AG-365-N16	0.89475	0.94972	1.99291	3.73458	3.11849	0.08371	0.05732	0.5545	0.80154	2.18845	17.8988	0.03554	2.81809	0.07623	0.51981	0.61093	0.58035	15.5612	0.07775	0.0289	0.57778	0.62774	0.54537	0.77121	11.6585	1.54714	0.01871	0.61491	0.57402	0.55659	1.31244	0.48234	0.01494	0.51775	0.98896	1.00593	0.50654	5.92233	1.01603	0.0281	1.8867	7.48931	0.0329	0.02765	0.63662
G4	1	AG-404-B23	0.96591	1.07154	2.05904	3.04964	1.87746	0.04076	0.02175	0.79671	1.19181	5.43411	10.9713	0.04437	2.65231	0.10882	0.48686	0.57301	0.76539	12.4736	0.05169	0.03271	0.54836	0.51833	0.4903	1.15984	21.1756	0.97365	0.01742	0.50875	0.45563	0.47269	1.97802	0.29848	0.01634	0.38909	2.00497	1.46655	0.41974	6.70953	0.86416	0.03804	3.75148	4.60551	0.02775	0.04805	0.62261
G4	1	AG-404-P04	1.38291	1.47496	5.49528	9.62071	5.82363	0.0889	0.05801	1.57508	2.14422	17.6843	34.5924	0.06369	7.63156	0.28767	0.5094	0.6385	1.43569	40.2743	0.09389	0.04679	0.63081	0.50801	0.52256	2.42869	68.0282	2.92624	0.00766	0.52897	0.45113	0.491	5.86468	0.88591	0.01494	0.46095	5.22455	4.00053	0.43834	20.8596	2.4861	0.06306	11.2277	14.3609	0.02687	0.09373	0.87916
G4	1	AG-410-G07	0.9519	1.06532	2.02548	2.98377	1.84653	0.03387	0.01254	0.74263	1.17442	5.39619	11.0596	0.03144	2.55697	0.10807	0.4815	0.57224	0.78046	12.6979	0.04554	0.02523	0.56423	0.54111	0.52309	1.17862	21.0511	0.99162	0.00773	0.50522	0.42711	0.46426	1.99666	0.29648	0.01326	0.41299	1.85293	1.45905	0.41965	6.64939	0.84924	0.03339	3.72648	4.71924	0.0172	0.03007	0.62047
G4	4	AG-410-G16	1.31068	1.46876	6.60068	13.0805	21.8207	0.32562	0.10601	0.73395	1.16967	4.46519	131.274	0.08976	9.45665	0.10669	0.79712	0.89041	0.87781	113.908	0.35814	0.06526	0.84398	0.79872	0.75781	1.11652	32.5901	5.70003	0.02992	0.75905	0.66845	0.69234	2.66237	1.87046	0.02293	0.67733	1.30976	1.86596	0.57533	14.7219	3.1565	0.05544	3.85616	58.1318	0.04823	0.036	1.20904
G4	1	AG-414-E04	1.23804	1.37367	4.16677	7.22839	4.36949	0.07338	0.04984	1.30266	1.85419	13.3014	26.3546	0.06242	5.86687	0.23623	0.57228	0.66645	1.22678	30.2579	0.09568	0.06017	0.70816	0.74139	0.63241	2.06981	51.7705	2.28944	0.0202	0.80536	0.65583	0.66653	4.65644	0.72331	0.02213	0.62987	4.25724	3.34125	0.70146	16.2266	1.99275	0.08293	8.64735	10.8737	0.03323	0.07934	0.82679
G4	1	AG-414-G13	0.95001	1.07071	1.91698	2.82041	1.73284	0.03701	0.02305	0.76842	1.17256	5.07391	10.335	0.04029	2.50916	0.10779	0.51188	0.60249	0.77648	11.8335	0.05198	0.0297	0.64712	0.7101	0.61589	1.11847	20.0715	0.91594	0.01483	0.73261	0.63011	0.61423	1.95734	0.28701	0.01695	0.54405	1.86182	1.52443	0.61382	6.34566	0.81311	0.04474	3.53325	4.37311	0.03132	0.03982	0.61894
G4	1	AG-414-K08	1.06447	1.17884	2.03594	2.80365	1.77321	0.04456	0.02862	0.78739	1.28873	5.04585	10.824	0.04023	2.48992	0.10701	0.58507	0.67421	0.82244	12.2907	0.06288	0.02616	0.72688	0.78561	0.66425	1.25179	20.412	0.95723	0.01934	0.80104	0.68219	0.70155	2.0111	0.30237	0.02211	0.58964	1.9405	1.62885	0.63004	6.39644	0.82103	0.05416	3.65203	4.48402	0.0296	0.04296	0.68289
G4	4	AG-414-M13	0.96759	1.07506	2.4181	4.50333	3.57818	0.08043	0.07555	0.66136	0.96702	2.69039	19.44	0.03812	3.42282	0.08824	0.57498	0.66627	0.666	16.8906	0.08445	0.02834	0.703	0.80741	0.66735	0.90311	12.9796	1.59021	0.01994	0.82772	0.7365	0.7082	1.5315	0.46228	0.01962	0.64247	1.14796	1.19526	0.66309	6.31547	1.06268	0.03764	2.20027	8.21147	0.03394	0.02966	0.69963
G4	1	AG-426-J07	1.36952	1.47612	6.20241	10.7896	6.23107	0.08394	0.06166	1.64368	2.27769	19.6401	36.9455	0.05981	8.55654	0.31148	0.48539	0.59053	1.51149	43.1298	0.11088	0.05235	0.64752	0.65081	0.57767	2.66323	74.7788	3.19645	0.00925	0.74161	0.62148	0.61072	6.46395	0.93822	0.01694	0.60734	5.90132	4.57212	0.64689	23.026	2.72257	0.08343	12.6577	15.2977	0.0238	0.10787	0.92345
G4	1	AG-430-M02	0.82459	0.9078	1.91749	2.77681	1.72514	0.03246	0.01519	0.70142	1.13374	5.2778	10.3711	0.03089	2.43644	0.09184	0.46365	0.52952	0.7112	11.9677	0.0426	0.0274	0.61673	0.67408	0.57146	1.08314	21.0978	0.91492	0.00274	0.66715	0.52931	0.57145	1.94831	0.26497	0.01349	0.49585	1.88245	1.56503	0.53938	6.58256	0.80144	0.03997	3.59265	4.29042	0.01507	0.03107	0.55985
G4	1	AG-430-O18	1.0363	1.12686	2.02507	2.91613	1.7793	0.03826	0.02774	0.8034	1.23304	5.2394	10.7458	0.04586	2.52417	0.1171	0.54068	0.64403	0.82182	12.179	0.05951	0.03434	0.68326	0.77217	0.65155	1.18231	20.5638	0.95519	0.01844	0.78661	0.68438	0.67895	2.06038	0.30146	0.01888	0.6031	1.98202	1.6296	0.67233	6.52029	0.86319	0.04839	3.57283	4.4944	0.03523	0.04027	0.67502
G4	1	AG-435-A07	1.01004	1.11431	2.04969	3.05088	1.89102	0.04318	0.02703	0.83796	1.23056	5.39634	11.3628	0.04693	2.59992	0.12344	0.55445	0.65024	0.79917	12.9086	0.05762	0.03455	0.69404	0.78704	0.65118	1.19454	21.8947	1.02418	0.01826	0.81572	0.71004	0.68473	2.18277	0.30704	0.01708	0.60551	1.99789	1.72274	0.67127	6.99242	0.88334	0.04501	3.75087	4.6961	0.03278	0.0384	0.65347
G4	2	AG-464-B09	0.74863	0.80341	0.84374	1.05506	0.59235	0.01804	0.01122	0.44635	0.67322	1.00706	3.17717	0.02227	0.9754	0.02512	0.40588	0.48723	0.45014	3.09298	0.02858	0.00733	0.45156	0.47632	0.4684	0.65524	3.11791	0.24302	0.01089	0.42105	0.38618	0.41234	0.5526	0.09675	0.01067	0.34137	0.68546	0.41264	0.34527	1.16455	0.2111	0.01247	0.94855	1.46139	0.01821	0.01066	0.49824
G4	1	RS345	1.6237	1.57524	5.54386	9.8208	5.89446	0.08322	0.05681	1.50777	2.18002	18.4508	35.1207	0.05847	7.83528	0.31817	0.46673	0.53023	1.54459	41.4374	0.12256	0.05917	0.46956	0.41981	0.66697	2.43194	71.3431	3.3221	0.01626	0.38801	0.31326	0.39712	6.50399	1.05203	0.01517	0.36648	5.51558	4.37625	0.39738	22.2914	2.83399	0.08657	11.888	14.6701	0.02899	0.10983	0.91205
G5	1	AG-439-N06	0.48647	0.53343	1.37353	5.17623	4.38955	0.26581	0.1066	0.30587	0.40536	0.47881	17.5809	0.10265	2.41521	0.06486	0.28064	0.3514	0.3009	20.6268	0.20039	0.05241	0.33986	0.33476	0.30067	0.41596	5.10549	2.423	0.03883	0.34247	0.26221	0.31248	0.56712	0.89016	0.02846	0.25921	0.42956	0.42868	0.2517	2.38163	0.94406	0.03397	0.59791	8.9991	0.11379	0.05142	0.39716

## Sheet: E_HOTs_vertical_profile
		Sample	HOT232	HOT229	HOT227	HOT236	HOT237	HOT236	HOT231	HOT231	HOT226	HOT237	HOT234	HOT227	HOT232	HOT236	HOT225	HOT237	HOT238	HOT233	HOT237	HOT237	HOT229	HOT238	HOT238	HOT238	HOT231	HOT232	HOT226	HOT231	HOT238	HOT226	HOT232	HOT234	HOT234	HOT225	HOT224	HOT224	HOT224	HOT232	HOT236	HOT236	HOT236	HOT229	HOT231	HOT231	HOT233	HOT233	HOT227
		depth	0770m	0025m	0075m	0025m	1000m	0500m	0500m	0025m	1000m	0075m	0075m	0025m	1000m	1000m	0125m	0770m	0500m	0770m	0075m	0770m	0770m	0200m	0075m	1000m	0770m	0025m	0075m	0125m	0025m	0045m	0075m	0770m	0500m	0075m	0025m	0075m	1000m	0500m	0200m	0075m	0500m	0500m	0025m	0125m	0200m	0075m	0500m
Genera	Genomospecies	Genome	SRR5002308	SRR5002309	SRR5002310	SRR5002311	SRR5002312	SRR5002313	SRR5002314	SRR5002315	SRR5002316	SRR5002317	SRR5002318	SRR5002319	SRR5002320	SRR5002321	SRR5002322	SRR5002323	SRR5002324	SRR5002325	SRR5002326	SRR5002327	SRR5002328	SRR5002329	SRR5002330	SRR5002331	SRR5002332	SRR5002333	SRR5002334	SRR5002335	SRR5002336	SRR5002337	SRR5002338	SRR5002339	SRR5002340	SRR5002341	SRR5002342	SRR5002343	SRR5002344	SRR5002345	SRR5002346	SRR5002347	SRR5002348	SRR5002349	SRR5002350	SRR5002351	SRR5002352	SRR5002353	SRR5002354
G1	1	AAA015-D07	0.00983	4.81086	8.93999	7.36847	0.00741	0.29508	0.0213	2.09454	0.03636	13.1814	9.22362	6.06656	0.00991	0.08586	0.6753	0.01291	0.00814	0.01572	7.1752	0.00966	0.01728	0.01347	9.35485	0.0163	0.01158	10.311	6.00218	0.38208	5.92019	7.32635	8.3428	0.0127	0.01367	9.48721	11.078	10.1865	0.03205	0.00645	0.02513	12.9098	0.19459	0.00485	4.31027	0.7291	0.0399	9.05668	0.02286
G1	3	AG-325-E09	0.00057	0.56605	1.27965	0.39072	0	0.02059	0.00516	0.34673	0.00392	0.68737	2.02443	0.9959	0.0021	0.00596	0.25278	0.00171	0.00098	0.00187	0.42025	0.00073	0.00352	0.01292	0.72754	0.00411	0.00181	0.86175	0.7373	0.21655	0.3811	0.9414	1.36965	0.0024	0.00316	1.95397	1.51008	1.54986	0.00819	0.00104	0.00887	1.45367	0.01401	0.00289	0.63288	0.41439	0.02943	1.22267	0
G1	3	AG-325-E17	0.00264	0.6352	1.38408	0.4296	0	0.02316	0.00526	0.41637	0.00324	0.77105	2.39696	1.10525	0.00415	0.00918	0.25765	0.00704	0.00171	0.00506	0.4511	0.0059	0.00599	0.01493	0.7995	0.00178	0.00418	0.96256	0.79122	0.2501	0.42783	1.06465	1.49491	0.00317	0.00298	2.1415	1.60073	1.67023	0.00987	0.00241	0.00989	1.61145	0.01659	0.00446	0.70534	0.45349	0.034	1.35957	0
G1	3	AG-325-J06	0.00154	0.68251	1.62005	0.46067	0	0.02212	0.00627	0.3885	0.00554	0.7991	2.48267	1.24967	0.0035	0.00714	0.31132	0.00394	0.00133	0.00281	0.4628	0.00262	0.00301	0.01383	0.8787	0.0023	0.0019	1.06016	0.91045	0.2982	0.45171	1.19658	1.64616	0.00185	0.00283	2.43837	1.88738	1.92785	0.00864	0.00219	0.01146	1.75643	0.01402	0.00329	0.79343	0.50605	0.03288	1.50854	0
G1	3	AG-333-G05	0.0013	0.64486	1.51275	0.44627	0	0.02397	0.00485	0.39461	0.00469	0.77821	2.62474	1.17415	0.00365	0.00756	0.29258	0.0039	0.0015	0.00309	0.43069	0.00222	0.00433	0.01423	0.86319	0.00312	0.00207	1.00925	0.86464	0.28202	0.44749	1.13567	1.62666	0.00156	0.00196	2.35379	1.71232	1.82467	0.00705	0.0008	0.009	1.77548	0.01647	0.00294	0.78289	0.50584	0.03388	1.45374	0
G1	3	AG-333-G15	0.00198	0.76733	1.74407	0.49053	0	0.02581	0.00499	0.47454	0.00533	0.86133	3.13338	1.36083	0.00362	0.00772	0.32796	0.00443	0.00128	0.00405	0.49261	0.00378	0.00463	0.01378	0.963	0.00354	0.00261	1.17371	1.01988	0.3076	0.479	1.27312	1.8865	0.00237	0.00173	2.74211	1.94888	2.08745	0.00769	0.0012	0.00941	2.06306	0.01547	0.00233	0.89618	0.57328	0.03411	1.62233	0
G1	1	AG-337-K14	0.00722	2.76617	5.46555	4.45376	0.01589	0.17816	0.01352	1.164	0.02283	7.85311	6.00455	3.6203	0.00822	0.04452	0.50514	0.0104	0.00653	0.00947	3.8155	0.00553	0.01157	0.01511	5.65003	0.01118	0.00857	6.47579	3.62935	0.28254	3.55861	4.42942	5.37701	0.01104	0.01005	5.92363	6.56359	6.07178	0.01585	0.00429	0.01857	8.1628	0.11187	0.00384	2.52691	0.54999	0.04283	5.13989	0.01636
G1	3	AG-349-C02	0.00208	1.00377	1.99796	0.64573	0	0.03333	0.00612	0.52754	0.00565	1.15781	4.29491	1.47653	0.00302	0.00834	0.33184	0.00328	0.00103	0.00446	0.62594	0.00306	0.0059	0.0127	1.23146	0.00302	0.00405	1.53034	1.19471	0.32725	0.64707	1.52732	2.55182	0.00173	0.00217	3.13591	2.2196	2.3434	0.00718	0.00029	0.0098	2.73154	0.02457	0.00243	0.99769	0.59676	0.03104	1.79729	0
G1	3	AG-349-F20	0.00221	0.91297	1.96448	0.54075	0.005	0.02847	0.00651	0.52103	0.00801	0.98241	3.64058	1.5317	0.00374	0.00946	0.36291	0.00457	0.00198	0.00363	0.58729	0.00326	0.00538	0.01645	1.09015	0.00321	0.00323	1.32336	1.13739	0.36511	0.55807	1.42217	2.21814	0.00337	0.0023	3.05442	2.19181	2.28138	0.00922	0.00124	0.01167	2.34451	0.01773	0.00293	1.01337	0.64991	0.03621	1.84124	0
G1	1	AG-359-A10	0.01091	5.13527	9.40306	7.84174	0.02066	0.31916	0.0244	2.28211	0.04244	13.7624	9.79964	6.28937	0.01465	0.08466	0.67227	0.01509	0.01159	0.02021	7.66396	0.01752	0.02195	0.01473	9.91297	0.01658	0.01226	10.9429	6.21404	0.39539	6.22798	7.59148	8.86152	0.01456	0.01536	9.68572	11.3254	10.3879	0.02959	0.00835	0.02529	13.6416	0.21009	0.00445	4.43321	0.7646	0.03977	9.29631	0.02386
G1	1	AG-359-K22	0.01458	6.3905	11.1939	9.55124	0.02205	0.37931	0.03042	2.87021	0.04599	17.2881	11.9478	7.61312	0.01441	0.10104	0.84062	0.02001	0.01611	0.02195	9.56072	0.01784	0.02522	0.01605	12.2688	0.02105	0.0169	13.2085	7.61356	0.47816	7.73962	9.19917	10.7134	0.02163	0.02014	11.8066	13.5656	12.4714	0.03876	0.00961	0.02971	16.7158	0.24928	0.00563	5.42382	0.93252	0.04954	11.3292	0.02722
G1	1	AG-359-N14	0.01521	6.41862	11.2942	9.64129	0.03396	0.38147	0.03293	2.95729	0.04426	17.4339	11.968	7.61418	0.01636	0.10424	0.86443	0.02264	0.01687	0.02061	9.80313	0.02152	0.02817	0.01718	12.4144	0.01959	0.01754	13.3637	7.63751	0.56348	7.80383	9.21046	10.8161	0.0229	0.01941	11.8044	13.7374	12.503	0.03553	0.01057	0.03227	16.8206	0.26094	0.00687	5.50376	0.95607	0.0548	11.4253	0.04486
G1	1	AG-359-P15	0.01301	5.89919	10.1349	8.82104	0.0258	0.34788	0.02662	2.68292	0.04241	15.7901	10.9621	6.84152	0.0105	0.08674	0.77103	0.01823	0.01613	0.0199	8.79481	0.01549	0.0241	0.01395	11.3394	0.01942	0.01364	12.2383	6.98301	0.47948	7.14904	8.37584	9.93662	0.02024	0.01615	10.7827	12.3749	11.3735	0.03023	0.00899	0.03087	15.3905	0.23025	0.00427	4.93816	0.87193	0.04736	10.3171	0.02386
G1	1	AG-360-L09	0.01185	6.247	10.7136	9.38358	0.04892	0.37066	0.02834	2.75295	0.04741	16.7977	11.8262	7.28974	0.01572	0.10231	0.82006	0.02015	0.01627	0.0237	9.38053	0.01773	0.02685	0.01497	12.0271	0.01996	0.01848	12.9727	7.31633	0.52383	7.64688	8.91198	10.4937	0.01933	0.01813	11.3188	13.1158	11.9906	0.03565	0.00913	0.02965	16.3913	0.24842	0.00694	5.22322	0.88697	0.04501	10.8456	0.02514
G1	1	AG-404-I14	0.01529	7.03362	12.3846	10.2036	0.02289	0.40667	0.02959	2.90941	0.04866	17.0655	13.5225	8.33178	0.01912	0.10164	0.82326	0.02077	0.01673	0.02099	9.52417	0.02569	0.02783	0.01959	12.5393	0.02437	0.01729	14.7555	8.07354	0.57129	7.84302	10.0547	12.3295	0.02217	0.01856	12.114	13.661	12.6616	0.03791	0.0094	0.03148	18.464	0.28028	0.00774	5.35782	0.96028	0.05231	11.2335	0
G1	1	AG-414-P03	0.01249	6.49955	10.5438	9.25866	0.04285	0.36391	0.02973	2.67988	0.04629	16.4746	12.1573	7.10613	0.01657	0.08989	0.78684	0.01786	0.01823	0.01996	9.26711	0.02174	0.02565	0.01545	12.0004	0.02359	0.01258	13.098	7.13788	0.52431	7.53072	8.68958	10.7568	0.02247	0.01954	11.1823	12.496	11.5216	0.03274	0.00859	0.02915	16.8	0.24776	0.00805	5.01672	0.88364	0.05072	10.3156	0.022
G1	3	AG-422-C10	0.00108	0.80224	1.75401	0.46244	0	0.02344	0.00465	0.41247	0.00497	0.8231	2.92421	1.35456	0.00217	0.00747	0.27685	0.00216	0.0006	0.00454	0.46101	0.00235	0.00364	0.01242	0.92056	0.00372	0.0017	1.12817	0.97993	0.29099	0.46644	1.25211	1.83418	0.00166	0.00162	2.60768	1.97954	2.07287	0.00718	0.00056	0.00853	1.95288	0.01673	0.00249	0.83605	0.48535	0.03271	1.54277	0
G1	3	AG-422-C19	0.00084	0.74151	1.5494	0.47519	0	0.02428	0.00571	0.4332	0.00559	0.86055	3.23529	1.25302	0.00331	0.00733	0.26621	0.00432	0.00245	0.00242	0.43556	0.00242	0.00686	0.01217	0.92559	0.00341	0.00301	1.14474	0.91064	0.27696	0.47526	1.21537	1.88778	0.00152	0.00191	2.56588	1.84503	1.93247	0.00631	0	0.00999	2.0473	0.01767	0.0032	0.81282	0.48406	0.0294	1.45808	0
G1	1	AG-422-J23	0.01403	5.43838	9.596	8.36019	0.03035	0.33284	0.02801	2.43951	0.03954	15.0959	10.5496	6.57478	0.01114	0.08619	0.74953	0.01833	0.01488	0.0189	8.16323	0.01923	0.02374	0.01428	10.7768	0.01789	0.01426	11.5999	6.65269	0.49219	6.74456	7.97986	9.50349	0.01966	0.01623	10.3802	11.8604	10.8538	0.03367	0.00755	0.02882	14.7579	0.21578	0.00658	4.71156	0.83788	0.04645	9.78081	0.02672
G1	3	AG-422-P02	0.01376	6.32718	10.8876	9.38467	0.02321	0.3763	0.02875	2.85625	0.0526	16.968	11.6306	7.41899	0.01417	0.09317	0.84031	0.01904	0.01574	0.02129	9.52366	0.01515	0.02585	0.0153	12.0659	0.01704	0.01328	12.9887	7.41209	0.52738	7.60077	9.06578	10.4816	0.01793	0.01882	11.5576	13.2953	12.201	0.03489	0.00983	0.03114	16.3601	0.2449	0.00641	5.36155	0.91412	0.04888	11.1603	0.03579
G1	3	AG-422-P13	0.00214	0.7846	1.74619	0.50563	0	0.02836	0.00626	0.45981	0.0063	0.89922	3.35023	1.30555	0.00365	0.00775	0.31406	0.00457	0.00208	0.00381	0.55357	0.00273	0.00627	0.01545	1.00019	0.00289	0.00339	1.23711	1.00502	0.29744	0.4987	1.28006	2.03663	0.00289	0.00349	2.75091	1.94353	2.06749	0.00667	0.00033	0.01181	2.14075	0.02027	0.00307	0.91575	0.57325	0.03395	1.65675	0
G1	1	AG-426-J16	0.01286	5.38303	9.65396	8.29265	0.02729	0.32971	0.02544	2.37872	0.04149	15.0591	10.4153	6.57584	0.01144	0.08937	0.76129	0.01765	0.01281	0.0206	8.14676	0.01662	0.02124	0.01565	10.736	0.01461	0.0108	11.5833	6.61678	0.48912	6.6876	7.94687	9.42377	0.01589	0.01726	10.4256	11.9381	10.9459	0.03099	0.00991	0.02772	14.6216	0.21088	0.00565	4.72749	0.81993	0.04466	9.73692	0.04207
G1	1	AG-426-M18	0.01444	6.44994	11.0884	9.66958	0.04058	0.38065	0.02841	2.89852	0.05063	17.3769	12.155	7.60005	0.01666	0.09903	0.84691	0.01888	0.01648	0.0242	9.73785	0.02471	0.02781	0.01486	12.4518	0.0178	0.01436	13.4243	7.58437	0.53547	7.79364	9.22435	10.8936	0.02239	0.01874	11.8377	13.5365	12.3941	0.03734	0.01094	0.03062	17.0127	0.25372	0.00654	5.45795	0.93755	0.04805	11.3923	0.05565
G1	3	AG-430-I21	0.00089	0.90069	1.78265	0.53663	0	0.02828	0.00539	0.44892	0.00733	0.9563	3.48693	1.35276	0.00196	0.00711	0.34225	0.00273	0.00161	0.00292	0.57976	0.00137	0.005	0.01284	1.04474	0.00383	0.00113	1.25356	1.05712	0.32358	0.53453	1.35076	2.10236	0.00192	0.00241	2.85735	2.02086	2.12771	0.00865	0.00065	0.00916	2.28931	0.01773	0.0018	0.92368	0.5864	0.02883	1.6515	0
G1	1	AG-430-M11	0.0134	5.17771	9.19366	7.93637	0.0183	0.31438	0.02534	2.24116	0.04311	14.4552	10.0027	6.31859	0.01004	0.08774	0.72838	0.01736	0.01228	0.0179	7.78199	0.01612	0.01999	0.01575	10.3207	0.01091	0.01012	11.1324	6.36077	0.47629	6.43985	7.58137	9.03045	0.0157	0.0169	10.0043	11.4472	10.5256	0.03117	0.00826	0.02712	14.0567	0.20545	0.00553	4.53237	0.78308	0.04287	9.36249	0.04236
G1	3	AG-435-P21	0.00212	0.73192	1.58187	0.51069	0	0.02612	0.00387	0.51352	0.00624	0.91889	2.96051	1.29126	0.00238	0.00632	0.30394	0.00272	0.00157	0.00497	0.5246	0.00465	0.004	0.01444	0.99635	0.00327	0.00384	1.20542	0.98451	0.25269	0.50692	1.20656	1.84575	0.00164	0.00274	2.55136	1.89126	1.94891	0.00793	0	0.01015	2.02905	0.01863	0.00276	0.84329	0.52041	0.03598	1.58458	0
G1	1	AG-439-L07	0.0143	5.84801	10.4456	8.79943	0.03628	0.34081	0.02982	2.59521	0.04415	15.9035	10.9359	7.02354	0.01331	0.09322	0.83227	0.01808	0.01414	0.02143	8.74386	0.02434	0.02543	0.01961	11.2958	0.01569	0.01565	12.2169	7.03511	0.48589	7.12132	8.43851	9.96285	0.01969	0.01887	10.9252	12.6143	11.6122	0.03464	0.00677	0.03446	15.4084	0.22937	0.00733	5.0314	0.88956	0.0562	10.5154	0.016
G1	1	AG-439-N12	0.01497	6.05725	10.7386	9.22928	0.04818	0.36755	0.0291	2.74999	0.04105	16.4629	11.4282	7.22038	0.0158	0.09623	0.85758	0.02075	0.01352	0.02323	9.24427	0.01964	0.02451	0.01984	11.6985	0.01823	0.01787	12.6883	7.26543	0.5595	7.39986	8.81736	10.2323	0.02104	0.02039	11.4476	13.0878	12.0063	0.04333	0.01012	0.03184	15.9685	0.24347	0.00603	5.21882	0.92309	0.05835	10.7545	0.00929
G1	1	AG-453-E11	0.01323	7.34803	11.339	10.4434	0.03822	0.41888	0.02731	2.87592	0.04722	18.533	14.0074	7.87045	0.01363	0.11265	0.93719	0.01777	0.02045	0.02313	10.3608	0.02409	0.0242	0.02003	13.4317	0.02512	0.01786	14.78	8.04391	0.60791	8.39633	9.86793	12.3931	0.02185	0.01992	12.3599	13.6135	12.4393	0.04013	0.0107	0.0356	19.214	0.28504	0.00747	5.46491	1.01827	0.06455	11.1116	0.01964
G1	3	AG-457-E08	0.00167	0.70396	1.566	0.51376	0	0.02438	0.00444	0.38458	0.00546	0.87275	2.62549	1.17446	0.00379	0.00645	0.25679	0.00309	0.00072	0.00396	0.45419	0.00284	0.00522	0.01393	0.92344	0.002	0.00206	1.09451	0.90225	0.25779	0.47034	1.15806	1.71824	0.00133	0.00307	2.37748	1.87582	1.92717	0.00729	0.00135	0.01076	1.84527	0.01693	0.00282	0.74144	0.44197	0.03077	1.39914	0
G1	3	AG-461-C10	0.00152	0.84148	1.6458	0.57465	0	0.02509	0.00351	0.40849	0.00547	0.98523	3.21832	1.22835	0.00346	0.00676	0.29899	0.0026	0.00219	0.00222	0.57754	0.00129	0.0052	0.01416	1.02904	0.00501	0.00295	1.28167	0.99161	0.27345	0.54586	1.24535	1.97463	0.00304	0.00255	2.5611	1.84716	1.91818	0.00885	0.00062	0.01119	2.22042	0.01937	0.00206	0.82514	0.52598	0.0341	1.51365	0
G1	3	AG-461-K19	0.00054	0.82615	1.67188	0.50529	0	0.02415	0.00404	0.45321	0.00639	0.90114	3.29267	1.32437	0.00114	0.00723	0.33904	0.00185	0.00164	0.00267	0.54296	0.0007	0.00541	0.01201	1.01051	0.00292	0.00143	1.204	1.01762	0.35188	0.5152	1.31285	1.98464	0.00195	0.00273	2.75184	1.96521	2.08011	0.00812	0.00066	0.00842	2.15823	0.01752	0.00275	0.85707	0.59682	0.03579	1.62655	0
G1	3	AG-461-M08	0.0025	0.81976	1.74348	0.56317	0	0.02841	0.00644	0.46467	0.0068	0.95369	3.12205	1.35292	0.00393	0.0107	0.30106	0.00542	0.00174	0.00442	0.54899	0.00369	0.00727	0.01639	1.01461	0.00259	0.00244	1.21759	1.03917	0.33534	0.50115	1.3234	1.99904	0.00312	0.0029	2.72748	2.12184	2.21433	0.00719	0.00141	0.01148	2.11333	0.01989	0.00409	0.82739	0.49775	0.03553	1.60289	0
G1	3	AG-470-F08	0.00037	0.54385	1.23763	0.38155	0	0.01851	0.00292	0.31367	0.00431	0.64001	2.03935	0.95005	0.00058	0.00509	0.27621	0.0007	0.00024	0.00301	0.37989	0	0.00225	0.01058	0.70375	0.00148	0.00145	0.84357	0.69361	0.2823	0.37431	0.88506	1.31586	0.00033	0.00138	1.86809	1.44197	1.50753	0.00616	0	0.00853	1.43409	0.01041	0.00223	0.60227	0.41658	0.03107	1.12741	0
G1	3	AG-470-F09	0.00068	0.4415	1.08955	0.40007	0	0.01883	0.00109	0.23713	0.00403	0.68623	1.73836	0.88783	0	0.00802	0.23437	0.00109	0.00199	0.0014	0.369	0.00196	0.003	0.01307	0.67401	0.00322	0.00135	0.80915	0.62488	0.23739	0.36222	0.82599	1.15496	0.00154	0.00129	1.66353	1.28708	1.33445	0.00479	0.00063	0.00684	1.29384	0.01623	0.0019	0.56359	0.34926	0.02608	1.06283	0
G1	1	AG-891-I09	0.01186	5.39438	9.56889	8.18628	0.03915	0.33113	0.02505	2.44392	0.04187	14.9069	10.187	6.46954	0.01281	0.08112	0.76132	0.01841	0.01436	0.01849	8.24084	0.02215	0.02201	0.01733	10.5502	0.01837	0.01291	11.3929	6.54119	0.45672	6.7117	7.89745	9.24249	0.0176	0.01518	10.2434	11.8522	10.8742	0.03048	0.00893	0.02724	14.347	0.21291	0.00736	4.70186	0.84655	0.05334	9.84777	0.02686
G1	1	AG-892-O14	0.01225	5.14555	9.20299	7.93942	0.024	0.32482	0.02682	2.41315	0.03844	14.3645	10.1323	6.29896	0.01232	0.08314	0.74141	0.01547	0.01372	0.0209	7.91643	0.01752	0.02239	0.01461	10.1542	0.01848	0.01293	11.1706	6.21243	0.49083	6.40641	7.52919	9.09779	0.0191	0.01328	10.0428	11.6601	10.6786	0.02992	0.00746	0.02748	13.9972	0.21483	0.00546	4.57086	0.79986	0.04985	9.6618	0.02222
G1	1	AG-895-L13	0.01494	6.38875	11.4827	9.70309	0.03132	0.38348	0.03087	2.92883	0.04576	17.567	11.7902	7.64663	0.01629	0.0951	0.88807	0.01874	0.01497	0.02052	9.76171	0.01928	0.02425	0.01562	12.4492	0.01766	0.01376	13.3193	7.68111	0.58532	7.83795	9.28236	10.7304	0.02195	0.01814	11.9011	13.8964	12.588	0.03677	0.0103	0.03139	16.736	0.25762	0.00541	5.54614	0.94287	0.05085	11.6463	0.04143
G1	1	AG-897-D06	0.0155	6.39732	11.0606	9.50323	0.03794	0.37581	0.0296	2.87706	0.0475	17.1862	11.8144	7.51731	0.01471	0.10238	0.78964	0.01757	0.01794	0.02199	9.55437	0.02103	0.02667	0.01445	12.2114	0.01914	0.0156	13.2061	7.50808	0.51375	7.74504	9.03888	10.6492	0.02121	0.01823	11.6694	13.4565	12.325	0.03169	0.00914	0.03126	16.6441	0.24422	0.00589	5.42546	0.88919	0.04502	11.2685	0.03657
G1	1	AG-900-G21	0.01232	6.70508	10.9169	9.5134	0.01367	0.38615	0.02557	2.68497	0.05678	16.7657	12.6096	7.26491	0.01644	0.10137	0.72558	0.01815	0.01592	0.01717	9.27659	0.01692	0.02492	0.00839	12.2126	0.01753	0.01252	13.515	7.34682	0.46378	7.60852	9.11146	11.2341	0.02301	0.0154	11.3951	12.6428	11.6627	0.03476	0.00934	0.02829	17.5006	0.2454	0.00565	5.0766	0.88787	0.03197	10.247	0.02107
G1	1	AG-900-K10	0.01189	5.72091	10.0768	8.59316	0.03224	0.34384	0.02508	2.53843	0.03876	15.4541	10.7004	6.72395	0.00834	0.08805	0.80473	0.01827	0.01418	0.01922	8.66704	0.01332	0.02074	0.0169	10.9311	0.01725	0.01246	11.8646	6.76332	0.50825	6.93041	8.16977	9.63336	0.01778	0.01736	10.5696	12.2612	11.2684	0.03352	0.00936	0.02944	14.8773	0.21494	0.005	4.89332	0.8714	0.05032	10.2406	0.02486
G1	1	AG-900-M19	0.01193	4.93097	9.21943	7.63466	0.02613	0.30946	0.02866	2.3131	0.04086	13.5678	9.51135	6.31273	0.01259	0.08507	0.71262	0.01687	0.00943	0.01812	7.31875	0.02319	0.02237	0.01542	9.57922	0.01726	0.01579	10.7161	6.23334	0.3777	6.02096	7.43794	8.73094	0.01602	0.01716	9.6062	11.2056	10.2664	0.03295	0.0052	0.02545	13.3772	0.20436	0.00721	4.36082	0.7572	0.04159	9.22656	0.01614
G1	1	AG-901-D22	0.01584	6.63692	11.4715	9.9706	0.02905	0.39431	0.0303	2.96807	0.04719	18.0242	12.3343	7.83311	0.014	0.10663	0.85464	0.02307	0.0197	0.02762	10.1395	0.01972	0.02627	0.01486	12.8179	0.02347	0.01536	13.7271	7.93028	0.53499	8.09355	9.42802	11.0721	0.02244	0.01878	12.1841	14.0624	12.9321	0.03664	0.00795	0.02976	17.1041	0.25931	0.00802	5.68195	0.98912	0.05259	11.9302	0.04479
G1	1	AG-901-G13	0.01633	7.03867	11.961	10.4236	0.04962	0.41068	0.03321	2.99656	0.04971	18.7357	12.9653	8.2257	0.01475	0.11316	0.89203	0.02211	0.01528	0.0268	10.5024	0.02085	0.02837	0.01544	13.407	0.01921	0.02051	14.3396	8.25269	0.63047	8.4292	9.92818	11.6331	0.02263	0.02176	12.6873	14.7023	13.4997	0.04035	0.01029	0.03373	18.0895	0.28009	0.00761	5.91574	0.98415	0.04597	12.234	0.051
G1	1	AG-903-A05	0.0145	5.92871	10.4045	8.84324	0.01728	0.34503	0.02718	2.61997	0.04613	16.0451	11.0643	7.04907	0.01324	0.09431	0.80032	0.02132	0.0157	0.01897	8.7989	0.01726	0.02221	0.0181	11.3584	0.02112	0.01365	12.2327	7.01762	0.47015	7.14268	8.51204	9.94004	0.01975	0.01888	10.9488	12.5032	11.4886	0.0337	0.00895	0.02961	15.56	0.22766	0.00576	5.04658	0.88428	0.05501	10.412	0.01772
G1	1	AG-903-G18	0.01358	5.74076	10.1329	8.70815	0.02191	0.34808	0.02784	2.61417	0.03865	15.7679	10.885	6.90717	0.0122	0.08973	0.79985	0.02045	0.01485	0.0218	8.70633	0.02115	0.02269	0.01486	11.1813	0.01488	0.01442	12.0749	7.00115	0.48625	7.01313	8.34732	9.76147	0.01826	0.01528	10.8197	12.4665	11.412	0.03767	0.00736	0.02865	15.1688	0.2262	0.00559	4.95266	0.84776	0.04724	10.2394	0.02029
G1	3	AG-903-I02	0.00181	0.86515	1.75147	0.5304	0	0.02611	0.00705	0.44889	0.00887	0.91814	3.12159	1.27335	0.0041	0.00907	0.35208	0.00437	0.00182	0.00396	0.54648	0.00308	0.00706	0.01624	0.99762	0.00487	0.00255	1.19853	1.00003	0.38053	0.52419	1.32873	1.9937	0.0047	0.00302	2.66761	2.04028	2.13651	0.00864	0.00147	0.01067	2.17933	0.01534	0.00387	0.85279	0.54289	0.04126	1.5542	0
G1	1	AG-903-P01	0.00887	3.21261	5.85771	4.95554	0.02367	0.19921	0.018	1.34207	0.02136	8.88951	6.81125	4.04519	0.01521	0.0598	0.53111	0.01067	0.00521	0.01103	4.59376	0.01751	0.01158	0.01048	6.55776	0.00941	0.00937	7.04321	4.09466	0.31239	4.08037	4.9344	5.81107	0.01064	0.00972	6.73289	7.30902	6.89699	0.0191	0.00393	0.01735	9.50722	0.13216	0.00518	2.78766	0.53263	0.04154	5.79735	0
G1	1	AG-905-D21	0.01376	6.35334	10.4189	9.25606	0.0404	0.36882	0.02695	2.60755	0.04744	16.3555	12.0203	7.06701	0.01638	0.09326	0.80009	0.01837	0.01626	0.02226	9.11656	0.01808	0.02488	0.01873	11.7756	0.01695	0.0137	12.9921	7.21235	0.50151	7.44191	8.75957	10.8037	0.02087	0.01954	11.1575	12.3679	11.4612	0.03639	0.01006	0.03116	16.5734	0.24124	0.00717	4.97219	0.87648	0.0526	10.2512	0.03557
G1	1	AG-905-E08	0.01724	7.16561	12.879	10.7469	0.05453	0.42753	0.03341	3.27898	0.05542	19.4805	13.3416	8.68741	0.02334	0.11983	0.9547	0.02241	0.02091	0.0296	10.9723	0.02235	0.03403	0.01799	13.9067	0.02001	0.01764	14.9538	8.62431	0.64314	8.75532	10.5333	11.9847	0.0253	0.02437	13.3037	15.5022	14.1733	0.03868	0.01115	0.03294	18.6869	0.29682	0.00887	6.22575	1.06463	0.05497	12.9195	0.036
G1	3	AG-907-I21	0.00207	0.71804	1.47942	0.46077	0	0.02561	0.00551	0.39834	0.00407	0.80084	2.93285	1.13838	0.00326	0.0075	0.30223	0.00531	0.00112	0.0051	0.44824	0.00463	0.00592	0.01147	0.89033	0.00232	0.00274	1.05435	0.87196	0.2966	0.46559	1.13243	1.73741	0.00217	0.00312	2.35333	1.7122	1.79518	0.01065	0.00158	0.0079	1.9093	0.01656	0.00332	0.75243	0.50047	0.02896	1.40295	0
G1	1	AG-908-E09	0.01507	6.16328	10.7678	9.27639	0.02854	0.3646	0.02894	2.88266	0.04245	16.703	11.4847	7.30441	0.01401	0.09237	0.83129	0.01951	0.01654	0.02022	9.27269	0.01863	0.02549	0.01497	11.9148	0.01877	0.01592	12.8625	7.35404	0.51168	7.47474	8.80239	10.4239	0.02158	0.01855	11.3602	13.0787	12.0516	0.03242	0.00977	0.03231	16.2393	0.24549	0.00558	5.22552	0.89855	0.05099	10.9302	0.044
G1	1	AG-908-K19	0.01229	5.51517	10.114	8.34443	0.0195	0.32696	0.02595	2.5022	0.04106	14.6992	10.3741	6.85914	0.01488	0.08542	0.75858	0.01404	0.01373	0.02044	8.11489	0.01972	0.02437	0.01846	10.5394	0.01879	0.01394	11.6835	6.68207	0.43628	6.57896	8.16709	9.51654	0.02062	0.01776	10.478	12.124	11.2073	0.03353	0.00819	0.03053	14.574	0.22653	0.0074	4.71719	0.82182	0.04506	9.96956	0.01507
G1	1	AG-908-O17	0.01705	6.64622	11.3402	9.79818	0.03373	0.39123	0.03053	2.87848	0.04622	17.6965	12.2014	7.74648	0.01445	0.10483	0.86147	0.01913	0.01831	0.02389	9.91442	0.02274	0.0276	0.01825	12.5097	0.01961	0.01638	13.6168	7.77304	0.54662	7.92167	9.28198	10.9648	0.01999	0.01702	11.998	13.7683	12.6804	0.029	0.0077	0.03286	17.1153	0.2491	0.00718	5.54333	0.94617	0.05233	11.5643	0.03472
G1	1	AG-910-M13	0.01424	5.68697	9.94835	8.60009	0.01765	0.3501	0.02718	2.60991	0.03955	15.5806	10.7228	6.73811	0.01104	0.09655	0.79152	0.02132	0.01633	0.02008	8.64667	0.01921	0.02485	0.01216	11.0283	0.01621	0.01207	11.9492	6.93238	0.4205	7.05434	8.26381	9.72848	0.01624	0.0148	10.7789	12.3817	11.4078	0.036	0.00696	0.02884	15.0499	0.21159	0.00528	4.90018	0.81613	0.04422	10.0855	0.01814
G1	1	AG-911-D11	0.01622	6.64367	11.5036	10.0138	0.03266	0.39461	0.03016	2.97396	0.05006	18.1678	12.5192	7.82208	0.01324	0.10498	0.84461	0.02178	0.01623	0.02218	10.1238	0.02375	0.0271	0.01492	12.8751	0.01756	0.01838	13.8958	7.93859	0.53005	8.18482	9.55388	11.1719	0.02375	0.02011	12.2858	14.0957	12.9293	0.04221	0.00987	0.03169	17.519	0.25873	0.00693	5.67599	0.95263	0.04284	11.8063	0.02157
G1	1	AG-911-K21	0.0142	6.38525	11.1413	9.66201	0.03665	0.38277	0.02935	2.84848	0.04271	17.3968	12.0798	7.57756	0.01177	0.10032	0.86061	0.02138	0.01613	0.02433	9.59657	0.02271	0.02564	0.01644	12.3618	0.01808	0.01557	13.3787	7.64596	0.52415	7.81342	9.2161	10.8177	0.0205	0.0195	11.8888	13.6281	12.5458	0.03851	0.00884	0.0297	16.8216	0.25204	0.00759	5.4625	0.94178	0.05468	11.3617	0.02829
G1	1	AG-911-L21	0.00946	4.91059	9.33653	7.57546	0.01895	0.30163	0.02535	2.23858	0.03921	13.4053	9.4208	6.2243	0.0098	0.07954	0.6528	0.01046	0.01333	0.02081	7.33594	0.01317	0.02115	0.01334	9.56429	0.01505	0.01123	10.5431	6.1149	0.36371	6.01061	7.51608	8.5431	0.01547	0.01489	9.55436	11.0805	10.2111	0.02772	0.00707	0.02493	13.2059	0.19869	0.0061	4.35792	0.72274	0.04009	9.16721	0.00971
G1	1	AG-912-I13	0.01424	5.83085	10.2923	8.81634	0.02882	0.34774	0.02817	2.66541	0.0443	15.9505	10.9872	7.04556	0.01414	0.09723	0.81856	0.01969	0.01564	0.02095	8.78593	0.02005	0.023	0.01818	11.3838	0.01543	0.01633	12.1904	7.05987	0.50004	7.12075	8.45572	9.8198	0.02061	0.01651	11.024	12.6607	11.6252	0.03212	0.00867	0.02927	15.3035	0.23001	0.00746	5.02896	0.88408	0.05272	10.5031	0.03707
G1	1	AG-912-N21	0.01483	6.36708	11.2189	9.6641	0.02177	0.37649	0.03309	2.89565	0.04418	17.4898	11.9052	7.60507	0.0166	0.10208	0.87079	0.02254	0.01509	0.0219	9.76007	0.02059	0.02752	0.01739	12.4279	0.01647	0.01702	13.3479	7.6621	0.57109	7.84215	9.25473	10.7822	0.02268	0.01786	11.7994	13.7385	12.5753	0.03742	0.01083	0.03255	16.7006	0.2545	0.00751	5.46204	0.9559	0.05552	11.4958	0.04193
G1	1	AG-912-O03	0.01303	6.16706	10.7151	9.26408	0.02622	0.37587	0.02503	2.81707	0.04674	16.8042	11.5246	7.19743	0.01038	0.0955	0.83801	0.01805	0.01683	0.02138	9.38791	0.01709	0.02384	0.01597	11.8984	0.01586	0.01526	12.7743	7.36204	0.53184	7.5224	8.75973	10.3493	0.01959	0.01774	11.4577	13.1772	12.1286	0.03503	0.00815	0.02916	16.1594	0.23957	0.00524	5.25786	0.92013	0.05279	10.9896	0.03229
G1	1	AG-912-P15	0.01375	6.24949	10.8259	9.35365	0.03363	0.37953	0.03026	2.7186	0.04237	16.8345	11.7028	7.33236	0.01363	0.0978	0.83277	0.02263	0.01543	0.02121	9.39847	0.0188	0.0266	0.01748	12.0068	0.01851	0.01633	13.0208	7.33165	0.50418	7.56635	8.82467	10.5347	0.02032	0.02021	11.4221	13.2654	12.1605	0.03487	0.01046	0.03101	16.2656	0.24373	0.00729	5.28125	0.91791	0.05364	11.1173	0.02964
G1	1	AG-913-F10	0.01586	5.97015	9.90588	8.67178	0.02168	0.33744	0.02353	2.39663	0.03909	15.0708	11.2767	6.72889	0.0145	0.09968	0.71598	0.0163	0.01335	0.01665	8.36092	0.01837	0.0235	0.01624	10.9375	0.01888	0.01315	12.1676	6.75772	0.47055	6.7944	8.22387	10.1417	0.01992	0.01917	10.5482	11.5842	10.7314	0.03138	0.01044	0.02999	15.6279	0.23596	0.00804	4.66682	0.84112	0.05005	9.51968	0.00836
G1	1	AG-913-G17	0.01547	6.37565	10.7058	9.45451	0.02868	0.37458	0.02752	2.79042	0.04552	16.826	12.1541	7.28386	0.01433	0.10157	0.82104	0.01918	0.01557	0.02084	9.24597	0.02557	0.02518	0.01692	12.1248	0.0193	0.01599	13.2337	7.33881	0.53053	7.64131	8.92387	10.8806	0.02139	0.01937	11.3709	12.8338	11.8004	0.03501	0.0119	0.03206	16.7879	0.25012	0.00825	5.12855	0.89738	0.04909	10.6075	0.04422
G1	1	AG-913-L11	0.01364	5.61518	10.0611	8.63735	0.02001	0.34381	0.02881	2.55321	0.04164	15.548	10.6506	6.80727	0.01152	0.08739	0.80107	0.01768	0.01498	0.02043	8.54936	0.01829	0.02412	0.01526	10.9952	0.01607	0.01188	11.8991	6.85207	0.48231	6.96136	8.21972	9.63019	0.01718	0.01438	10.6755	12.329	11.3817	0.03315	0.00685	0.03036	14.9764	0.22682	0.00605	4.90808	0.85269	0.05076	10.1943	0.03086
G1	1	AG-913-O16	0.01531	6.4459	10.9466	9.50053	0.03966	0.36977	0.0305	2.92838	0.04371	16.8335	12.1815	7.5011	0.01592	0.10481	0.81846	0.01873	0.01774	0.02179	9.65966	0.01897	0.02314	0.01592	12.1572	0.0194	0.01533	13.221	7.41492	0.57416	7.67242	9.06509	10.8549	0.02147	0.02068	11.531	13.1887	12.0168	0.03156	0.00946	0.03126	16.7929	0.24809	0.00821	5.25287	0.92875	0.05301	10.8567	0.02036
G1	1	AG-914-K21	0.0154	6.67475	11.78	10.1676	0.02854	0.40794	0.03049	3.00873	0.05009	18.316	12.3301	7.97235	0.0135	0.11125	0.86192	0.02055	0.01613	0.02235	10.1296	0.02049	0.02664	0.01404	12.9741	0.01703	0.01617	13.9818	8.02406	0.51176	8.20832	9.70344	11.2142	0.02304	0.02002	12.2986	14.1984	13.015	0.03849	0.00829	0.03231	17.4691	0.26515	0.00558	5.76707	0.96009	0.05039	12.01	0.03672
G1	1	AG-915-A08	0.01305	5.33405	9.65809	8.27916	0.01533	0.32441	0.02524	2.51125	0.04045	14.8462	10.2797	6.51996	0.01641	0.09038	0.74764	0.01403	0.01461	0.02284	8.16776	0.01866	0.02278	0.01582	10.5151	0.01265	0.01267	11.5078	6.46634	0.47896	6.60975	7.85375	9.3232	0.01628	0.01624	10.4328	12.2295	11.287	0.0296	0.00763	0.02985	14.2891	0.22157	0.00811	4.81626	0.82625	0.05474	10.2478	0.01579
G1	1	AG-915-C17	0.01382	6.32384	10.7359	9.15734	0.03836	0.37153	0.02887	2.5127	0.04724	15.614	12.1824	7.34161	0.01848	0.09146	0.78274	0.0184	0.01423	0.01961	8.56541	0.02002	0.02346	0.01832	11.421	0.02363	0.01301	13.2363	7.22095	0.52331	7.12787	8.83439	11.052	0.01881	0.01827	11.1151	12.4368	11.397	0.0342	0.00716	0.02958	16.7828	0.2485	0.00775	4.89424	0.88825	0.04678	10.0498	0.02536
G1	1	AG-915-E18	0.01281	5.3774	8.98344	7.74684	0	0.30999	0.02375	2.09784	0.04522	13.586	10.6201	6.04392	0.015	0.0801	0.67952	0.01282	0.01203	0.01452	7.22301	0.00981	0.01985	0.01311	9.96632	0.01129	0.01069	11.1893	6.17044	0.49394	6.14423	7.68494	9.43804	0.0176	0.01367	9.55865	10.3885	9.5901	0.02525	0.00765	0.02473	14.55	0.20592	0.00377	4.17518	0.80663	0.04518	8.33044	0.02107
G1	1	AG-915-F11	0.01436	6.21767	10.8295	9.34511	0.02951	0.36551	0.02815	2.79634	0.0452	16.8573	11.6674	7.36217	0.01534	0.10077	0.83435	0.01967	0.01595	0.02379	9.43358	0.01924	0.0251	0.01575	12.0401	0.0174	0.01705	12.9187	7.35342	0.55109	7.61468	8.93557	10.4496	0.02144	0.01881	11.4085	13.262	12.1446	0.03596	0.00918	0.0292	16.3075	0.2467	0.00756	5.32279	0.90929	0.04571	11.0406	0.039
G1	1	AG-916-D09	0.01504	6.49585	10.8027	9.52333	0.04647	0.37815	0.0275	2.76347	0.04704	16.8695	12.3008	7.34849	0.01592	0.10642	0.81878	0.01864	0.01759	0.02234	9.44185	0.02365	0.02601	0.01827	12.1951	0.02132	0.01604	13.3627	7.37597	0.53563	7.68651	8.9824	11.0301	0.02392	0.02145	11.5222	12.9627	11.9155	0.03432	0.0107	0.03103	17.0061	0.25047	0.00818	5.17561	0.91381	0.05099	10.6981	0.02864
G1	1	AG-916-I18	0.01462	6.44725	10.8382	9.55278	0.04869	0.38326	0.02738	2.73168	0.04745	16.9005	12.3603	7.39479	0.01374	0.10447	0.81913	0.01813	0.01772	0.0225	9.42452	0.02424	0.0245	0.01762	12.2692	0.02152	0.01551	13.3895	7.43596	0.56324	7.71334	9.04111	11.0956	0.02115	0.0211	11.5326	12.9816	11.8996	0.0369	0.01101	0.03164	17.1109	0.25532	0.00733	5.21751	0.92266	0.05139	10.7115	0.03415
G1	1	AG-917-A10	0.01746	6.6165	11.8213	10.0756	0.03799	0.40393	0.03574	2.97162	0.04821	18.0787	12.3107	8.00758	0.01592	0.10524	0.93434	0.02291	0.0181	0.02406	10.2309	0.0223	0.03069	0.02147	12.7541	0.02149	0.01673	13.826	7.95387	0.54989	8.1023	9.662	11.1217	0.02172	0.0185	12.3151	14.4284	13.2912	0.03506	0.00787	0.0361	17.2158	0.26731	0.00764	5.73644	0.98393	0.05605	12.0868	0.039
G1	1	AG-917-A11	0.01489	6.09073	10.6477	9.17539	0.02252	0.36167	0.02741	2.73834	0.04472	16.5057	11.6035	7.27375	0.01544	0.10188	0.81919	0.01887	0.01567	0.02192	9.19572	0.02352	0.02725	0.01905	11.8139	0.01695	0.01629	12.8193	7.27	0.56213	7.45758	8.76999	10.3929	0.01989	0.01988	11.3198	12.9722	11.9209	0.03415	0.01009	0.02834	16.1787	0.24164	0.00731	5.23295	0.90694	0.05061	10.8213	0.04172
G1	1	AG-917-M13	0.01552	6.28488	11.3108	9.43615	0.03451	0.38061	0.02886	2.73268	0.04636	16.5135	11.5585	7.49707	0.01478	0.10376	0.77987	0.01836	0.01519	0.02006	9.21792	0.02792	0.02789	0.01561	11.7998	0.0209	0.01564	13.0637	7.4626	0.45724	7.37853	9.02675	10.5999	0.022	0.01983	11.5726	13.499	12.3997	0.04044	0.00902	0.02746	16.2905	0.24865	0.00715	5.25893	0.85978	0.03544	11.0954	0.02129
G1	1	AG-918-I09	0.01614	6.23995	10.682	9.42631	0.03285	0.37704	0.02878	2.79574	0.04796	16.934	11.8778	7.42311	0.0123	0.10189	0.8559	0.01821	0.01651	0.02229	9.60213	0.02142	0.02668	0.01683	12.0779	0.02109	0.01746	13.0631	7.37126	0.51251	7.62759	8.94333	10.6262	0.02099	0.01973	11.4704	13.1179	12.1304	0.03405	0.00905	0.03015	16.5852	0.24618	0.00648	5.31133	0.92983	0.05088	11.0803	0.04343
G1	1	AG-918-M14	0.01204	5.42089	9.74755	8.38752	0.03438	0.33558	0.02479	2.46126	0.0369	15.0897	10.2752	6.66098	0.01077	0.09063	0.80904	0.01841	0.01253	0.01975	8.14552	0.01857	0.02497	0.01641	10.7734	0.01711	0.01324	11.54	6.69555	0.46868	6.76763	8.00087	9.2802	0.02016	0.01636	10.4114	12.0081	11.0131	0.03281	0.00794	0.02745	14.4481	0.21213	0.00593	4.73725	0.84731	0.04662	9.92036	0.02272
G1	1	AG-919-F05	0.01245	6.04466	10.2021	8.97119	0.02029	0.3551	0.02674	2.53371	0.04682	16.0081	11.6688	6.88915	0.01196	0.09165	0.77017	0.01771	0.01609	0.01958	8.7771	0.01921	0.02249	0.01672	11.5138	0.01817	0.01452	12.5371	6.9517	0.51104	7.23505	8.57921	10.3313	0.01743	0.01693	10.9421	12.3233	11.2885	0.03621	0.00916	0.0308	16.1244	0.22782	0.00596	4.89837	0.8844	0.05279	10.1159	0.03129
G1	1	AG-919-G14	0.01026	4.1132	7.55876	6.29147	0.02247	0.24734	0.02099	1.87626	0.0356	11.3722	8.20344	5.09796	0.01083	0.06811	0.63753	0.01235	0.01009	0.01558	6.24796	0.01173	0.01467	0.01392	8.22472	0.01526	0.01091	8.79007	5.15378	0.45246	5.16349	6.19059	7.12768	0.0102	0.01268	8.2913	9.24087	8.6319	0.0229	0.0042	0.02377	11.3771	0.15424	0.00605	3.65598	0.66249	0.04846	7.60596	0.00693
G1	1	AG-919-L04	0.01533	6.61532	11.4156	9.88002	0.04174	0.39066	0.03022	2.97216	0.04881	17.789	12.3375	7.76114	0.01614	0.10733	0.89204	0.02023	0.01531	0.02567	10.0016	0.01997	0.02652	0.01733	12.7306	0.01702	0.01852	13.6485	7.76567	0.58655	8.02994	9.49078	11.0841	0.02246	0.01975	12.0459	13.9522	12.8144	0.03957	0.00923	0.0311	17.2985	0.26092	0.00752	5.60912	0.96982	0.0506	11.6177	0.02864
G1	1	AG-919-O23	0.01636	6.22945	10.6874	9.29012	0.03067	0.36788	0.0308	2.64044	0.04814	16.6453	11.497	7.31256	0.0134	0.09646	0.80598	0.0205	0.01664	0.02285	9.13697	0.01866	0.02707	0.01331	11.8683	0.01781	0.01378	12.8309	7.23647	0.51865	7.45831	8.80086	10.3954	0.01941	0.01756	11.3893	13.0107	12.016	0.02733	0.00922	0.03014	16.1146	0.24058	0.00688	5.21173	0.87302	0.04918	10.8844	0.04729
G1	1	AG-920-J05	0.01291	5.80874	9.95702	8.48766	0.03447	0.34356	0.02174	2.37039	0.04229	14.1933	11.2441	6.74866	0.01567	0.0823	0.72602	0.01727	0.01307	0.01781	7.89846	0.01854	0.02139	0.01482	10.4846	0.02054	0.01115	12.2067	6.56925	0.50371	6.48056	8.16818	10.2321	0.01583	0.01568	10.1392	11.3615	10.5226	0.03235	0.00964	0.02695	15.4934	0.23591	0.00728	4.39672	0.79741	0.04752	9.07358	0.02657
G1	2	AH-287-K22	0.00068	0.34347	0.7825	0.62518	0	0.02518	0.00324	0.17893	0.00398	1.18533	0.88179	0.53301	0.00248	0.00824	0.20278	0.00289	0.00058	0.00111	0.59805	0.00259	0.00218	0.01335	0.83947	0.00182	0.00071	0.89991	0.4953	0.1596	0.54892	0.62124	0.80315	0.00122	0.00272	0.82196	0.94049	0.87454	0.00169	0.00206	0.00737	1.21815	0.01933	0.00114	0.37157	0.19916	0.03444	0.84462	0
G1	2	AH-321-A09	0.00186	0.36444	0.80226	0.63411	0	0.02647	0.00197	0.15908	0.0041	1.16143	0.87394	0.53388	0.00195	0.00673	0.1871	0.00357	0.0012	0.00102	0.59638	0.00238	0.00286	0.01408	0.84097	0.00167	0.00147	0.91076	0.52299	0.16821	0.5219	0.63756	0.80228	0.00056	0.0021	0.81596	0.95685	0.88939	0.00347	0.00113	0.00747	1.21589	0.01889	0.0022	0.36847	0.17571	0.03297	0.81683	0
G1	1	AH-321-L10	0.0082	2.56663	5.4114	4.34936	0	0.16706	0.01401	1.23886	0.02931	7.68211	4.93576	3.62129	0.01105	0.04649	0.44914	0.01125	0.00555	0.01026	3.92466	0.00973	0.01184	0.01381	5.39261	0.00631	0.00804	5.84844	3.55204	0.27624	3.34414	4.24196	4.64208	0.00879	0.01029	5.63849	6.87227	6.25564	0.02008	0.00393	0.01548	7.1747	0.108	0.00475	2.52367	0.4676	0.0368	5.61841	0
G1	2	AH-326-D23	0.00206	0.43592	0.92727	0.75582	0	0.02889	0.00303	0.21142	0.00373	1.37095	1.03569	0.62222	0.00224	0.00936	0.20094	0.00386	0.00082	0.00234	0.66979	0.00364	0.00293	0.01465	0.98807	0.00256	0.00125	1.04482	0.61816	0.18419	0.64292	0.74336	0.94199	0.00143	0.0031	0.96865	1.09783	1.04394	0.00445	0.00174	0.00868	1.41987	0.01993	0.00225	0.42589	0.19822	0.03764	0.93789	0
G1	3	MED628	0.00326	1.14136	2.38211	0.6645	0.00871	0.0366	0.00991	0.60829	0.0122	1.13955	4.63672	1.7614	0.00605	0.00978	0.35256	0.00682	0.00191	0.00534	0.66701	0.00227	0.00833	0.01368	1.31283	0.00558	0.00281	1.6083	1.37322	0.35148	0.6603	1.69591	2.74819	0.00426	0.00624	3.71207	2.70291	2.84956	0.01384	0.00162	0.01089	2.90847	0.01902	0.0039	1.2014	0.72095	0.03068	2.20152	0
G2	4	Actino-Bin03	0.00472	0.11615	0.15166	0.10622	0	0.00777	0.00543	0.07557	0	0.20458	0.21293	0.09451	0.00123	0.00091	0.10444	0.00369	0.00271	0.00344	0.15728	0.00301	0.00645	0.00983	0.17754	0	0.00166	0.186	0.08504	0.05296	0.1003	0.10133	0.20619	0.00189	0.0071	0.14604	0.13774	0.14239	0.00098	0.00239	0.00685	0.2745	0.00366	0.0223	0.06465	0.1058	0.02172	0.15936	0.01186
G2	4	AG-313-I09	0.00057	0.12651	0.14919	0.11484	0	0.00401	0.00151	0.06488	0	0.21914	0.22308	0.10464	0.0003	0.00033	0.11116	0.00243	0.00122	0.00093	0.19494	0.00145	0.00167	0.01148	0.17993	0	0.0003	0.18243	0.08947	0.09094	0.10797	0.10647	0.21532	0.00068	0.00086	0.1615	0.14898	0.15176	0.00142	0	0.0048	0.30864	0.00265	0.00173	0.07627	0.10466	0.02356	0.16883	0
G2	8	AG-325-G22	0.0002	0.15191	0.18275	0.12322	0	0.0055	0.00096	0.07555	0.00059	0.26417	0.30615	0.12192	0.00031	0.00243	0.15614	0.00026	0.00026	0.00098	0.24116	0.00077	0.0021	0.01613	0.22619	0	0	0.21533	0.10795	0.12099	0.14294	0.11988	0.28097	0.00072	0.0015	0.18369	0.17147	0.18134	0	0	0.0075	0.36842	0.00409	0.00182	0.08761	0.14587	0.02858	0.18056	0
G2	4	AG-333-E10	0.00285	0.11903	0.14786	0.1118	0	0.0057	0.00303	0.06272	0.00046	0.20811	0.21245	0.09562	0.00025	0.00055	0.12377	0.00243	0.00143	0.0026	0.17883	0.00182	0.0032	0.0137	0.16494	0	0.0015	0.17269	0.08265	0.11588	0.10174	0.09993	0.20233	0.00142	0.00453	0.14677	0.14287	0.14864	0.00059	0.00058	0.00685	0.2949	0.00412	0.01395	0.06585	0.1186	0.02534	0.15858	0.01436
G2	4	AG-333-M17	0	0.08295	0.10301	0.08013	0	0.00333	0.00054	0.04853	0.0005	0.15304	0.15503	0.07766	0.00027	0.00029	0.08667	0.00129	0.00043	0.00083	0.15352	0	0.00059	0.00948	0.13101	0.00045	0.00027	0.13259	0.0675	0.08926	0.07359	0.07463	0.15489	0	0.00101	0.10461	0.1028	0.10559	0.00063	0	0.00413	0.22558	0.0036	0.00085	0.05121	0.07771	0.01554	0.11966	0
G2	1	AG-349-A01	0.00454	1.55912	4.37113	3.94767	0	0.08145	0.01113	1.11606	0.01694	6.34566	4.7305	3.33731	0.00713	0.03122	0.47764	0.00782	0.00518	0.00945	3.77767	0.00601	0.00567	0.01813	4.06771	0.00987	0.00415	6.45062	2.60263	0.22033	2.52778	3.57058	5.64427	0.01162	0.00841	3.23065	5.8564	5.82289	0.01435	0.00191	0.01183	5.30733	0.05863	0.00371	2.03434	0.28364	0.04207	6.97874	0.02372
G2	2	AG-349-E07	0.00611	0.98246	1.99809	1.73538	0	0.04015	0.00527	0.42882	0.00924	3.17198	3.45107	1.54031	0.00623	0.01407	0.86067	0.00783	0.00149	0.00705	1.69253	0.00507	0.00784	0.02171	2.29701	0.00623	0.00288	3.43315	1.2093	0.12939	1.43357	1.49852	4.09001	0.00862	0.00448	1.95507	2.54347	2.65509	0.01112	0.0009	0.01107	3.55858	0.02462	0.00301	1.01412	0.30462	0.0495	3.16991	0.0075
G2	2	AG-349-M08	0.00926	1.85038	3.40483	3.02321	0	0.07234	0.0088	0.83771	0.01363	4.93488	6.62155	2.60975	0.01092	0.02971	0.94396	0.01209	0.0046	0.00965	2.73636	0.00819	0.00986	0.02519	3.68059	0.00768	0.00423	6.35133	2.04533	0.22942	2.24802	2.59946	8.09742	0.01699	0.00966	3.18856	3.74937	3.81499	0.01565	0.00293	0.01702	6.01379	0.04892	0.00632	1.55236	0.41054	0.05638	4.62535	0.00807
G2	2	AG-360-C06	0.00686	0.86805	1.29374	1.05922	0.00561	0.03164	0.00395	0.31253	0.00449	2.41054	2.95603	0.94059	0.00419	0.01258	1.49324	0.00708	0.00271	0.00688	1.34002	0.00949	0.0077	0.03631	2.03133	0.0077	0.00362	2.26029	0.77531	0.26476	1.35678	0.89708	3.29845	0.00514	0.00402	1.41987	1.45734	1.54853	0.01105	0	0.01417	3.44205	0.02378	0.00521	0.64064	0.44647	0.06248	1.81678	0
G2	2	AG-365-D22	0.00341	0.94294	1.86967	1.59622	0.00834	0.03814	0.00498	0.44551	0.00334	2.92472	3.61499	1.41627	0.00357	0.01432	1.05026	0.00327	0.00184	0.00466	1.40655	0.00326	0.00449	0.01969	2.24261	0.00536	0.0009	3.25639	1.11476	0.17227	1.40375	1.3815	4.23335	0.0092	0.003	1.88574	2.20371	2.33774	0.00691	0.00052	0.01045	3.72129	0.02698	0.00259	0.87864	0.30994	0.04551	2.75478	0
G2	4	AG-390-B19	0.00328	0.12333	0.15547	0.12507	0	0.00639	0.00348	0.0675	0	0.24687	0.26006	0.11713	0.00098	0.00081	0.12981	0.0024	0.00202	0.00256	0.18978	0.00239	0.00398	0.01239	0.19794	0	0.00148	0.2141	0.1017	0.11038	0.12637	0.105	0.259	0.00141	0.00493	0.17595	0.16363	0.16707	0.00058	0.00199	0.00829	0.34556	0.00479	0.0136	0.07889	0.11625	0.02294	0.17824	0.00707
G2	8	AG-390-E09	0.00077	0.14798	0.19346	0.14254	0	0.00552	0.00073	0.07736	0	0.26705	0.33255	0.15492	0.00072	0.00346	0.11234	0.00157	0.0002	0.00126	0.20317	0.00059	0.00175	0.00952	0.24391	0	0	0.23988	0.1177	0.08907	0.15205	0.14939	0.30987	0.00083	0.00162	0.21557	0.20325	0.21605	0.00029	0.00056	0.00589	0.38793	0.00571	0.00171	0.0956	0.11828	0.02542	0.19964	0
G2	2	AG-410-M23	0.0038	0.78659	1.61622	1.3291	0	0.03162	0.00333	0.39999	0.00781	2.49275	2.90479	1.22715	0.00447	0.01121	0.78895	0.00267	0.00074	0.00623	1.2584	0.00073	0.00383	0.02327	1.86701	0.00358	0.0009	2.74925	0.98542	0.17251	1.12332	1.19269	3.38043	0.01024	0.004	1.65534	1.97101	2.04025	0.00674	0.00035	0.00914	2.98277	0.02137	0.00154	0.77376	0.29152	0.04396	2.34841	0
G2	6	AG-422-O17	0.00164	0.46234	0.61037	0.77637	0	0.02124	0.00174	0.16093	0.00268	1.5728	1.36319	0.45298	0.00143	0.0114	0.29867	0.00443	0.00188	0.00419	0.91205	0.00698	0.0024	0.01578	1.52909	0.00196	0.00087	1.03805	0.42792	0.17494	1.01471	0.44208	1.62896	0.00262	0.00357	0.74037	0.58701	0.64863	0.00307	0.00067	0.00819	1.88934	0.01629	0.00425	0.31583	0.23643	0.03468	0.74019	0
G2	1	AG-426-D23	0.00411	0.99425	3.12262	2.72351	0	0.05565	0.00839	0.78255	0.01355	4.37176	3.01782	2.47218	0.00698	0.01886	0.41044	0.00632	0.00468	0.00594	2.54507	0.00504	0.0052	0.01472	2.71891	0.00975	0.00234	4.43075	1.86679	0.1537	1.72888	2.48929	3.79309	0.00622	0.00619	2.44208	4.51839	4.5371	0.00953	0.0018	0.00914	3.38178	0.03752	0.00167	1.47871	0.22033	0.03471	5.37191	0.01493
G2	2	AG-426-F13	0.00367	0.97038	1.92114	1.61157	0.00936	0.0403	0.00584	0.4653	0.00985	2.96922	3.45455	1.47271	0.00501	0.01468	0.93548	0.00428	0.00165	0.00549	1.55545	0.00183	0.0056	0.02094	2.29777	0.00472	0.00177	3.26524	1.14369	0.17713	1.43015	1.42768	4.05092	0.00803	0.0036	1.93361	2.36201	2.4487	0.00924	0.00116	0.01159	3.56788	0.02626	0.00291	0.91205	0.32224	0.04985	2.82734	0
G2	2	AG-426-L21	0.00377	1.08373	2.05886	1.74797	0.00482	0.04196	0.00576	0.52341	0.00966	3.14354	3.81169	1.56101	0.00593	0.01312	0.92047	0.00462	0.00212	0.00592	1.67431	0.00314	0.00505	0.02463	2.42026	0.0053	0.00156	3.50918	1.23419	0.17821	1.50981	1.4944	4.48597	0.00915	0.00519	2.03256	2.47368	2.54377	0.00675	0.0015	0.01153	3.95454	0.02842	0.00283	0.99239	0.32662	0.05225	2.9822	0
G2	5	AG-430-E05	0.00401	1.1727	1.63404	1.02427	0	0.04289	0.00607	0.38279	0.00472	2.48053	3.49681	1.19664	0.00535	0.0181	0.58585	0.0059	0.0057	0.00658	1.36519	0.00307	0.00722	0.01475	2.67035	0.00486	0.00508	1.74264	1.08004	0.53144	1.6038	0.84558	2.95914	0.00325	0.00724	2.06741	0.90474	1.24842	0.00599	0.00293	0.01097	4.63746	0.02966	0.01645	0.6845	0.86955	0.05059	1.83257	0.01814
G2	1	AG-430-M19	0.00388	1.28696	3.5962	3.22559	0	0.06387	0.00708	0.92966	0.01795	5.09266	3.80494	2.8133	0.00581	0.02249	0.41974	0.00521	0.00287	0.00607	2.98639	0.00354	0.00455	0.01148	3.19772	0.00896	0.00234	5.26375	2.21121	0.18682	2.05137	2.93652	4.70724	0.01065	0.00585	2.77438	4.96432	4.95519	0.01072	0.00338	0.00846	4.24504	0.04459	0.00187	1.65443	0.23177	0.03031	5.83037	0.01672
G2	5	AG-430-N17	0.0034	1.05839	1.6388	0.95201	0	0.04156	0.00465	0.37679	0.00358	2.36396	3.20496	1.17772	0.00229	0.01605	0.53924	0.00218	0.00628	0.00598	1.32844	0.00279	0.00812	0.01439	2.67455	0.00262	0.00577	1.58757	1.00119	0.46669	1.60791	0.78461	2.77239	0.00219	0.00732	2.0501	0.77637	1.21571	0.00455	0.00267	0.01073	4.4957	0.02671	0.01897	0.63103	0.83926	0.03848	1.79988	0.022
G2	1	AG-439-A17	0.00382	0.98781	3.03725	2.6212	0	0.05366	0.00787	0.78932	0.0136	4.24452	2.9219	2.32138	0.00626	0.01965	0.45303	0.00652	0.00329	0.00706	2.53641	0.00244	0.00448	0.01586	2.65233	0.00772	0.00252	4.29497	1.79922	0.16896	1.69386	2.43749	3.68137	0.00659	0.006	2.3641	4.35726	4.37806	0.01251	0.00116	0.00807	3.36866	0.03618	0.00226	1.43232	0.23453	0.03211	5.16275	0.02886
G2	2	AG-439-N21	0.00407	0.77933	1.21254	1.02318	0	0.02732	0.00324	0.29686	0.00654	2.24209	2.58563	0.90625	0.00611	0.01287	1.41078	0.00735	0.00311	0.00516	1.12392	0.00709	0.00797	0.0342	1.83244	0.00399	0.00264	2.08483	0.73635	0.21503	1.22288	0.83972	2.93594	0.00466	0.00474	1.32634	1.4171	1.4908	0.00727	0.00068	0.01225	3.11516	0.02102	0.00488	0.60452	0.41593	0.07393	1.7329	0
G2	6	AG-447-C10	0.00017	0.43597	0.51545	0.71368	0	0.02001	0.00137	0.1454	0	1.3936	1.25646	0.4261	0.00108	0.00955	0.24392	0.00176	0.00111	0.00225	0.78009	0	0.00196	0.0109	1.33568	0.00093	0.00109	0.92155	0.38448	0.13876	0.86695	0.39868	1.43049	0.00062	0.00129	0.68694	0.51661	0.56947	0.00193	0.00094	0.00491	1.70697	0.01582	0.00122	0.27201	0.19985	0.02329	0.68097	0
G2	6	AG-447-D11	0.00175	0.40319	0.49691	0.66126	0	0.02022	0.00167	0.10696	0.00206	1.29087	1.16881	0.40898	0.00137	0.00698	0.26666	0.00358	0.00158	0.00344	0.7376	0.00334	0.00322	0.0126	1.20252	0.00235	0.00221	0.91348	0.36386	0.097	0.78612	0.39603	1.34935	0.0022	0.00289	0.64874	0.51919	0.545	0.00392	0.00064	0.00542	1.63267	0.01219	0.00212	0.26159	0.19452	0.02895	0.61759	0
G2	6	AG-447-D20	0.00488	0.3215	0.43232	0.57759	0	0.02141	0.00162	0.09531	0.0018	1.11613	0.95882	0.34368	0.00224	0.01555	0.21553	0.00547	0.00263	0.00501	0.59464	0.00701	0.00465	0.01204	1.08902	0.00384	0.00451	0.7667	0.31986	0.11305	0.68897	0.32512	1.15508	0.00293	0.0046	0.56236	0.43132	0.4547	0.0038	0.00409	0.0103	1.38876	0.01534	0.00598	0.22229	0.16967	0.023	0.59934	0
G2	6	AG-447-G15	0.0019	0.46341	0.60185	0.82727	0.00556	0.02331	0.00272	0.13329	0.00223	1.63999	1.379	0.46767	0.00447	0.01054	0.28638	0.00607	0.00196	0.00373	0.82341	0.00654	0.0065	0.01533	1.50892	0.00357	0.0033	1.03327	0.42077	0.16765	1.03975	0.43753	1.62789	0.00375	0.004	0.75372	0.5861	0.62329	0.00248	0.00277	0.0079	1.92422	0.01377	0.00384	0.312	0.23771	0.02751	0.75808	0
G2	9	AG-447-I21	0.00252	0.16008	0.17947	0.13822	0	0.00671	0.00402	0.07486	0.00175	0.28278	0.36524	0.14076	0.00093	0.00258	0.20238	0.00304	0.00192	0.00292	0.23131	0.00398	0.00417	0.01521	0.25998	0	0.00094	0.23344	0.11391	0.14242	0.16279	0.13119	0.32384	0.0016	0.00514	0.21079	0.17287	0.19422	0.00083	0.00244	0.012	0.43383	0.00553	0.01353	0.08443	0.19155	0.03746	0.1982	0.01343
G2	2	AG-447-L16	0.00359	0.67733	1.12135	0.93874	0	0.02749	0.00272	0.19377	0.00402	2.06539	2.40983	0.8451	0.00483	0.01127	1.1881	0.00612	0.00199	0.00588	0.99648	0.00915	0.00525	0.02562	1.69421	0.00414	0.0027	1.91882	0.66911	0.17674	1.12359	0.77609	2.73689	0.00461	0.0036	1.2024	1.28238	1.37344	0.01213	0	0.01143	2.84667	0.01732	0.00432	0.52489	0.33199	0.05531	1.54562	0
G2	8	AG-447-L17	0.00035	0.12338	0.15731	0.11272	0	0.00561	0.00083	0.05914	0	0.25125	0.30356	0.12401	0.00081	0.0021	0.10261	0	0.00067	0.00085	0.19521	0	0.00197	0.00872	0.21382	0	0	0.21204	0.10161	0.07416	0.1422	0.12777	0.27946	0.00031	0.00208	0.1849	0.16947	0.18921	0	0	0.00663	0.36682	0.00418	0.0014	0.08103	0.10865	0.02375	0.1795	0
G2	6	AG-447-M08	0.00017	0.46858	0.52223	0.82365	0	0.02162	0.00055	0.11282	0.00051	1.55984	1.30203	0.41136	0.00137	0.01027	0.26736	0.00245	0.00135	0.00257	0.78087	0.00066	0.0026	0.00879	1.49282	0.00375	0.00193	1.03104	0.37394	0.09225	1.0038	0.40482	1.61759	0.00094	0.00105	0.66633	0.51648	0.54982	0.00325	0.00127	0.00511	1.79602	0.01441	0.0007	0.27401	0.18289	0.02621	0.66766	0
G2	2	AG-447-N10	0.00389	0.77707	1.11233	0.93086	0	0.0301	0.00254	0.28998	0.00364	2.2688	2.69377	0.86871	0.00278	0.0129	1.64423	0.00362	0.00183	0.00581	1.18269	0.00271	0.00404	0.03599	1.89228	0.00476	0.00252	1.94107	0.6676	0.28138	1.28146	0.73163	2.9646	0.00509	0.00293	1.30383	1.24228	1.37016	0.00727	0	0.01112	3.33714	0.02074	0.00233	0.55401	0.46462	0.07797	1.60201	0
G2	6	AG-447-N19	0.00409	0.38357	0.52049	0.60839	0.00445	0.02162	0.00411	0.11197	0.00312	1.20509	1.11112	0.37717	0.00214	0.01527	0.25999	0.00524	0.00352	0.00547	0.64028	0.00348	0.00413	0.01641	1.13981	0.00326	0.0036	0.84297	0.35184	0.17223	0.73189	0.35863	1.24901	0.00327	0.00365	0.63843	0.49021	0.52798	0.00368	0.00305	0.01164	1.54316	0.01665	0.00461	0.24221	0.22316	0.03398	0.67217	0
G2	9	AG-447-O20	0.00254	0.13169	0.1364	0.0997	0	0.00621	0.00297	0.0762	0.0005	0.19842	0.27457	0.10387	0.00027	0.00147	0.15032	0.00065	0.00197	0.00194	0.17535	0.00195	0.00342	0.01148	0.17939	0	0.00107	0.16616	0.07898	0.0897	0.11336	0.09941	0.2188	0.00122	0.00407	0.14015	0.12767	0.13524	0.00063	0.00185	0.00967	0.29937	0.00409	0.01422	0.0663	0.13605	0.02326	0.14816	0.01529
G2	2	AG-447-P23	0.00303	0.81078	1.22178	0.99887	0	0.0308	0.00276	0.31742	0.0051	2.37257	2.78648	0.91655	0.00318	0.01154	1.62613	0.00333	0.00168	0.00498	1.24465	0.00166	0.00381	0.03959	1.94105	0.00506	0.00297	2.08103	0.72747	0.28441	1.34089	0.8232	3.08625	0.00416	0.0037	1.36457	1.39123	1.46044	0.00729	0	0.01191	3.3909	0.02164	0.00263	0.60612	0.46653	0.08351	1.76023	0
G2	6	AG-453-L02	0.00171	0.46077	0.57526	0.83936	0	0.02092	0.00272	0.16767	0.00182	1.55515	1.28243	0.43229	0.00341	0.00916	0.23686	0.00516	0.0018	0.00255	0.76396	0.00297	0.00422	0.01097	1.50774	0.00334	0.00172	1.03212	0.39561	0.12533	1.03775	0.42692	1.61719	0.00251	0.0035	0.68511	0.53863	0.59186	0.0029	0.00142	0.00557	1.80196	0.0153	0.00157	0.29384	0.19025	0.02659	0.69014	0
G2	6	AG-453-N22	0.00168	0.46384	0.56565	0.73743	0	0.02457	0.00153	0.13835	0.00282	1.43776	1.2816	0.41704	0.00151	0.00917	0.28984	0.00369	0.00124	0.00354	0.78736	0	0.00253	0.0142	1.37779	0.00517	0.00114	0.99466	0.4089	0.1394	0.93136	0.41685	1.52977	0.00043	0.00217	0.68261	0.52846	0.61118	0.00224	0	0.00627	1.79263	0.01519	0.0017	0.28614	0.22978	0.03571	0.70647	0
G2	2	AG-453-P07	0.00255	0.79222	1.24389	1.06453	0.00533	0.02907	0.00232	0.27892	0.00429	2.36467	2.7739	0.96792	0.00258	0.00918	1.37219	0.0014	0.00118	0.00388	1.19234	0.00209	0.00272	0.02733	1.90965	0.00294	0.00288	2.22114	0.75135	0.25297	1.29945	0.90406	3.1054	0.0059	0.00521	1.40737	1.51389	1.59298	0.00817	0	0.01012	3.22593	0.02034	0.0024	0.64628	0.38726	0.06793	1.85886	0
G2	8	AG-461-G18	0.00066	0.13555	0.18779	0.1295	0	0.00499	0.00078	0.05624	0	0.26141	0.32207	0.12915	0.00052	0.00285	0.12239	0.00189	0.00021	0.00162	0.2023	0.00189	0.00188	0.0102	0.22754	0	0	0.2167	0.11397	0.10787	0.13691	0.12618	0.29621	0.00059	0.00173	0.19061	0.16952	0.19253	0	0.0006	0.00711	0.37943	0.00398	0.002	0.08403	0.12569	0.02693	0.19258	0
G2	9	AG-470-E13	0.00261	0.17234	0.18484	0.14317	0	0.00645	0.00327	0.1176	0.0011	0.29951	0.34983	0.1375	0.00029	0.00259	0.24692	0.00167	0.00193	0.00214	0.25287	0.00357	0.00344	0.01722	0.27067	0	0.00118	0.23326	0.11411	0.17893	0.16333	0.13505	0.31963	0.00168	0.00533	0.21259	0.18243	0.19327	0.00035	0.00307	0.01036	0.47511	0.00521	0.01625	0.09199	0.23982	0.03934	0.20696	0.01686
G2	1	AG-891-I07	0.0051	1.02263	3.24359	2.75322	0	0.05902	0.00844	0.85187	0.01386	4.42647	3.05477	2.46436	0.00709	0.02079	0.38359	0.00653	0.0038	0.00547	2.60839	0.00526	0.00517	0.01048	2.75938	0.0111	0.00217	4.53846	1.91514	0.15358	1.71734	2.53414	3.84517	0.00847	0.0065	2.45982	4.63122	4.6217	0.00953	0.00215	0.00945	3.38413	0.0367	0.00199	1.51992	0.20749	0.03068	5.55582	0.04443
G2	1	AG-903-D11	0.00418	0.94772	2.98445	2.5861	0	0.05216	0.00805	0.72821	0.01384	4.15603	2.80921	2.36042	0.0063	0.01665	0.38462	0.00535	0.00405	0.00572	2.44119	0.00334	0.00505	0.01509	2.57574	0.00798	0.00221	4.2198	1.77097	0.18036	1.64709	2.40615	3.51418	0.00658	0.00603	2.32069	4.35471	4.3647	0.00879	0.00223	0.00911	3.21874	0.03438	0.00212	1.41482	0.21424	0.03446	5.15838	0.03157
G2	2	AG-905-B08	0.00573	0.98436	1.8263	1.57642	0.01158	0.04158	0.00472	0.43428	0.00756	2.883	3.34263	1.37535	0.00683	0.01545	0.89046	0.00759	0.00255	0.00616	1.49049	0.00606	0.00608	0.02253	2.20496	0.00585	0.00313	3.14102	1.07717	0.24448	1.37196	1.33102	3.92154	0.00889	0.00536	1.83157	2.26598	2.36413	0.01182	0.00072	0.01307	3.45872	0.02685	0.0036	0.89568	0.3459	0.04838	2.78342	0.00893
G2	2	AG-907-K08	0.00699	1.09441	2.05622	1.75138	0.01205	0.04411	0.00524	0.47758	0.01149	3.16344	3.71323	1.57319	0.00743	0.01821	0.9515	0.00894	0.00212	0.00809	1.64298	0.00866	0.0065	0.02313	2.41201	0.00443	0.00293	3.49504	1.2075	0.20754	1.49986	1.4801	4.37454	0.01035	0.0065	1.99708	2.4953	2.63593	0.01229	0.00188	0.01141	3.84264	0.02965	0.00479	0.9769	0.33433	0.05341	3.02588	0.00929
G2	6	AG-910-M10	0.00147	0.78119	0.94968	0.88638	0	0.04146	0.002	0.20778	0.00432	2.03378	2.44453	0.73286	0.00231	0.0153	0.31708	0.00322	0.0019	0.00206	1.19286	0	0.00221	0.01059	1.84038	0.00226	0.001	1.3387	0.76264	0.1959	1.09333	0.61981	2.07309	0.00113	0.00284	1.49143	0.80465	1.02234	0.00431	0.00077	0.00702	3.33056	0.02459	0.00085	0.40611	0.24833	0.02765	1.10316	0
G2	2	AG-911-L07	0.00466	0.96017	2.00571	1.68172	0.0076	0.03916	0.00537	0.48088	0.00686	3.06112	3.59423	1.47137	0.00244	0.0162	0.93958	0.00464	0.00167	0.00595	1.55703	0.00198	0.00546	0.01907	2.30478	0.00419	0.00041	3.36217	1.16604	0.14398	1.43628	1.45588	4.237	0.00839	0.00468	1.94486	2.49271	2.60059	0.00726	0.00047	0.01058	3.63094	0.02822	0.0021	0.92694	0.29474	0.04345	3.05012	0
G2	6	AG-911-M23	0.00271	0.39411	0.51504	0.67934	0	0.02103	0.00228	0.10901	0.00234	1.31834	1.18197	0.40396	0.00225	0.00913	0.24	0.00754	0.00165	0.00444	0.685	0.00549	0.00476	0.01287	1.24771	0.00086	0.00353	0.86163	0.35405	0.11258	0.84356	0.37467	1.3559	0.00315	0.00288	0.64904	0.48654	0.54946	0.00595	0.00174	0.00663	1.6098	0.01349	0.00403	0.2513	0.20428	0.0276	0.62912	0
G2	6	AG-912-D06	0.00178	0.35903	0.473	0.64462	0	0.01805	0.00339	0.13429	0.00261	1.22524	1.08334	0.33953	0.00195	0.00863	0.24201	0.00682	0.00183	0.0032	0.61405	0.00136	0.00577	0.01409	1.16338	0.00096	0.00281	0.81327	0.32156	0.13892	0.77112	0.3421	1.24402	0.00223	0.00267	0.62155	0.46262	0.5272	0.00365	0.00097	0.00739	1.49705	0.01189	0.00252	0.24113	0.21073	0.03142	0.60132	0
G2	1	AG-913-K07	0.00382	1.02264	3.12427	2.70962	0	0.05569	0.00901	0.81994	0.01372	4.45654	2.94206	2.41622	0.00578	0.01915	0.44704	0.00651	0.00347	0.00556	2.57629	0.00595	0.00422	0.01632	2.79274	0.00876	0.00224	4.44329	1.87136	0.15346	1.76285	2.49252	3.72795	0.00483	0.00681	2.41497	4.55837	4.51502	0.01506	0.00181	0.00877	3.40818	0.0367	0.002	1.49743	0.23417	0.03568	5.45269	0.01922
G2	2	AG-915-E02	0.0066	1.07558	2.03337	1.77362	0.00625	0.04403	0.00814	0.51753	0.00626	3.20101	3.65612	1.55578	0.00568	0.01405	0.9342	0.0049	0.00302	0.00698	1.70629	0.00652	0.00785	0.02579	2.38828	0.00573	0.0027	3.49798	1.20267	0.19881	1.53068	1.49207	4.31962	0.01148	0.00801	2.01495	2.56317	2.6484	0.00835	0.00155	0.01408	3.79236	0.02911	0.01767	0.99033	0.34887	0.0477	3.07921	0.01929
G2	1	AG-916-D18	0.00428	1.03761	3.25786	2.82512	0	0.05744	0.00853	0.82912	0.01529	4.54625	3.09968	2.51988	0.00673	0.01886	0.42645	0.00607	0.00474	0.00652	2.64274	0.00468	0.00484	0.01655	2.83612	0.00947	0.00242	4.60264	1.92151	0.1853	1.79489	2.59226	3.91969	0.0077	0.00645	2.49555	4.66985	4.65724	0.00972	0.00223	0.00962	3.50984	0.03828	0.00186	1.53216	0.23369	0.03715	5.59615	0.02772
G2	2	AG-917-L07	0.0036	1.05132	2.0478	1.75013	0.00917	0.04163	0.00523	0.47053	0.00828	3.15305	3.64781	1.55698	0.00516	0.01522	0.91654	0.0044	0.00222	0.00539	1.67092	0.0018	0.00481	0.02302	2.38367	0.00421	0.00124	3.46958	1.19743	0.19351	1.4918	1.50292	4.29919	0.01041	0.00471	2.01437	2.54241	2.64366	0.00789	0.00143	0.01316	3.75392	0.02911	0.00222	0.98297	0.3352	0.05214	3.0886	0
G2	6	AG-917-O09	0.00317	0.59777	0.89531	0.61059	0	0.03051	0.00413	0.24907	0.00339	1.59411	1.74048	0.69272	0.00249	0.00976	0.40913	0.00369	0.00279	0.00402	0.86521	0.00386	0.00493	0.01371	1.54022	0.00194	0.00182	0.99098	0.59059	0.3127	0.97541	0.45571	1.60479	0.00207	0.00499	1.25226	0.58005	0.81952	0.00431	0.00289	0.00906	2.50617	0.01876	0.0124	0.39677	0.51139	0.04204	1.12305	0.013
G2	2	AG-918-B15	0.00827	1.24536	2.38629	2.03228	0.00658	0.0497	0.00605	0.5676	0.01446	3.53381	4.27712	1.818	0.00702	0.02018	0.92954	0.00972	0.00519	0.00733	1.98497	0.00941	0.00687	0.02483	2.62044	0.00722	0.00495	4.20853	1.41079	0.23695	1.64455	1.76369	5.19023	0.01326	0.00639	2.3607	2.82943	2.89544	0.01503	0.00204	0.01204	4.20732	0.02974	0.00475	1.12105	0.3506	0.05177	3.59985	0.01014
G2	2	AG-919-L19	0.00501	0.7936	1.22978	1.03077	0.00445	0.0292	0.00266	0.31492	0.00671	2.32778	2.74804	0.93511	0.00693	0.01373	1.45206	0.00681	0.00236	0.00524	1.18453	0.01164	0.00708	0.03509	1.88072	0.00655	0.00457	2.13481	0.71841	0.25333	1.29093	0.86452	3.13323	0.0052	0.00481	1.38422	1.42955	1.52089	0.01278	0	0.01279	3.26154	0.02066	0.00554	0.61821	0.41686	0.07072	1.78673	0.00686
G2	1	AG-920-F19	0.00407	0.97749	3.10893	2.70444	0	0.05432	0.00745	0.80441	0.01109	4.29631	2.91344	2.41988	0.00545	0.01782	0.38787	0.00657	0.0039	0.00545	2.50966	0.00404	0.00451	0.01502	2.69797	0.00975	0.00119	4.40646	1.85392	0.17901	1.71152	2.48979	3.68737	0.0076	0.00522	2.37356	4.49432	4.50007	0.01043	0.00138	0.00801	3.30989	0.0365	0.00183	1.47552	0.2105	0.0358	5.40132	0.02729
G2	7	AH-287-A16	0.00032	0.1628	0.21869	0.20792	0	0.00789	0.00153	0.07475	0.00047	0.41264	0.41712	0.17621	0.00125	0.00388	0.12953	0.00102	0.00144	0.00157	0.27231	0	0.00196	0.00944	0.36603	0.00086	0.00025	0.3187	0.15445	0.08058	0.24205	0.16037	0.44673	0.00057	0.00144	0.26932	0.23249	0.24757	0.0006	0.00058	0.00391	0.5517	0.00609	0.00081	0.12144	0.11608	0.02044	0.29155	0
G2	3	AH-287-B11	0.00115	0.21548	0.34588	0.29283	0	0.00963	0.00288	0.11245	0.00145	0.60375	0.65671	0.26411	0.00155	0.00314	0.28904	0.00336	0.00042	0.00216	0.34307	0	0.00332	0.01327	0.46126	0.00088	0.00026	0.55594	0.22788	0.12445	0.30254	0.25569	0.70446	0.00089	0.00148	0.38022	0.41558	0.44058	0.00276	0.0012	0.0051	0.75364	0.00703	0.00133	0.19436	0.15316	0.03249	0.54469	0
G2	3	AH-287-I15	0.00122	0.18957	0.32825	0.28552	0	0.00751	0.00139	0.11308	0.00103	0.59194	0.60279	0.2571	0.00082	0.00303	0.29297	0.00179	0.00022	0.00257	0.32472	0.00134	0.0026	0.0156	0.44352	0.00047	0.00027	0.5242	0.21796	0.11445	0.30213	0.25789	0.66323	0.00063	0.00105	0.3601	0.41405	0.43964	0.00293	0.00064	0.00484	0.7322	0.00519	0.00141	0.18254	0.15356	0.03218	0.51117	0
G2	3	AH-287-M22	0.00104	0.19832	0.37104	0.2763	0	0.00794	0.00141	0.09326	0.0013	0.57573	0.61265	0.24932	0.00163	0.00283	0.28001	0.00265	0.00057	0.00291	0.30196	0.00113	0.00247	0.01302	0.44332	0.00119	0.00094	0.52703	0.22195	0.12696	0.29352	0.24812	0.66121	0.0008	0.00111	0.3586	0.39263	0.41845	0.00276	0.00054	0.00471	0.72207	0.00702	0.00165	0.18104	0.14808	0.02953	0.5066	0.00671
G2	3	AH-287-P09	0.00118	0.1565	0.28072	0.242	0	0.00805	0.00125	0.06022	0.00058	0.49189	0.52322	0.21654	0.00185	0.00273	0.24043	0.00327	0.00051	0.00226	0.21915	0	0.00311	0.01135	0.39007	0.00106	0.00062	0.44542	0.19035	0.05463	0.25684	0.20373	0.55495	0.00071	0.00059	0.30058	0.33833	0.35578	0.00368	0.00072	0.00418	0.61853	0.00677	0.0012	0.14967	0.11383	0.02334	0.44179	0.00893
G2	3	AH-321-B21	0.00102	0.18715	0.33597	0.26369	0	0.00818	0.0019	0.11964	0.0015	0.53908	0.5498	0.24117	0.0016	0.00325	0.25245	0.0024	0.0011	0.00195	0.29461	0.00131	0.00299	0.01474	0.40095	0.00138	0.00027	0.47788	0.20122	0.12469	0.26643	0.24049	0.58097	0.00123	0.00103	0.32115	0.36214	0.39257	0.00255	0.00093	0.00501	0.6706	0.00682	0.00155	0.16284	0.14679	0.03047	0.4686	0
G2	7	AH-321-N15	0	0.17906	0.27817	0.23222	0	0.01026	0.0011	0.11535	0.00153	0.43587	0.49401	0.22536	0.00136	0.00391	0.16957	0.00133	0.00112	0.00227	0.28855	0	0.00198	0.01174	0.41505	0.00047	0	0.36698	0.18345	0.09612	0.25305	0.22161	0.51442	0.00093	0.00104	0.32661	0.29697	0.30717	0.00259	0.00063	0.00523	0.627	0.00548	0.00053	0.13666	0.15619	0.03227	0.32809	0
G2	7	AH-321-N21	0.00072	0.16948	0.23731	0.24392	0	0.00852	0.00172	0.05837	0	0.46893	0.43864	0.17656	0.00198	0.00281	0.14789	0.00323	0.00139	0.00266	0.25249	0	0.003	0.01429	0.42416	0	0	0.35286	0.15191	0.0909	0.27304	0.19018	0.47035	0.00129	0.0019	0.27512	0.23806	0.25517	0.00135	0.00099	0.005	0.61521	0.00586	0.00201	0.11929	0.14784	0.03221	0.29858	0
G2	3	AH-324-A03	0.00297	0.19396	0.31819	0.2491	0	0.00982	0.00266	0.08348	0.00163	0.53884	0.55437	0.23719	0.00175	0.0029	0.26421	0.00308	0.00048	0.00304	0.31487	0.00284	0.00342	0.01658	0.41321	0.001	0.00117	0.44975	0.19211	0.11234	0.27327	0.22974	0.59222	0.001	0.00112	0.32711	0.33896	0.36942	0.00277	0.00034	0.005	0.6887	0.00656	0.00225	0.16153	0.15629	0.02898	0.43323	0
G2	3	AH-324-G14	0.00136	0.21646	0.36753	0.28304	0	0.00892	0.00245	0.10457	0.0015	0.58027	0.61927	0.26226	0.00134	0.00297	0.2653	0.0024	0.0011	0.0028	0.31394	0.00196	0.0036	0.0133	0.45077	0.00046	0.00108	0.54448	0.2242	0.0862	0.29465	0.25735	0.67541	0.00061	0.00077	0.36446	0.4068	0.44402	0.00191	0.00062	0.00488	0.71104	0.00636	0.00121	0.1888	0.12952	0.0299	0.53038	0
G2	7	AH-324-P01	0.00066	0.18429	0.29281	0.25824	0	0.01032	0.00183	0.07987	0.00097	0.51511	0.54344	0.22188	0.00026	0.00456	0.14874	0.00273	0.0017	0.00296	0.31479	0.00126	0.0026	0.01114	0.45249	0.00088	0.00078	0.39783	0.20962	0.09122	0.30383	0.20185	0.59183	0.00089	0.00222	0.36444	0.28499	0.3099	0.00245	0	0.00577	0.69882	0.00734	0.002	0.14684	0.14001	0.02536	0.3501	0
G2	7	AH-326-P07	0.00145	0.16636	0.24151	0.24793	0	0.00788	0.00232	0.0932	0.00428	0.46428	0.478	0.18852	0.00254	0.00478	0.17045	0.0031	0.00167	0.00477	0.28095	0	0.00327	0.0154	0.41226	0.00087	0	0.35281	0.17695	0.13473	0.28346	0.1879	0.47778	0.00116	0.00219	0.30281	0.25619	0.27536	0.00121	0.00059	0.00594	0.61446	0.00587	0.00196	0.13258	0.15909	0.03167	0.3278	0
G2	4	CPC91	0.00324	0.07606	0.08825	0.06504	0	0.00443	0.00355	0.04373	0	0.1233	0.14271	0.06175	0.00032	0.00035	0.07859	0.00104	0.00209	0.00199	0.10402	0.00155	0.00391	0.00701	0.10356	0	0.00192	0.11044	0.04961	0.06639	0.06432	0.05838	0.12134	0.00109	0.00609	0.09934	0.08935	0.09974	0.00038	0.00259	0.00297	0.19136	0.00169	0.01639	0.03764	0.07942	0.01486	0.10286	0.00914
G3	1	AG-313-C08	0	0.09791	0.07839	0.0742	0	0.00373	0.00028	0.05385	0	0.13604	0.13739	0.06512	0	0.00122	0.08573	0.00067	0.00068	0.00029	0.14251	0	0.00046	0.00787	0.11768	0	0	0.11246	0.0538	0.06217	0.07297	0.07206	0.13363	0	0.00026	0.09668	0.08999	0.10432	0	0	0.00416	0.18383	0.00295	0.00036	0.04976	0.074	0.01656	0.10394	0
G3	1	AG-313-I22	0	0.1154	0.09688	0.09006	0	0.00434	0.00087	0.05212	0.00106	0.16209	0.16893	0.08455	0	0.00094	0.11363	0.00046	0.00047	0.0003	0.17891	0	0.00063	0.01096	0.14175	0	0	0.13144	0.06723	0.13693	0.08946	0.07687	0.16817	0.00033	0.00027	0.11496	0.10367	0.1131	0	0	0.00458	0.24186	0.00286	0.00092	0.06017	0.09926	0.01975	0.12847	0
G3	1	AG-313-L19	0	0.10683	0.09015	0.08415	0	0.00304	0	0.0565	0	0.14652	0.14098	0.0802	0	0.00102	0.0873	0.00025	0.00051	0.00032	0.16036	0	0.00017	0.0082	0.12246	0	0	0.1177	0.05737	0.09899	0.07765	0.07474	0.14022	0	0	0.10308	0.09921	0.10559	0	0	0.00352	0.19744	0.00255	0	0.05604	0.08033	0.01883	0.11485	0
G3	1	CPC90	0	0.08163	0.06806	0.06149	0	0.00321	0	0.03153	0.00052	0.11866	0.11536	0.04889	0	0.00061	0.07321	0.00067	0.00045	0.00029	0.0982	0	0.00015	0.00732	0.10514	0	0	0.09523	0.04616	0.05304	0.0631	0.05548	0.1133	0	0.00026	0.07731	0.07636	0.08116	0	0	0.00272	0.16022	0.00147	0	0.0376	0.0701	0.01714	0.08165	0
G3	1	MED758	0	0.05447	0.08258	0.0375	0	0.00165	0	0.02295	0	0.07053	0.05665	0.05311	0	0.00037	0.08672	0.00082	0.00028	0.00035	0.05461	0.00244	0.00019	0.01593	0.06293	0	0	0.06077	0.05545	0.02682	0.03575	0.04542	0.07235	0	0	0.08095	0.08187	0.08659	0	0	0.00173	0.08934	0.00138	0	0.03406	0.06478	0.0188	0.06294	0
G4	2	AG-313-C18	0.01155	0.13987	0.14158	0.11231	0.03132	0.01368	0.00736	0.04802	0.01568	0.25407	0.22968	0.1039	0.01173	0.01019	0.60956	0.02025	0.00643	0.014	0.22158	0.03131	0.01749	0.07026	0.24646	0.00527	0.00844	0.16519	0.09327	0.25576	0.14869	0.09938	0.23956	0.00799	0.01953	0.16414	0.14555	0.14885	0.0103	0.00519	0.02235	0.44086	0.00794	0.0189	0.08282	0.57549	0.18612	0.15143	0.00807
G4	2	AG-313-L14	0.01035	0.14004	0.13117	0.11757	0.02849	0.01393	0.0067	0.05246	0.01523	0.24497	0.22854	0.10088	0.01068	0.00955	0.522	0.01863	0.00669	0.01194	0.24706	0.02726	0.01663	0.05812	0.23117	0.00479	0.00743	0.165	0.09855	0.22874	0.14552	0.09754	0.23338	0.00727	0.01705	0.16571	0.14247	0.15215	0.00907	0.00443	0.01995	0.43194	0.00723	0.01704	0.07881	0.49244	0.15661	0.1539	0.00729
G4	1	AG-333-A21	0.00348	1.23512	0.90086	0.36877	0	0.04747	0.00467	0.19471	0.01132	2.73689	1.20299	0.59916	0.01151	0.02546	12.6573	0.00305	0.00308	0.00992	1.58024	0.00351	0.01336	0.76128	3.72023	0.00296	0.00406	0.31541	0.37249	7.99741	2.45321	0.10574	2.51872	0.0033	0.0091	1.43315	0.17265	0.4363	0.01335	0.00167	0.32405	8.08992	0.02915	0.00408	0.37805	15.4329	1.96711	0.51918	0
G4	1	AG-333-G23	0.00918	1.68547	1.10522	0.49404	0.00871	0.06911	0.00661	0.24807	0.01873	3.55497	1.59232	0.73822	0.01838	0.03626	15.7617	0.01061	0.00899	0.01944	2.08843	0.02155	0.02667	0.96253	4.81689	0.00917	0.0068	0.37269	0.46236	9.55611	3.20486	0.1118	3.18888	0.00906	0.01939	1.82239	0.1877	0.51351	0.01965	0.00595	0.43412	10.6059	0.04644	0.0171	0.45634	18.5943	2.42361	0.63857	0.01343
G4	3	AG-365-N16	0.00745	0.16405	0.15553	0.1247	0	0.01026	0.00535	0.05371	0.01151	0.36754	0.25848	0.11318	0.00439	0.00421	1.74877	0.01217	0.00626	0.01131	0.27445	0.02427	0.01506	0.14924	0.38427	0.001	0.00502	0.16669	0.09535	0.66347	0.24686	0.09604	0.3191	0.00603	0.01627	0.20388	0.13908	0.15334	0.00662	0.00442	0.04063	0.80076	0.00815	0.01774	0.08402	1.41419	0.39102	0.16412	0.00843
G4	1	AG-404-B23	0.0099	2.25295	1.3559	0.59751	0.00922	0.08413	0.00576	0.28319	0.02035	4.64376	2.24734	0.86179	0.0247	0.04614	18.3505	0.01247	0.00914	0.0214	2.73271	0.02288	0.02941	1.16628	6.36377	0.00889	0.00672	0.46464	0.56006	10.466	4.25785	0.12597	4.08236	0.01131	0.02319	2.16045	0.20292	0.55901	0.02703	0.00689	0.50912	14.1733	0.06188	0.0191	0.53653	19.8226	2.83043	0.76339	0.00714
G4	1	AG-404-P04	0.00201	0.42924	0.36633	0.20304	0	0.01847	0.0016	0.07611	0.00355	1.15809	0.53798	0.23587	0.00506	0.00978	5.19738	0.00129	0.00104	0.00198	0.60666	0.00231	0.00566	0.33295	1.5583	0.00217	0.00159	0.20206	0.15173	1.97079	1.02422	0.08657	0.97978	0.00072	0.00394	0.56773	0.13385	0.22594	0.00865	0.00073	0.13767	3.18526	0.01329	0.00326	0.15523	5.25579	0.86391	0.25915	0
G4	1	AG-410-G07	0.00361	2.19447	1.36565	0.58924	0.00505	0.08027	0.00383	0.33101	0.01314	4.57959	2.21401	0.86116	0.02455	0.03997	18.3245	0.00352	0.0051	0.01409	2.66692	0.00395	0.01991	1.14206	6.34371	0.00879	0.00517	0.45211	0.55162	10.6057	4.24421	0.11815	4.02387	0.00803	0.01189	2.14813	0.19153	0.55661	0.02407	0.0047	0.50614	14.0057	0.05594	0.00609	0.53262	20.1378	2.84149	0.73711	0
G4	4	AG-410-G16	0.00717	0.2197	0.17958	0.15547	0	0.01402	0.00352	0.10929	0.01298	0.5613	0.28471	0.1421	0.0078	0.00575	7.88154	0.01059	0.00522	0.01237	0.4369	0.01901	0.01744	0.78409	0.40871	0.00297	0.00524	0.20397	0.11054	2.28365	0.29604	0.11843	0.45392	0.00662	0.01688	0.21089	0.17225	0.1905	0.00687	0.00336	0.05765	1.60072	0.00958	0.01676	0.12182	4.38981	2.73467	0.19471	0.00829
G4	1	AG-414-E04	0.01166	0.53937	0.3911	0.23281	0.02854	0.03009	0.00697	0.08757	0.01906	1.3048	0.61566	0.27787	0.01375	0.0197	5.88344	0.0197	0.00774	0.01489	0.73482	0.02916	0.02121	0.41709	1.70058	0.00567	0.00872	0.21858	0.19742	2.76967	1.15282	0.09269	1.12995	0.00845	0.02146	0.62622	0.14782	0.24208	0.01817	0.00651	0.17745	3.60809	0.01493	0.01887	0.1895	6.24825	0.95797	0.29331	0.01464
G4	1	AG-414-G13	0.00899	2.20216	1.34761	0.60039	0.00839	0.08053	0.00682	0.30599	0.02184	4.50847	2.16173	0.85716	0.024	0.04438	18.1334	0.0106	0.00866	0.02037	2.64041	0.02022	0.02796	1.14489	6.20107	0.00999	0.00678	0.45163	0.54393	10.4692	4.14121	0.12432	3.97453	0.0113	0.02149	2.12783	0.19836	0.56222	0.02614	0.00625	0.49587	13.7399	0.05898	0.01749	0.5362	19.8144	2.77011	0.74629	0.00643
G4	1	AG-414-K08	0.01178	2.0127	1.25228	0.56427	0	0.07491	0.00725	0.24588	0.02129	4.20562	2.03697	0.80598	0.02145	0.04239	17.2802	0.01403	0.01095	0.02409	2.54925	0.02614	0.03252	1.06048	5.74845	0.01114	0.00786	0.42831	0.51756	10.5159	3.83689	0.12416	3.78299	0.0119	0.0249	2.01911	0.20483	0.54669	0.02358	0.00831	0.45835	12.8019	0.05543	0.0245	0.51592	18.9387	2.66379	0.71073	0.01872
G4	4	AG-414-M13	0.00694	0.19257	0.17431	0.14106	0.00496	0.01196	0.00486	0.0702	0.00997	0.40632	0.28801	0.12874	0.00506	0.00589	1.71242	0.01041	0.00569	0.01028	0.33264	0.02076	0.01384	0.14201	0.42031	0.00091	0.00429	0.18581	0.11079	0.71854	0.27769	0.10433	0.36533	0.00549	0.01479	0.22009	0.15198	0.16756	0.00475	0.00309	0.03375	0.86305	0.0093	0.01544	0.09201	1.30693	0.3583	0.18826	0
G4	1	AG-426-J07	0.00125	0.39421	0.32784	0.1815	0	0.01975	0.00142	0.07702	0.00157	1.0479	0.4676	0.22454	0.00476	0.01083	4.62544	0.00205	0.00115	0.00205	0.59564	0.00341	0.00595	0.30749	1.41828	0.00336	0.00141	0.18209	0.13956	1.93453	0.95989	0.07209	0.88865	0.00096	0.00349	0.48717	0.1122	0.20221	0.00666	0.00098	0.12441	2.91709	0.01061	0.00343	0.13668	4.73512	0.71954	0.22623	0
G4	1	AG-430-M02	0.00434	2.20736	1.33469	0.58998	0	0.08145	0.00472	0.28467	0.0122	4.64234	2.20624	0.85384	0.02048	0.04735	18.6607	0.00329	0.00612	0.01458	2.78112	0.00756	0.02151	1.15823	6.39577	0.00958	0.00375	0.43157	0.52819	11.0363	4.25648	0.10434	4.09096	0.00675	0.0116	2.16122	0.16312	0.5492	0.02289	0.00505	0.51036	14.1839	0.0625	0.0068	0.53191	20.3696	2.86491	0.75733	0.00893
G4	1	AG-430-O18	0.00962	2.16932	1.37565	0.60882	0.00505	0.08016	0.00657	0.29394	0.02173	4.53858	2.1405	0.88084	0.02078	0.04445	18.7064	0.01253	0.00976	0.02198	2.68478	0.02302	0.03153	1.16084	6.25998	0.00833	0.00761	0.46072	0.55624	11.0195	4.14943	0.12393	4.01056	0.01143	0.02379	2.18689	0.20594	0.56783	0.02985	0.00753	0.5138	13.7767	0.06218	0.02	0.54492	20.6641	2.93289	0.75141	0.00779
G4	1	AG-435-A07	0.00974	2.06073	1.22963	0.58295	0.00468	0.07468	0.00687	0.29069	0.02115	4.24382	2.05184	0.78199	0.0246	0.04662	17.2954	0.01084	0.00991	0.01992	2.4899	0.02203	0.03045	1.08695	5.84812	0.01076	0.00708	0.45001	0.52163	9.94369	3.91791	0.12763	3.74812	0.01006	0.02237	2.00642	0.20822	0.53196	0.02657	0.00817	0.4718	13.0247	0.05621	0.01861	0.50229	18.4759	2.66014	0.69572	0
G4	2	AG-464-B09	0.0009	0.13483	0.1299	0.10309	0	0.00476	0.00143	0.05664	0.00132	0.27037	0.21909	0.09335	0	0.00156	0.86404	0.00173	0.00087	0.00147	0.23795	0.00258	0.00316	0.07743	0.26884	0	0.00071	0.1556	0.08764	0.41384	0.18824	0.08621	0.24945	0.0004	0.00372	0.16377	0.13584	0.14146	0.00126	0.00082	0.02531	0.53754	0.0046	0.00205	0.07542	0.8718	0.23768	0.14065	0
G4	1	RS345	0.00193	0.3667	0.30713	0.15735	0	0.01638	0.00176	0.05971	0.00488	0.97578	0.44225	0.2099	0.00434	0.00864	4.40054	0.00177	0.00143	0.00249	0.54019	0.00317	0.00473	0.31045	1.31269	0.00074	0.00153	0.1551	0.13985	1.84446	0.87637	0.06654	0.84173	0.00174	0.00333	0.47171	0.10552	0.17481	0.00619	0.00101	0.11661	2.73501	0.01118	0.0021	0.13434	4.50432	0.71111	0.21277	0
G5	1	AG-439-N06	0.02956	0.10102	0.10828	0.08981	0.05388	0.038	0.01722	0.0404	0.03539	0.19254	0.13998	0.0629	0.03203	0.0301	2.33484	0.03679	0.01396	0.02809	0.16362	0.06012	0.03994	0.75894	0.1467	0.02471	0.03357	0.11846	0.06237	0.51989	0.0995	0.08143	0.14706	0.02457	0.03437	0.10274	0.1032	0.10173	0.03505	0.01489	0.0929	0.3953	0.01821	0.04666	0.062	0.92103	1.1869	0.09853	0.02772
[truncated: 59 more columns]

## Sheet: F_Mediterranean_Sea_vertical_pr
		Sample name	Med-OCT2015-15m	Med-OCT2015-30m	Med-OCT2015-45m	Med-OCT2015-60m	Med-OCT2015-75m	Med-OCT2015-90m	Med-OCT2015-1000m
		Collection Date	2015-10-14	2015-10-14	2015-10-14	2015-10-14	2015-10-14	2015-10-14	2015-10-15
		Depth (m)	15	30	45	60	75	90	1000
Genera	Genomospecies	Genome	SRR5007106	SRR5007114	SRR5007115	SRR5007118	SRR5007138	SRR5007139	SRR5007141
G1	1	AAA015-D07	0.85317	0.23985	0.10533	0.11197	0.0645	0.04447	0.00352
G1	3	AG-325-E09	27.3406	4.81772	0.36399	0.48978	0.15213	0.11067	0.06058
G1	3	AG-325-E17	27.0952	4.89486	0.41144	0.53975	0.17648	0.12631	0.06074
G1	3	AG-325-J06	30.6117	5.30235	0.40362	0.57761	0.17331	0.12544	0.06218
G1	3	AG-333-G05	30.3116	5.28724	0.39973	0.53132	0.15842	0.11534	0.07044
G1	3	AG-333-G15	39.0887	6.74608	0.48466	0.6675	0.20198	0.13829	0.08914
G1	1	AG-337-K14	2.37611	0.51555	0.13789	0.15461	0.08171	0.0574	0.00756
G1	3	AG-349-C02	37.6419	6.56657	0.48168	0.66378	0.19189	0.13718	0.08329
G1	3	AG-349-F20	41.275	7.21675	0.50865	0.71516	0.21048	0.1482	0.07904
G1	1	AG-359-A10	2.63522	0.55691	0.13263	0.14951	0.06324	0.04805	0.00615
G1	1	AG-359-K22	2.58482	0.54222	0.12861	0.15379	0.07065	0.0504	0.0063
G1	1	AG-359-N14	1.51335	0.36316	0.13977	0.15825	0.0817	0.06743	0.00289
G1	1	AG-359-P15	1.17625	0.34492	0.1209	0.17563	0.10148	0.08266	0.0172
G1	1	AG-360-L09	2.02623	0.42446	0.12265	0.13427	0.06721	0.05186	0.00647
G1	1	AG-404-I14	1.3848	0.32745	0.12954	0.13151	0.08628	0.06149	0.00436
G1	1	AG-414-P03	3.37719	0.72298	0.14955	0.17555	0.08746	0.05328	0.00793
G1	3	AG-422-C10	32.8593	5.61581	0.38352	0.53618	0.15879	0.1089	0.06549
G1	3	AG-422-C19	35.7245	6.27249	0.46304	0.66794	0.19901	0.14948	0.07442
G1	1	AG-422-J23	1.66331	0.42287	0.13765	0.1849	0.09901	0.07709	0.00773
G1	3	AG-422-P02	1.24204	0.29207	0.10719	0.12458	0.07437	0.05743	0.00332
G1	3	AG-422-P13	37.18	6.52052	0.48184	0.66056	0.2048	0.14994	0.07981
G1	1	AG-426-J16	1.36576	0.32903	0.11209	0.13384	0.07498	0.05625	0.00649
G1	1	AG-426-M18	1.6163	0.39691	0.1221	0.17695	0.09453	0.07065	0.00644
G1	3	AG-430-I21	54.5744	9.60342	0.66361	0.96799	0.26327	0.18397	0.11192
G1	1	AG-430-M11	1.51968	0.39663	0.13339	0.18222	0.10021	0.0776	0.00599
G1	3	AG-435-P21	30.1078	5.37625	0.42321	0.66158	0.2138	0.16983	0.06779
G1	1	AG-439-L07	1.18407	0.33083	0.15286	0.14818	0.09762	0.06591	0.00493
G1	1	AG-439-N12	1.25004	0.34488	0.15257	0.16652	0.10849	0.07589	0.00788
G1	1	AG-453-E11	1.62547	0.35546	0.14251	0.13842	0.08471	0.05324	0.00455
G1	3	AG-457-E08	28.965	5.0849	0.3848	0.50025	0.15846	0.11101	0.0616
G1	3	AG-461-C10	34.4215	6.1056	0.45162	0.59981	0.18947	0.12752	0.07211
G1	3	AG-461-K19	37.1619	6.59443	0.48764	0.6566	0.17951	0.12701	0.08282
G1	3	AG-461-M08	34.8931	5.99096	0.44805	0.60754	0.16697	0.1231	0.07262
G1	3	AG-470-F08	26.9798	4.65196	0.38086	0.47676	0.15582	0.11214	0.0589
G1	3	AG-470-F09	20.0288	3.49929	0.2856	0.36999	0.12111	0.08864	0.0412
G1	1	AG-891-I09	1.29123	0.3361	0.13819	0.18255	0.10248	0.08047	0.00415
G1	1	AG-892-O14	1.56705	0.41103	0.13313	0.18074	0.09992	0.08019	0.01883
G1	1	AG-895-L13	1.2998	0.30827	0.12429	0.13065	0.08328	0.05377	0.00426
G1	1	AG-897-D06	2.88626	0.61994	0.12008	0.15122	0.06864	0.04633	0.00677
G1	1	AG-900-G21	2.82518	0.57279	0.09593	0.1379	0.05785	0.02492	0.00325
G1	1	AG-900-K10	2.79707	0.59979	0.13049	0.17391	0.08348	0.062	0.00576
G1	1	AG-900-M19	2.94086	0.64369	0.15601	0.18036	0.09293	0.05971	0.00622
G1	1	AG-901-D22	0.97269	0.28839	0.13414	0.17445	0.10881	0.07667	0.00761
G1	1	AG-901-G13	3.1599	0.6463	0.14726	0.1667	0.0798	0.05062	0.00721
G1	1	AG-903-A05	2.84499	0.59978	0.15773	0.19171	0.09212	0.06437	0.00685
G1	1	AG-903-G18	1.70008	0.4034	0.13306	0.17294	0.09958	0.07328	0.00365
G1	3	AG-903-I02	54.7482	9.44296	0.67857	0.94369	0.27709	0.19103	0.11441
G1	1	AG-903-P01	1.09174	0.26992	0.12054	0.15298	0.06971	0.05392	0.00376
G1	1	AG-905-D21	3.64202	0.77156	0.15926	0.18621	0.09583	0.06118	0.00893
G1	1	AG-905-E08	1.36099	0.3203	0.12703	0.14632	0.08252	0.05687	0.00556
G1	3	AG-907-I21	59.6584	10.1622	0.69947	1.02632	0.28058	0.20423	0.1249
G1	1	AG-908-E09	1.65592	0.42157	0.14367	0.2013	0.10813	0.08631	0.00453
G1	1	AG-908-K19	1.76469	0.42037	0.15317	0.19132	0.11426	0.08615	0.00638
G1	1	AG-908-O17	2.79942	0.62458	0.15613	0.16878	0.08674	0.05961	0.0087
G1	1	AG-910-M13	1.48987	0.39855	0.13082	0.19139	0.09917	0.08532	0.00421
G1	1	AG-911-D11	2.69441	0.56146	0.13203	0.14783	0.07255	0.04728	0.00722
G1	1	AG-911-K21	1.80659	0.43381	0.13595	0.18352	0.10465	0.0777	0.00545
G1	1	AG-911-L21	1.20666	0.32592	0.09855	0.16926	0.09064	0.06466	0.00225
G1	1	AG-912-I13	1.76663	0.43076	0.13171	0.17882	0.1052	0.07921	0.00514
G1	1	AG-912-N21	1.82323	0.47103	0.1643	0.2212	0.11725	0.09998	0.00453
G1	1	AG-912-O03	1.55342	0.38149	0.13548	0.18265	0.10611	0.07775	0.00374
G1	1	AG-912-P15	1.61132	0.35266	0.13089	0.13795	0.0741	0.05602	0.00572
G1	1	AG-913-F10	2.35026	0.51477	0.11089	0.15551	0.08481	0.04656	0.00773
G1	1	AG-913-G17	3.20073	0.69331	0.16177	0.18586	0.08893	0.05743	0.00853
G1	1	AG-913-L11	1.53831	0.35491	0.11987	0.13783	0.07368	0.06072	0.00417
G1	1	AG-913-O16	1.77892	0.43849	0.13187	0.1593	0.08559	0.05993	0.00472
G1	1	AG-914-K21	1.13846	0.27313	0.10406	0.15353	0.09806	0.07063	0.0051
G1	1	AG-915-A08	1.10894	0.32673	0.13296	0.18651	0.11728	0.08843	0.00669
G1	1	AG-915-C17	2.88038	0.60937	0.14646	0.17032	0.08776	0.0639	0.00587
G1	1	AG-915-E18	3.53651	0.72739	0.12455	0.17852	0.08371	0.04348	0.00814
G1	1	AG-915-F11	2.81584	0.59913	0.13384	0.15738	0.07344	0.05212	0.00753
G1	1	AG-916-D09	3.33884	0.7122	0.15481	0.17625	0.08754	0.05801	0.00774
G1	1	AG-916-I18	3.21389	0.68393	0.1497	0.17566	0.08856	0.05836	0.00737
G1	1	AG-917-A10	1.50276	0.37531	0.13289	0.15631	0.08048	0.07454	0.00452
G1	1	AG-917-A11	1.31014	0.32867	0.12982	0.17201	0.104	0.07749	0.00483
G1	1	AG-917-M13	1.88906	0.44153	0.13535	0.16232	0.07071	0.05041	0.00904
G1	1	AG-918-I09	1.28655	0.33484	0.12699	0.17018	0.10273	0.07404	0.00447
G1	1	AG-918-M14	1.71151	0.38261	0.13372	0.14094	0.08033	0.05723	0.00351
G1	1	AG-919-F05	2.04765	0.46806	0.13393	0.162	0.08669	0.0592	0.00544
G1	1	AG-919-G14	1.16313	0.31765	0.12248	0.17637	0.10216	0.07518	0.00321
G1	1	AG-919-L04	2.5333	0.55401	0.15374	0.16937	0.08192	0.06009	0.00773
G1	1	AG-919-O23	2.6054	0.57054	0.13477	0.14732	0.06798	0.04754	0.00547
G1	1	AG-920-J05	2.84568	0.59198	0.13747	0.15619	0.07452	0.05375	0.00512
G1	2	AH-287-K22	0.65374	0.19249	0.11497	0.11979	0.07333	0.05696	0.00315
G1	2	AH-321-A09	0.77062	0.19518	0.10574	0.12574	0.07388	0.05356	0.00487
G1	1	AH-321-L10	0.91379	0.24818	0.12339	0.13145	0.07967	0.05403	0.00341
G1	2	AH-326-D23	0.57206	0.18365	0.11309	0.12761	0.08166	0.05701	0.00388
G1	3	MED628	72.0961	12.4726	0.80708	1.14542	0.27432	0.19556	0.14899
G2	4	Actino-Bin03	1.09491	3.07621	7.20463	4.57062	3.40001	1.86858	0.01557
G2	4	AG-313-I09	0.42654	0.88788	1.97598	1.1911	0.95299	0.5392	0.00662
G2	8	AG-325-G22	3.69498	9.53634	2.03092	5.58042	1.42977	0.6785	0.01744
G2	4	AG-333-E10	0.71517	2.25503	6.31458	3.17629	2.56702	1.32353	0.01216
G2	4	AG-333-M17	0.35746	0.90999	2.09264	1.29361	0.98985	0.53319	0.00412
G2	1	AG-349-A01	0.43011	0.21066	0.15732	0.15132	0.09891	0.07481	0.00122
G2	2	AG-349-E07	0.59684	0.23261	0.1406	0.15423	0.0874	0.06457	0.00346
G2	2	AG-349-M08	0.70233	0.27134	0.19238	0.186	0.12068	0.07945	0.00373
G2	2	AG-360-C06	0.70943	0.27832	0.28839	0.18382	0.1377	0.08963	0.00333
G2	2	AG-365-D22	0.57794	0.16459	0.07818	0.09465	0.05403	0.04324	0.00099
G2	4	AG-390-B19	0.71027	1.70876	3.06058	2.72851	2.41656	1.45013	0.012
G2	8	AG-390-E09	4.28766	11.1871	2.33018	6.47103	1.62771	0.77564	0.02089
G2	2	AG-410-M23	0.50832	0.20044	0.12565	0.1527	0.0905	0.06626	0.00132
G2	6	AG-422-O17	2.84893	0.82339	0.26093	0.34525	0.20099	0.12605	0.00891
G2	1	AG-426-D23	0.86047	0.38109	0.15923	0.26194	0.15637	0.12229	0.00402
G2	2	AG-426-F13	0.72371	0.30604	0.18271	0.21787	0.15813	0.11574	0.00167
G2	2	AG-426-L21	1.06239	0.43144	0.2065	0.30174	0.15316	0.10895	0.00344
G2	5	AG-430-E05	0.92512	0.66827	0.28281	0.46442	0.2584	0.17116	0.0049
G2	1	AG-430-M19	0.98771	0.4193	0.17429	0.2534	0.13424	0.09655	0.00129
G2	5	AG-430-N17	0.74126	0.3866	0.15483	0.23365	0.14624	0.06641	0.0017
G2	1	AG-439-A17	0.56702	0.25998	0.15337	0.20336	0.12499	0.10409	0.00278
G2	2	AG-439-N21	0.6845	0.29368	0.2037	0.21642	0.12925	0.09217	0.00259
G2	6	AG-447-C10	2.80246	0.79541	0.2274	0.31089	0.17269	0.10922	0.006
G2	6	AG-447-D11	3.12337	0.81082	0.24373	0.31922	0.15934	0.09961	0.00793
G2	6	AG-447-D20	3.16449	0.85479	0.23942	0.29079	0.16245	0.09285	0.01564
G2	6	AG-447-G15	3.04769	0.83284	0.25606	0.31846	0.19079	0.10886	0.0106
G2	9	AG-447-I21	4.58946	10.658	2.46745	7.57501	3.1058	1.71316	0.03474
G2	2	AG-447-L16	0.74376	0.25524	0.17044	0.14982	0.10208	0.06493	0.00119
G2	8	AG-447-L17	3.75896	9.89701	2.16648	5.72804	1.46523	0.69161	0.01871
G2	6	AG-447-M08	3.28493	0.82175	0.23925	0.31136	0.16835	0.09563	0.00547
G2	2	AG-447-N10	0.59047	0.24272	0.17929	0.17732	0.10943	0.08561	0.00185
G2	6	AG-447-N19	3.24922	0.89004	0.25868	0.31549	0.18337	0.10481	0.01536
G2	9	AG-447-O20	4.51179	10.709	2.40782	7.6994	3.09968	1.68626	0.03014
G2	2	AG-447-P23	0.63013	0.24833	0.17948	0.18082	0.1098	0.07638	0.00152
G2	6	AG-453-L02	2.81176	0.83451	0.26152	0.37608	0.20157	0.14693	0.00759
G2	6	AG-453-N22	3.23352	0.89698	0.27872	0.35961	0.20238	0.12196	0.00839
G2	2	AG-453-P07	0.68978	0.24355	0.15958	0.15479	0.10261	0.06486	0
G2	8	AG-461-G18	4.00381	10.5382	2.25965	6.22167	1.61272	0.77818	0.02181
G2	9	AG-470-E13	4.56442	10.5712	2.42324	7.65563	3.23171	1.76524	0.03062
G2	1	AG-891-I07	0.8622	0.3911	0.1609	0.25384	0.15596	0.12887	0.00343
G2	1	AG-903-D11	0.87451	0.32467	0.13756	0.20124	0.10417	0.07469	0.00426
G2	2	AG-905-B08	1.08929	0.34047	0.15298	0.18573	0.11131	0.07446	0.00276
G2	2	AG-907-K08	1.08533	0.43124	0.19259	0.27869	0.1669	0.1364	0.00143
G2	6	AG-910-M10	1.64461	0.6829	0.22003	0.39348	0.23191	0.14208	0.00439
G2	2	AG-911-L07	1.13883	0.30558	0.1122	0.13933	0.06807	0.05017	0.00272
G2	6	AG-911-M23	3.28123	0.92042	0.26442	0.38553	0.19538	0.12827	0.00945
G2	6	AG-912-D06	3.02216	0.83147	0.20159	0.31948	0.16806	0.09878	0.00744
G2	1	AG-913-K07	0.56843	0.27133	0.15551	0.23238	0.15241	0.12216	0.00296
G2	2	AG-915-E02	1.10697	0.47419	0.19618	0.29597	0.18753	0.13536	0.00297
G2	1	AG-916-D18	0.85874	0.37078	0.17212	0.25615	0.15747	0.11682	0.00427
G2	2	AG-917-L07	1.06844	0.40176	0.18561	0.24683	0.15729	0.11841	0.00328
G2	6	AG-917-O09	1.55297	0.74542	0.2846	0.42956	0.25382	0.16578	0.00604
G2	2	AG-918-B15	0.67722	0.2525	0.14226	0.16663	0.12433	0.07956	0.00156
G2	2	AG-919-L19	0.69946	0.29286	0.18659	0.21142	0.14762	0.09721	0.00159
G2	1	AG-920-F19	0.80815	0.33244	0.14522	0.21975	0.13033	0.10169	0.00316
G2	7	AH-287-A16	0.6395	0.31526	0.13979	0.19869	0.11305	0.06509	0.00279
G2	3	AH-287-B11	0.27842	0.16776	0.14141	0.15498	0.09254	0.06758	0.00229
G2	3	AH-287-I15	0.30995	0.16704	0.10923	0.14272	0.09098	0.06449	0.00244
G2	3	AH-287-M22	0.28285	0.18011	0.13711	0.15236	0.09661	0.06596	0.0031
G2	3	AH-287-P09	0.2539	0.15114	0.11419	0.12278	0.08156	0.05983	0.00206
G2	3	AH-321-B21	0.29041	0.16495	0.13531	0.14944	0.08887	0.06593	0.00298
G2	7	AH-321-N15	0.67495	0.36858	0.18596	0.21606	0.119	0.07357	0.00363
G2	7	AH-321-N21	0.855	0.34806	0.1797	0.22726	0.13251	0.08712	0.00377
G2	3	AH-324-A03	0.29815	0.18798	0.13594	0.15172	0.09673	0.0692	0.00389
G2	3	AH-324-G14	0.29876	0.16474	0.12347	0.14269	0.08909	0.06609	0.00179
G2	7	AH-324-P01	0.81969	0.39879	0.18485	0.22897	0.12145	0.0738	0.00172
G2	7	AH-326-P07	0.84776	0.36936	0.17458	0.22319	0.12795	0.07322	0.00452
G2	4	CPC91	0.24996	0.51958	0.94471	0.62297	0.42501	0.23424	0.00707
G3	1	AG-313-C08	0.17969	0.51345	2.78835	0.95213	0.36526	0.18177	0.00246
G3	1	AG-313-I22	0.22965	0.48532	2.29184	0.87533	0.31614	0.17811	0.00316
G3	1	AG-313-L19	0.20904	0.5227	2.76009	1.03323	0.37388	0.18496	0.00274
G3	1	CPC90	0.15951	0.51965	3.03736	1.00959	0.38895	0.20089	0.00184
G3	1	MED758	0.08137	0.5269	4.69452	1.05996	0.31046	0.11526	0.00297
G4	2	AG-313-C18	0.24355	0.12535	0.11586	0.23608	0.45634	0.45278	0.01242
G4	2	AG-313-L14	0.2334	0.13169	0.12441	0.22554	0.40753	0.39703	0.01017
G4	1	AG-333-A21	0.19856	0.25136	0.39934	1.6145	3.48456	2.97701	0.0064
G4	1	AG-333-G23	0.2668	0.28111	0.42762	1.61364	3.45925	3.01233	0.01552
G4	3	AG-365-N16	0.25281	0.17526	0.16041	0.34063	0.54872	0.46576	0.01367
G4	1	AG-404-B23	0.26587	0.27195	0.36028	1.29811	2.76723	2.36155	0.01482
G4	1	AG-404-P04	0.18124	0.13837	0.19468	0.63424	1.39115	1.18569	0.00211
G4	1	AG-410-G07	0.25608	0.25732	0.35686	1.35441	2.94063	2.4143	0.0072
G4	4	AG-410-G16	0.26017	0.14386	0.13015	0.21869	0.25158	0.18746	0.0122
G4	1	AG-414-E04	0.24218	0.22687	0.25088	0.75024	1.43797	1.18576	0.01076
G4	1	AG-414-G13	0.29019	0.30353	0.37148	1.37821	2.87033	2.43496	0.01247
G4	1	AG-414-K08	0.33693	0.30552	0.39708	1.44595	3.0223	2.55276	0.01589
G4	4	AG-414-M13	0.24676	0.2027	0.15875	0.30668	0.48062	0.39058	0.01184
G4	1	AG-426-J07	0.19681	0.18508	0.20056	0.62912	1.28697	1.07421	0.00125
G4	1	AG-430-M02	0.24203	0.27932	0.38228	1.44339	3.06003	2.60683	0.00759
G4	1	AG-430-O18	0.29584	0.3309	0.41815	1.58876	3.33645	2.78996	0.015
G4	1	AG-435-A07	0.26086	0.29715	0.35072	1.28779	2.70049	2.27211	0.01228
G4	2	AG-464-B09	0.23175	0.13158	0.14867	0.26945	0.4943	0.42225	0.00235
G4	1	RS345	0.75569	0.20343	0.08711	0.08305	0.04978	0.03796	0.00566
G5	1	AG-439-N06	0.20056	0.09229	0.07372	0.10889	0.11837	0.13602	0.06053
