# Supplementary material for: Genomes of the “Candidatus Actinomarinales” Order: Highly Streamlined Marine Epipelagic Actinobacteria
Source: mSystems. 2020 Dec 15;5(6):e01041-20. doi: 10.1128/mSystems.01041-20 (PMC7771536; doi:10.1128/mSystems.01041-20)
Supplement: TABLE S3 [file mSystems.01041-20-st003.xlsx]

## Sheet: TableS3
Table S3. KEEG anotation of gene families contained in the fGI1
KEGG anotation	KEGG pathway
acbC; 2-epi-5-epi-valiolone synthase [EC:4.2.3.152]	Acarbose and validamycin biosynthesis
algI; alginate O-acetyltransferase complex protein AlgI	Acyltransferases
DLST; 2-oxoglutarate dehydrogenase E2 component (dihydrolipoamide succinyltransferase) [EC:2.3.1.61]	Acyltransferases
ggt; gamma-glutamyltranspeptidase / glutathione hydrolase [EC:2.3.2.2 3.4.19.13]	Acyltransferases
asnB; asparagine synthase (glutamine-hydrolysing) [EC:6.3.5.4]	Alanine, aspartate and glutamate metabolism
glnA; glutamine synthetase [EC:6.3.1.2]	Alanine, aspartate and glutamate metabolism
arnA; UDP-4-amino-4-deoxy-L-arabinose formyltransferase / UDP-glucuronic acid dehydrogenase (UDP-4-keto-hexauronic acid decarboxylating) [EC:2.1.2.13 1.1.1.305]	Amino sugar and nucleotide sugar metabolism
ascC; CDP-4-dehydro-6-deoxyglucose reductase, E1 [EC:1.17.1.1]	Amino sugar and nucleotide sugar metabolism
E1.17.4.1A; ribonucleoside-diphosphate reductase alpha chain [EC:1.17.4.1]	Amino sugar and nucleotide sugar metabolism
E2.5.1.56; N-acetylneuraminate synthase [EC:2.5.1.56]	Amino sugar and nucleotide sugar metabolism
E5.1.3.6; UDP-glucuronate 4-epimerase [EC:5.1.3.6]	Amino sugar and nucleotide sugar metabolism
galE; UDP-glucose 4-epimerase [EC:5.1.3.2]	Amino sugar and nucleotide sugar metabolism
glf; UDP-galactopyranose mutase [EC:5.4.99.9]	Amino sugar and nucleotide sugar metabolism
glmS; glutamine---fructose-6-phosphate transaminase (isomerizing) [EC:2.6.1.16]	Amino sugar and nucleotide sugar metabolism
gmd; GDPmannose 4,6-dehydratase [EC:4.2.1.47]	Amino sugar and nucleotide sugar metabolism
GME; GDP-D-mannose 3', 5'-epimerase [EC:5.1.3.18 5.1.3.-]	Amino sugar and nucleotide sugar metabolism
GMPP; mannose-1-phosphate guanylyltransferase [EC:2.7.7.13]	Amino sugar and nucleotide sugar metabolism
legF; CMP-N,N'-diacetyllegionaminic acid synthase [EC:2.7.7.82]	Amino sugar and nucleotide sugar metabolism
legG; GDP/UDP-N,N'-diacetylbacillosamine 2-epimerase (hydrolysing) [EC:3.2.1.184]	Amino sugar and nucleotide sugar metabolism
legI; N,N'-diacetyllegionaminate synthase [EC:2.5.1.101]	Amino sugar and nucleotide sugar metabolism
per; perosamine synthetase [EC:2.6.1.102]	Amino sugar and nucleotide sugar metabolism
pseB; UDP-N-acetylglucosamine 4,6-dehydratase [EC:4.2.1.115]	Amino sugar and nucleotide sugar metabolism
pseI; pseudaminic acid synthase [EC:2.5.1.97]	Amino sugar and nucleotide sugar metabolism
rfbB; dTDP-glucose 4,6-dehydratase [EC:4.2.1.46]	Amino sugar and nucleotide sugar metabolism
rfbF; glucose-1-phosphate cytidylyltransferase [EC:2.7.7.33]	Amino sugar and nucleotide sugar metabolism
rfbG; CDP-glucose 4,6-dehydratase [EC:4.2.1.45]	Amino sugar and nucleotide sugar metabolism
UGDH; UDPglucose 6-dehydrogenase [EC:1.1.1.22]	Amino sugar and nucleotide sugar metabolism
UXS1; UDP-glucuronate decarboxylase [EC:4.1.1.35]	Amino sugar and nucleotide sugar metabolism
wbpD; UDP-2-acetamido-3-amino-2,3-dideoxy-glucuronate N-acetyltransferase [EC:2.3.1.201]	Amino sugar and nucleotide sugar metabolism
wbpI; UDP-GlcNAc3NAcA epimerase [EC:5.1.3.23]	Amino sugar and nucleotide sugar metabolism
wecB; UDP-N-acetylglucosamine 2-epimerase (non-hydrolysing) [EC:5.1.3.14]	Amino sugar and nucleotide sugar metabolism
wecC; UDP-N-acetyl-D-mannosaminuronic acid dehydrogenase [EC:1.1.1.336]	Amino sugar and nucleotide sugar metabolism
MTFMT; methionyl-tRNA formyltransferase [EC:2.1.2.9]	Aminoacyl-tRNA biosynthesis
RARS; arginyl-tRNA synthetase [EC:6.1.1.19]	Aminoacyl-tRNA biosynthesis
selA; L-seryl-tRNA(Ser) seleniumtransferase [EC:2.9.1.1]	Aminoacyl-tRNA biosynthesis
patA; putrescine aminotransferase [EC:2.6.1.82]	Arginine and proline metabolism
arsC; arsenate reductase (thioredoxin) [EC:1.20.4.4]	Arsenate reductase (thioredoxin)
mhpE; 4-hydroxy 2-oxovalerate aldolase [EC:4.1.3.39]	Benzoate degradation
E2.6.1.42; branched-chain amino acid aminotransferase [EC:2.6.1.42]	Cysteine and methionine metabolism
serA; D-3-phosphoglycerate dehydrogenase / 2-oxoglutarate reductase [EC:1.1.1.95 1.1.1.399]	Cysteine and methionine metabolism
fabG; 3-oxoacyl-[acyl-carrier protein] reductase [EC:1.1.1.100]	Fatty acid biosynthesis
E1.1.1.219; dihydroflavonol-4-reductase [EC:1.1.1.219]	Flavonoid biosynthesis
mtlD; mannitol-1-phosphate 5-dehydrogenase [EC:1.1.1.17]	Fructose and mannose metabolism
pfkA; 6-phosphofructokinase 1 [EC:2.7.1.11]	Fructose and mannose metabolism
rmd; GDP-4-dehydro-6-deoxy-D-mannose reductase [EC:1.1.1.281]	Fructose and mannose metabolism
TSTA3; GDP-L-fucose synthase [EC:1.1.1.271]	Fructose and mannose metabolism
srlA; glucitol/sorbitol PTS system EIIC component	Fructose and mannose metabolism
CTH; cystathionine gamma-lyase [EC:4.4.1.1]	Glycine, serine and threonine metabolism
aglJ; dolichol-phosphate hexosyltransferase [EC:2.4.1.-]	Glycosyltransferases
ALG5; dolichyl-phosphate beta-glucosyltransferase [EC:2.4.1.117]	Glycosyltransferases
DPM1; dolichol-phosphate mannosyltransferase [EC:2.4.1.83]	Glycosyltransferases
fucT; alpha(1,3/1,4) fucosyltransferase [EC:2.4.1.65 2.4.1.152]	Glycosyltransferases
GLT25D; collagen beta-1,O-galactosyltransferase [EC:2.4.1.50]	Glycosyltransferases
glycosyl transferase	Glycosyltransferases
glycosyltransferase 2 family protein	Glycosyltransferases
gtrB; polyisoprenyl-phosphate glycosyltransferase [EC:2.4.-.-]	Glycosyltransferases
KTR1_3; alpha 1,2-mannosyltransferase [EC:2.4.1.-]	Glycosyltransferases
mshA; D-inositol-3-phosphate glycosyltransferase [EC:2.4.1.250]	Glycosyltransferases
pglJ; N-acetylgalactosamine-N,N'-diacetylbacillosaminyl-diphospho-undecaprenol 4-alpha-N-acetylgalactosaminyltransferase [EC:2.4.1.291]	Glycosyltransferases
rfbN; rhamnosyltransferase [EC:2.4.1.-]	Glycosyltransferases
tagA; N-acetylglucosaminyldiphosphoundecaprenol N-acetyl-beta-D-mannosaminyltransferase [EC:2.4.1.187]	Glycosyltransferases
waaO; UDP-glucose:(glucosyl)LPS alpha-1,3-glucosyltransferase [EC:2.4.1.-]	Glycosyltransferases
hisF; imidazole glycerol-phosphate synthase subunit HisF [EC:4.3.2.10]	Histidine metabolism
hisH; imidazole glycerol-phosphate synthase subunit HisH [EC:4.3.2.10]	Histidine metabolism
degP; serine protease Do [EC:3.4.21.107]	Hydrolases
hsdR; type I restriction enzyme, R subunit [EC:3.1.21.3]	Hydrolases
hsdS; type I restriction enzyme, S subunit [EC:3.1.21.3]	Hydrolases
mcrB; 5-methylcytosine-specific restriction enzyme B [EC:3.1.21.-]	Hydrolases
mlhB; epsilon-lactone hydrolase [EC:3.1.1.83]	Hydrolases
msbA; ATP-binding cassette, subfamily B, bacterial MsbA [EC:3.6.3.-]	Hydrolases
pfpI; protease I [EC:3.5.1.124]	Hydrolases
PSEN1; presenilin 1 [EC:3.4.23.-]	Hydrolases
putative hydrolase of the HAD superfamily	Hydrolases
S-adenosyl-L-methionine hydrolase (adenosine-forming) [EC:3.13.1.8]	Hydrolases
serine protease [EC:3.4.21.-]	Hydrolases
E3.1.3.25; myo-inositol-1(or 4)-monophosphatase [EC:3.1.3.25]	Inositol phosphate metabolism
idnO; gluconate 5-dehydrogenase [EC:1.1.1.69]	L-idonate degradation
rimK; ribosomal protein S6--L-glutamate ligase [EC:6.3.2.-]	Ligases
cmtB; mannitol PTS system EIIA component [EC:2.7.1.197]	Lipopolysaccharide biosynthesis
gmhA; D-sedoheptulose 7-phosphate isomerase [EC:5.3.1.28]	Lipopolysaccharide biosynthesis
gmhB; D-glycero-D-manno-heptose 1,7-bisphosphate phosphatase [EC:3.1.3.82 3.1.3.83]	Lipopolysaccharide biosynthesis
gmhC; D-beta-D-heptose 7-phosphate kinase / D-beta-D-heptose 1-phosphate adenosyltransferase [EC:2.7.1.167 2.7.7.70]	Lipopolysaccharide biosynthesis
gmhD; ADP-L-glycero-D-manno-heptose 6-epimerase [EC:5.1.3.20]	Lipopolysaccharide biosynthesis
hddA; D-glycero-alpha-D-manno-heptose-7-phosphate kinase [EC:2.7.1.168]	Lipopolysaccharide biosynthesis
kdsA; 2-dehydro-3-deoxyphosphooctonate aldolase (KDO 8-P synthase) [EC:2.5.1.55]	Lipopolysaccharide biosynthesis
kdsB; 3-deoxy-manno-octulosonate cytidylyltransferase (CMP-KDO synthetase) [EC:2.7.7.38]	Lipopolysaccharide biosynthesis
kpsS; capsular polysaccharide export protein	Lipopolysaccharide biosynthesis
lpxA; UDP-N-acetylglucosamine acyltransferase [EC:2.3.1.129]	Lipopolysaccharide biosynthesis
lpxD; UDP-3-O-[3-hydroxymyristoyl] glucosamine N-acyltransferase [EC:2.3.1.191]	Lipopolysaccharide biosynthesis
mtlA; mannitol PTS system EIICBA or EIICB component [EC:2.7.1.197]	Lipopolysaccharide biosynthesis
PRK; phosphoribulokinase [EC:2.7.1.19]	Lipopolysaccharide biosynthesis
spsF; spore coat polysaccharide biosynthesis protein SpsF	Lipopolysaccharide biosynthesis
srlB; glucitol/sorbitol PTS system EIIA component [EC:2.7.1.198]	Lipopolysaccharide biosynthesis
srlE; glucitol/sorbitol PTS system EIIB component [EC:2.7.1.198]	Lipopolysaccharide biosynthesis
wbqP; O-antigen biosynthesis protein WbqP	Lipopolysaccharide biosynthesis
dapA; 4-hydroxy-tetrahydrodipicolinate synthase [EC:4.3.3.7]	Lysine biosynthesis
dapD; 2,3,4,5-tetrahydropyridine-2,6-dicarboxylate N-succinyltransferase [EC:2.3.1.117]	Lysine biosynthesis
SIAT6; neolactotetraosylceramide alpha-2,3-sialyltransferase (sialyltransferase 6) [EC:2.4.99.6]	Mannose type O-glycan biosynthesis
TMEM5; alpha-dystroglycan beta1,4-xylosyltransferase [EC:2.4.2.61]	Mannose type O-glycan biosynthesis
THOP1; thimet oligopeptidase [EC:3.4.24.15]	Metalloendopeptidases
cmoB; tRNA (mo5U34)-methyltransferase [EC:2.1.1.-]	Methyltransferases
DNMT1; DNA (cytosine-5)-methyltransferase 1 [EC:2.1.1.37]	Methyltransferases
E2.1.1.104; caffeoyl-CoA O-methyltransferase [EC:2.1.1.104]	Methyltransferases
E2.1.1.72; site-specific DNA-methyltransferase (adenine-specific) [EC:2.1.1.72]	Methyltransferases
hsdM; type I restriction enzyme M protein [EC:2.1.1.72]	Methyltransferases
O-methyltransferase [EC:2.1.1.-]	Methyltransferases
ubiG; 2-polyprenyl-6-hydroxyphenyl methylase / 3-demethylubiquinone-9 3-methyltransferase [EC:2.1.1.222 2.1.1.64]	Methyltransferases
dprE1; decaprenylphospho-beta-D-ribofuranose 2-oxidase [EC:1.1.98.3]	mycolyl-arabinogalactan-peptidoglycan complex biosynthesis
CMAS; N-acylneuraminate/3-deoxy-D-glycero-D-galacto-nononate cytidylyltransferase [EC:2.7.7.43 2.7.7.92]	Nucleotidyltransferases
cysD; sulfate adenylyltransferase subunit 2 [EC:2.7.7.4]	Nucleotidyltransferases
cysNC; bifunctional enzyme CysN/CysC [EC:2.7.7.4 2.7.1.25]	Nucleotidyltransferases
ispD; 2-C-methyl-D-erythritol 4-phosphate cytidylyltransferase [EC:2.7.7.60]	Nucleotidyltransferases
tagD; glycerol-3-phosphate cytidylyltransferase [EC:2.7.7.39]	Nucleotidyltransferases
acoA; acetoin:2,6-dichlorophenolindophenol oxidoreductase subunit alpha [EC:1.1.1.-]	Oxidoreductases
acoB; acetoin:2,6-dichlorophenolindophenol oxidoreductase subunit beta [EC:1.1.1.-]	Oxidoreductases
xylA; alpha-ketoglutaric semialdehyde dehydrogenase [EC:1.2.1.-]	Oxidoreductases
yliI; aldose sugar dehydrogenase [EC:1.1.5.-]	Oxidoreductases
panB; 3-methyl-2-oxobutanoate hydroxymethyltransferase [EC:2.1.2.11]	Pantothenate and CoA biosynthesis
araD; L-ribulose-5-phosphate 4-epimerase [EC:5.1.3.4]	Pentose and glucuronate interconversions
ulaE; L-ribulose-5-phosphate 3-epimerase [EC:5.1.3.22]	Pentose and glucuronate interconversions
E2.2.1.1; transketolase [EC:2.2.1.1]	Pentose phosphate pathway
G6PD; glucose-6-phosphate 1-dehydrogenase [EC:1.1.1.49 1.1.1.363]	Pentose phosphate pathway
rbsK; ribokinase [EC:2.7.1.15]	Pentose phosphate pathway
rpe; ribulose-phosphate 3-epimerase [EC:5.1.3.1]	Pentose phosphate pathway
hcaC; 3-phenylpropionate/trans-cinnamate dioxygenase ferredoxin component	Phenylalanine metabolism
E4.1.1.82; phosphonopyruvate decarboxylase [EC:4.1.1.82]	Phosphonate and phosphinate metabolism
form1; phosphoenolpyruvate phosphomutase / cytidylyltransferase [EC:5.4.2.9 2.7.7.-]	Phosphonate and phosphinate metabolism
ptsI; phosphoenolpyruvate-protein phosphotransferase (PTS system enzyme I) [EC:2.7.3.9]	Phosphotransferases
evaA; dTDP-4-dehydro-6-deoxy-alpha-D-glucopyranose 2,3-dehydratase [EC:4.2.1.159]	Polyketide sugar unit biosynthesis
evaB; dTDP-3-amino-2,3,6-trideoxy-4-keto-D-glucose/dTDP-3-amino-3,4,6-trideoxy-alpha-D-glucose/dTDP-2,6-dideoxy-D-kanosamine transaminase [EC:2.6.1.- 2.6.1.106]	Polyketide sugar unit biosynthesis
rfbA; glucose-1-phosphate thymidylyltransferase [EC:2.7.7.24]	Polyketide sugar unit biosynthesis
rfbC; dTDP-4-dehydrorhamnose 3,5-epimerase [EC:5.1.3.13]	Polyketide sugar unit biosynthesis
wbiB; dTDP-L-rhamnose 4-epimerase [EC:5.1.3.25]	Polyketide sugar unit biosynthesis
add; adenosine deaminase [EC:3.5.4.4]	Purine metabolism
alkA; DNA-3-methyladenine glycosylase II [EC:3.2.2.21]	Purine metabolism
deoD; purine-nucleoside phosphorylase [EC:2.4.2.1]	Purine metabolism
iunH; purine nucleosidase [EC:3.2.2.1]	Purine metabolism
purN; phosphoribosylglycinamide formyltransferase 1 [EC:2.1.2.2]	Purine metabolism
udp; uridine phosphorylase [EC:2.4.2.3]	Pyrimidine metabolism
E4.2.1.2B; fumarate hydratase, class II [EC:4.2.1.2]	Pyruvate metabolism
rfbE; CDP-paratose 2-epimerase [EC:5.1.3.10]	Racemases and epimerases
tagF; CDP-glycerol glycerophosphotransferase [EC:2.7.8.12]	Transferases
wecE; dTDP-4-amino-4,6-dideoxygalactose transaminase [EC:2.6.1.59]	Transferases
ABCB-BAC; ATP-binding cassette, subfamily B, bacterial	Transporters
ptsH; phosphocarrier protein HPr	Transporters
E2.2.1.6L; acetolactate synthase I/II/III large subunit [EC:2.2.1.6]	Valine, leucine and isoleucine biosynthesis
ATPeV0A; V-type H+-transporting ATPase subunit a	No pathway
cutA; periplasmic divalent cation tolerance protein	No pathway
deoxyribodipyrimidine photolyase-related protein	No pathway
DERL2_3; Derlin-2/3	No pathway
ELFN2; protein phosphatase 1 regulatory subunit 29	No pathway
MYT1; myelin transcription factor 1	No pathway
NFU1; NFU1 iron-sulfur cluster scaffold homolog, mitochondrial	No pathway
NIP; aquaporin NIP	No pathway
PLXNA; plexin A	No pathway
RYR1; ryanodine receptor 1	No pathway
SCN5A; voltage-gated sodium channel type V alpha	No pathway
selB; selenocysteine-specific elongation factor	No pathway
SHOC2; leucine-rich repeat protein SHOC2	No pathway
SLC42A; ammonium transporter Rh	No pathway
ssb; single-strand DNA-binding protein	No pathway
sufC; Fe-S cluster assembly ATP-binding protein	No pathway
sufD; Fe-S cluster assembly protein SufD	No pathway
tlyC; putative hemolysin	No pathway
TMC; transmembrane channel-like protein	No pathway
TMF1; TATA element modulatory factor	No pathway
TRAP1; TNF receptor-associated protein 1	No pathway
UNC5; netrin receptor unc-5	No pathway
uncharacterized protein	No pathway
UPF0176 protein	No pathway
XK; membrane transport protein XK	No pathway
